# Supplementary material for: Genomics of sablefish (Anoplopoma fimbria): expressed genes, mitochondrial phylogeny, linkage map and identification of a putative sex gene
Source: BMC Genomics. 2013 Jul 6;14:452. doi: 10.1186/1471-2164-14-452 (PMC3708741; doi:10.1186/1471-2164-14-452)
Supplement: Additional file 2: Table S1 — Sablefish Microsatellite Primers. Details for all primers designed that successfully targeted polymorphic microsatellites. Primer sequences are detailed, as well as design sequence, BLAST and BLAT (stickleback) ID and repeat motif are given. [file 1471-2164-14-452-S2.xls]

## Sheet: Supplementary Table 1
	Contig (different numbering than SNPs)	Associated EST Accession numbers	Annotation	Forward Primer	Reverse Primer	Repeat Motif	Stickleback Chr	Chr Start Site	Contig Sequence
Afim002EUVC	GO617191.1	GO617191.1	-	GGAATAATGCGACCAAAGGA	TTGTTTTGTTATGTCGACTTCTTGA	(AGG)311bp(AGG)3	-	-	GGGGGAATTTGAATATAATTACATATAAAGTGAAAACAAAAGCATTTCAGTCTGATTCTTAACAAAGGAAGTTTAAAAACAAGACTCATCTTTTAGGGACGGAGGATAATTAAAGAGGAACAGAGAAAGGAAAGACATTTCTGTTAATGAAAATAGGGAGTAAATCATATTTTTTAGGGGAATAATGCGACCAAAGGAAGGAGGAGGAGAGGAAGGAGAGGAGGAGGAGAGGAGGAAGGAGAGGAGGAGTTCAAGAAGTCGACATAACAAAACAAATAGGAACAAGGTTTAGAGATCTCTAAAGTTGAATCTTTTATTTATCCTGAGTTTTAATTCATGTTCAGGTTAATGTAGTTTAGTTTTTCTTTCACACAGCTTCACACTAACCTCTCTGTTTGT…
Afim003EUVC	GO616986.1	GO616986.1	-	TTGTTGAGTTTGTTCCACTGAA	CTTTGGTGGCCAGAAGAGAT	(GA)14	chrIII	14703297	CGCATTTGAATATTTTCTTAGATAAACAAAAATAGTTTTATTTTTTTTTTACAATTCAAAGGAGGAAGTACAACGAGAGGAGAACACCTTGTAAAAGATAAGAGCTGTTTGATACGCTAAAAAAACCCAAAAATAATACATGCAGATAAATTCAACTCAGTTGACATCAAAGAAAAACATATCATTATTTTCATTTTTCGTAGAATTTCAGCAGACGGTGATTTCCTCTGTGAACACAACAAGACGACCACAGGATGAATCATCGCGGTGTCACCGAGCTAAGCACTAGTTAAATACCTAGAGAGCTTTGGTGGCCAGAAGAGATGGAGCGTCAGATTAAGAGGTGCTCTCTCTCTCTCTCTCTCTCTCTCTCTCCTTTCAATAAAATATATTCAGTGG…
Afim007EUVC	GO616605.1	GO616605.1	-	GATCCCGCAGTGTTAATCGT	CCTTTGGAGGGCACATACAC	(GT)38bp (GT)8TT(GT)8	chrV	6823100	GGGGGTTCGATCCCGCAGTGTTAATCGTTGGCCGCATGTTGCTCTAATTCGGTGTGTTTGTAAGCGTGTGTGTGTGTGTGTTTGTGTGTGTGTGTGTGTGCATGTGTATGTGCCCTCCAAAGGGGAAGAAAAGAAAAAATTAGTGTAGGTGTGTGTGTGTGTGCATTAAATGTGTTATTGCGCGTAACAAGAGAGAAAAAGAAGTGTGTATGTGTACCCGTTTGTATGCACACGTGTGTCGTGCGCGTGCATATGTACCTTAAGTTTGTGTACTGAATCAGTACTTGCATTCAGCATGCCGTCTGAGCTGGGTATCGCAGTTTGTTAGGATTTTTATTTCCACATGTTGATGATGTATGTATTAAATATATATGTACAGTTTGTATGTATAAAAGACGA…
Afim009EUVC	GO618107.1	GO618107.1	-	CCTGGTGTTCAAATGTGTCCT	GGGTCAGGGTCTACGATCTC	(TG)3A(TG)11	chrX	4863624	GGGGGTGCTTATGTATACCTGGTGTTCAAATGTGTCCTAAGCAAGTTTGAATGTGTGATGTGTGTGTGTGTGTGTGTGTGTTTTCTCCTCAAATTGTCTGTGAGATCGTAGACCCTGACCCTCGACGGTTCACGGTGAGACCCACAGAAAGAAAAAAAGAAACCTCATTGCTTAGTGGGGACCACTTTTTTTTTACAAAAAAAGAAAATAAAAAAGAAGAAAAAAAACAACCAACCAACAGAGATGCACATGTAAGTAGATGTAAAAGACTTGATAATATTTCAGCACTTTCTAATCCTAGGACGGGCTTGGTCTAACCCCTCTGTCTCAGACCGATTCCTTCCCTAGGGGTAACATTCATTTAAAAACAGACAGAGAGAATGAGAATGGAAAAAGGGG…
Afim013EUVC	GO646855.1	GO646855.1	S100 calcium binding protein, beta [S100B]	TCGACAACAGAGGGGAGCTA	GGACAACAGGCCGGACTAC	(AAG)3AGG GAG (AAG)5	chrI	27949325	GGTGGAGCTGAAGGATCTGCTTCACGACGAGCTGCCGTGTCTGATTGAGCATGTGAAGGACCAGGCCGCCCTCGACAACCTGATGGAGAATCTGGACACCAACGGAGACGCCGAGTGCGACTTCCAGGAGTTCATAACATTCGTGTCCATGGTCACCGTCATTTGCCACGAGTTCTTCACGCAAGGCGACGAGTGAAGGAGGAGGCCTCGACAACAGAGGGGAGCTACGGTAAATTATAAAGAGGAAGAAGAAGAGGGAGAAGAAGAAGAAGAAGTAGCCTAGCAATGCAGTAGTCCGGCCTGTTGTCCGGCTGGAGACCTTTTTCTTTTTTTATCTGGGTCTAAATATCTAGACGGCTCCTTAAGTCTTTTTTTGGGGTATTTTTTTTTTTTTTTTTT…
Afim017EUVC	GO618865.1	GO618865.1	-	CTGCAGCTTACTGTTCAGTGC	AAGACCCGAGTTCAACCTGA	(TCA)618bp(TCA)46bp(TCA)3	-	-	CCTTGGGATCCAACAGAAGACGAAGCTCTGCACCAGACTGCCTTCACTTTTCCTGCCATTTAAGAATGAACACACTTTGATTCAAACTGCAGCTTACTGTTCAGTGCCTCCTTCATCATCATCATCATCACCATCATCGTATTCATCGTCATCATCATCACCATCGTCATCATCATCTTCAGGTTGAACTCGGGTCTTTTTTTGTGAGTCCTGAATTGATTCAGTTTACTGTGATTTACTGGAGAATAAGACAAATGTATGATTGATAAATGACTGCATGAATAAATTGATTATCAAAATGTGATCACTTATTGATTAGTGATCAGTTATTGAAATAATTCCAGATTTATTGAATCGTTGCAGTCCCAAACGCCATAAGAAGGAAACAAACATTGAAAC…
Afim018EUVC	GO619216.1	GO619216.1	Pituitary adenylate cyclase activating polypeptide receptor 1A [PACAP1A]	CTGACGGGAGCAAATTCAGT	TATGTGTGTGCATGCGATGT	(AC)15	chrIII	13134135	GGGGGGAGTCCTGCAGCAGCAGCAGCAGTAACGGCACCTGTCGGGGTTTTTTTTCCTGCATGAGCTGACAACCATTTGAGGAGTAAATCAAGGTATTCGTGAGGGAACCGTAAATACCGATGGCTTCATGTGTAGATATTCACGCATCGAGCCCCTCATGCTGAGGTGTGGTGACGCTGACGGGAGCAAATTCAGTGCATCCCAGTGAACACACACACACACACACACACACACACACAAATATCCAGACACACACACATCGCATGCACACACATATTGTGGAGTCTTTTGGATACAAGCCCTTCAAAGGAGACAATGAGAGGCTACCTGCTGACTGCAATCTTTCTGCTGCCCTTGGTGGCATCAGAGTCTGAGCACTGTTTGATCAAGCGTGAACAT…
Afim025EUVC	GO618226.1	GO618227.1	-	ACTGATTTGGCCCACGTAAC	TAAAGCCCATTACCCAACGA	(AC)5 GC (AC)6	chrV	1896543	ATACCTCAAATCATCTTTATTTTGTTCATTTGTAAATTTAACTGTGTGGGACTGATTTGGCCCACGTAACCGCATACAAATACAACTCAAACATACACACACACGCACACACACACACAACAGTGTTTAGCATAACCTCCCCTCCGATAGTTAAATGCCCTCGATATTGAAAAGATAAGTGCAGTGCATGCATTCCCAGGGTCGTTGGGTAATGGGCTTTATACTGACTTACATTCCCCCTTCCTGCTCTCAAAGAAGAAAAACCAACACTGCTGCTTCGGTCTGTTAGAAATCGAACTTTCCCAATGAGAGATGAGTTTCAGATTGTGTTGTTTTGAACGGATGATGTCATAACCTGTGAGGAATGAAATATACTGTGTGTGGGATTTGAATCAAGCT…
Afim034EUVC	GO618807.1	GO618807.1	-	TTGCCTGCTCCATCAACATA	CAATGCTGCAGTCCATTAGC	(TAC)6TAA(TAC)2	chrIII	12814258	ACAAAAATTTATTCATACAAATCTTACTACACTTTCATAACATTGAGAAACGTAAAACCCATATAAGGACTCCTGTGTGTATAACGATGCCACTTTGTACTAAGGTTCACTTTTAAAACACATTGTCTTCAGATAGATAAGAGATTAAACATTGAAGTAAGGCGTTTGGCGCTTCCAGAAATATCAACAACAGGCATTTTCTAAGATCTGAACAACATCTCACGTCATGTTCTGAAACTCTTTTTGTTCTAAATAGTGATGCACATAGTTGTAAATGATATGTCGGGGCTATTTTCTGATTAATAAATTACTGACCAATATCAACAAAATAATCAACAACACCTCATAGTCGACAGTAACAAACACTGGTCATTGATCACAACCCTCACAGACACTGAA…
Afim175EUVC	GO629344.1	GO629344.1	Peroxisomal 32-trans-enoyl-CoA isomerase [PECI]	CAAGGCCAAACTGTGAGACA	CCCTCTGTCCTCCTACACCA	(TG)5((TC)2ACA(TG)4)2 40bp(AATGT)5	chrUn	36895488	GGGGGATCTCTAGTTTCAAGTCTTCTTCAATACAGCATGATGTTCATTTAGTAAATGATGCTCCATTTAGAGTCAAACAGACCATAAAGCAGGGGATGCTTTAGGGCGGGGCTACACACTGATTGACAGGTCCACACCAGAGACGTAAACAAGATGGCGACGTCTTGTTTCCGTCTTGGTCCTCTCCTTAAAGTCCTCTTCAGTGGTTGTCTTTGTGAGTTTAAACAGTTAATCAGAGACTTTCTCCTCAGGCCTCCTTCCACACTCCCTTCACCCAACTGGGTCAGAGCGCCGAGGGATGCTCCTCCTACACCTTCCCCAAGATAATGGGCCCCGCCAAGGCCAGTGAGATGCTGCTGTTCAATAAGAAGCTGTCTGCGGTTCAGGCCTGTGAACTCG…
Afim344EUVC	GO638529.1	GO638529.1	Uncharacterized protein C9orf85 homolog [CIO85]	TTAAAGGTGACTCGGGATGC	TGTGGAAGAGGGAAGAAGGA	(TCA)918bp(TCA)5	chrXIII	11834327	CACTGTACAGGTTTTTATTACAGTACATTAAAATGTATTTATCCAGCTGGCATTGTTTGTGAATTGGTTTAAGAATGTACAGTTTATAATACAGCTGTTCTGTCCACTCAATCTCCCCAGTGTTACATTAGCTCATACTCCAGGTGCAACATAAAACCATTTTTGTTAATTCGCAGTACTTAATTTGAATATGGTCAAGTCTCAAACATCATGCCGTTAATTTGATTAGAAATCTTGTTTTATATAAATGTAAAAAAAAAAAACAAGAACCCTCTCACTGTTTTTATTCTTTAAAGGTGACTCGGGATGCATCTGGGAGCACATCAGACTTGTTCTGTCTCTTCTTTGGTTCTGAGTCACTATTGAAATCTTCCCCCTTATCATCATCATCATCATCAT…
Afim372EUVC	GO620444.1	GO620444.1	-	ACAGACCGACAGAAGGAGGA	GCCTTCGTCTGTTCCATGAT	(TATG)3	chrXVII	6772268	GGGGTATCTGTTAAATGGTGAGAAGCAGGTGAAAATTGAGGGCATAGAGTAGTGTGCTACCACAAACCTTTAAAATGTGCATATTGTAGCAAAGGTACAAAGTATGCACTGCATGATGCTGCTTCATGTTTTCTGTACAGACCGACAGAAGGAGGAAAAAGCAGACTCAAAACAACAAACGCTGTAGTACATACATACATACATACATACATAGTCAATCTTCACACACCTAGAGATCATGTTGAAGGTTGTGTACTTATTCCCCACAAACAGCCAATAAGCATCATGGAACAGACGAAGGCTGTAGCTAGCTGTGTGTGTTACAGATTAACTCTTCGTTTGTTTTCCTCTCTTTTTATCTCTTGCCTCAGTAAGTTCATTATGATATCATACAGCTCG…
Afim392EUVC	GO620529.1	GO620529.1	-	TGAAAGAGGGATCTTGGACA	GGAGCCTCCATTGATTACTTT	(TCCA)13	-	-	GAAATCAGTCTTTTAATTGGTTATTTAAAGTATCAACTCAAGATAATATTAGATAACTCCTTGAAAAATCGTAAGCACCATCTTGAAACACGGCAGGTAGGCTACTTGCTATATTTATTATGTACAGAAAAATAAAAAGTCCTATTACCCAGCTGTACATTGGTGACAGGGATCTTTTTGTGCATTCAGTTAGGCAAGTCAGATGTTTATCCTGTGAAGCTTGTCCATAGCCTACATAAACAACGTGTTTTTTTTTTTTTTTAATGGGATGACTGGGTGAAAAGCACAGTACATTATAAAGAAAAAGGGAAGCACAATAATGAAAGAGGGATCTTGGACAAGATACATGAAATTCATAGGAATACTCCATTCATCGTTCATCCATCCATCCATCCATCC…
AfiMI0001Uvic	84	GO616198.1, GO616199.1	-	GAGAGGAAGCAGCAGAGGAA	GCGCTCTGGTCTCAGTTTCT	(CCT)5 7bp (CCT)3	chrVII	26440918	CAGCTATTTTGGCTATGTTCATGAGTATTTAAGATTAAGTTTCAACTCAGATTATCCGATTAAATTTGAGTCAATATGTCCTTGTTATAATCATTTTAGATGATGATATTATGTACCATAATATCCCAACTTGTGATTTTCTCAGGAAATGATTGTATCGAGATAAGATAAATCATATTGATTTATCTACGTTACTGTGCGTAAAAGAGTTGGTCTCTTGAATTTCTCTCTATTTGAATTATTTAATGATGCATTCCTGCAAACGACTGCTTTAGAGAACAGACCTCTCTGTCTGTTTTCTGAGAGAGTGAAACCAAAACATGAGCACAGCTGTGCAGGAAAACTCCCAAAGTGTGAAATACCACTGAAGCATTTCATGTTTAAACCCTGTGAGTTCAT…
AfiMI0003Uvic	123	GO616334.1, GO616333.1, GO644623.1, GO644624.1	-	AAGAACTGGGATTAGGAGTGACA	TGGTGATTGTGTTTGAACTGG	(AAGA)7	chrVI	7077070	GCTTGTACATCAATTTTAATCAAAACCAGAGTTAACAAATGATATAACAACCGTGGCCAACATAAATTAGCTGATAAAATAACATTTTCCCCCCCAATATAAACTGCACAGAAAGATTGTATTAGTAGGTGATATGAAATCCCCTTAGAATTGTTTTACTGCACATAGTGAACTAAGAACTGGGATTAGGAGTGACACAAGAAAGAAAGAAAGAAAGAAAGAAAGAAAGGTAATTTAACCAACTTAATAATATGCATATTTAATGGTAAAATACGATGATATATAAACAGTTTTTCAGGAAACATTTTTTAAATTCCAAGCAATACTTTCCAGTTCAAACACAATCACCAAATCATACCAGTCAAATACTTTCAATTAAACAAGTTTATATAACCATTA…
AfiMI0004Uvic	155	GO622637.1, GO625195.1, GO616455.1	-	CGCCTCTCCTGGTTAGTCAT	TGCAATCCTGTCAATGAGGA	(CA)11	chrXVIII	15062581	GGAGGGACGGGGGAGGGGCCGACAACCAGGAAACACACCGCTGTTGCAAGTCACAAGAAAAGCTCTCCGTCATGGCCTACCAGGCTGGGATGCAAGAGGAGCCCAGCGCTCTGGTCCACAACATAAGCACCAACATCCAGAAGCTCACACTGCTAACCTCGGAGCTGCAGAGGGCAGTTTCTCAGCTGGGAACGGAGCATGACAGCGGCCAGCTGCCTCAGACGCTGCAACAGAAACAGCAGCAAGGCAACCAGCTAGCGAAGGAGACTGACCGACTAATCAAAACATTCAGTGCACTTCCTGTTGGCACTGATCAGCGGCAGAGAAAGCTACAGAAAGAGCGTCTGGTGAACGAGTTCTCCGCCGCTCTGAACAGCTTCCAGAAGACCCAGCGGCAGG…
AfiMI0005UVic	162	GO628964.1, GO628965.1, GO616474.1	-	GCAGTTGGGACCTGATAACC	CCACACCACAGTCCAAAGTG	(TAA)7	chrVI	2618974	CACATAGAAATATTACATAAATTCATGAAAATACATTTAGTTTTCAAAGTTACATATTACATTACATCTGCTATGTATTGCACTCCACCTTATCTGAAATACTGAGGCACAAAATCATCCTTTTGGCAATGTGGTTAAAAATGTACTCTGCTGTAAAACAACAGCTCTAATTATGCATCAATTAAAAAAAAGAACCTGACAGTAATACACAATAAAAATCTAAAATTTAAATCAATGTGAACATGGAAGCACCGATTGTTATTTGATCAGTTGCAAATAGATGAGGAACAGATCTTTTTCTACCAAACACCTTTTTATAAAACAGTTTGAAAAAGCCTCTTACAACACACCTTCCCTGTATTTAAGTCAATAGTAAAATACAAAATGGGACATTGATAG…
AfiMI0007Uvic	194	GO616606.1, GO616605.1	-	CGTGTGCATACAAACGGGTA	CCTCCAAAGGGGAAGAAAAG	(CA)7	chrV	6822975	AACAGATATAGATTTTCTTTATTGGAGTGTCTTTCCATCACTGTGTCCAGTTCTTGCAGCAGTTACTTGTGTGTGTGCGAGGAATGACTGACCGGGTCAAGAGAAAGTTTCTTCCGATTACGACCCCGTGGTAATCCAGCGATATAGAACAACAAAAATCGACTTTGAGGTTTCACCATTTCGTCTCTTATACATACAAACTGTACATATATATTTAATACATACATCATCAACATGTGGAAATAAAAATCCTAACAAACTGCGATACCCAGCTCAGACGGCATGCTGAATGCAAGTACTGATTCAGTACACAAACTTAAGGTACATATGCACGCGCACGACACACGTGTGCATACAAACGGGTACACATACACACTTCTTTTTCTCTCTTGTTACGCG…
AfiMI0010Uvic	220	GO638524.1, GO638523.1, GO616746.1	-	ATGGGGCTATTGCATTTGAA	AGGATGACGCCTATGAATGC	(AC)4 CC (AC)9 AA (AC)3	chrXIX	17542481	CGACAAACTATTTCCTTTATTAGAAAGAAATCCTTGGAGGTATAAGCCCTCAAAGAATTCTAAATGTTATGATGTTACATGCCATATATACAGTTATATACATAAAAGTGCAATGTCACAATGGGTAAGCTGTTTATTTATTATTCATTCTGTCATATAACTGTTTGGGAAAATGGCATCGTTACTTATTCATGTTCTTTTTGCACTGCATCTTCTCAAAAAAAACACAGCATCGGACATGAAAATGTAACAGTACAGAATGTCTGAAGTTCCTCTAAAACATTTTCAAAGGCACTTTCACAAGTACATACTACAGATGTACAGAACACCAAAGAGTCGCTTAAAGCCTACAGACGGCATTACGGAGTCCTACTGTTGATGATTACATAACATGGTGAC…
AfiMI0015UVic	353d	GO617275.1, GO617276.1, GO636874.1, GO636873.1	-	TCATCCTCGCTGTCACTGTC	AAGATTCCAGCTCTTCATCTTCA	(GAG)3 GACGAA (GAG)2 GGG (GAG)3	chrI	2704593	GTCCTTTTTCTTCTTTTTCTTCTTGTCATCCTCACTGTCAGAGGAGGATGATGAAGAGCTATCTGAGGAGGAGGAGGAGGAGGAGGAGCTGCAGTCCTTCTTCTTCTTCTTTTTCTTCTTCTTCTTCTTTTCATCCTCACTGTCGGAAGATGAACTGTCAGAGTCAGAGGAATCTTTCTTCTTCTTCTTCTTGTCCTTCTTTTTCTTCTTCTTCTTGTCCTTCTTGTCCTTCTTTTTGTCTTTCTTCTTGTCATCTTCACCATCTGATGAGCTCAAATCCTGGCTCTTCTTCAGACCTTCTGCACACTGCTGGTCCATTTGGCCCTCAGAACTAGAAATGATAACACCCTCCCCTTCTTTGTCGTCCTTCTTCTTCTTTTTCTTCTTCTTGTCATCCTC…
AfiMI0016UVic	353e	GO616239.1	-	AGCTTCACGTTCCTCACAGC	GACTGTCGGCCAATTAGAGG	(TTC)4 TTGGTC (TTC)3 AGC (TTC)4 TTG (TTC)2	chrI	2706231	AGGAGGATGATGAAGAGCTATCTGAGGAGGAGGAGGAGGAGGAGGAGCTGCAGTCCTTCTTCTTCTTCTTTTTCTTCTTCTTCTTCTTTTCATCCTCACTGTCGGAAGATGAACTGTCAGAGTCAGAGGAATCTTTCTTCTTCTTCTTCTTGTCCTTCTTTTTCTTCTTCTTCTTGTCCTTCTTGTCCTTCTTTTTGTCTTTCTTCTTGTCATCTTCACCATCTGATGAGCTCAAATCCTGGCTCTTCTTCAGACCTTCTGCACACTGCTGGTCCATTTGGCCCTCAGAACTAGAAATGATAACACCCTCCCCTTCTTTGTCGTCCTTCTTCTTCTTTTTCTTCTTCTTGTCATCCTCGCTGTCACTGTCTGAAGAGCTACTGGAGGAAGAAGAAGACG…
AfiMI0019Uvic	443	GO642434.1, GO642433.1, GO617643.1, GO638297.1, GO638296.1, GO632664.1, GO645533.1, GO645534.1	-	TGATGCCATCCCATTACAAA	TTCAGTTGAACACCAATGCAC	(CT)10	chrIV	1997947	GGGGGGTGTTATGATTATCATTATGGCAGTTATATTGATCTTGATAAAAGTTGTTTAGTGCTGATAGTAGTAATAGTGTAGTTTGTAGAATAAGAAGTAGCAGTAGTATTTCACTTTCTTTTTTTTTTTTTTTACTTTGAATGATTTGCGTATAGTTGTTTTATTTTTCTTATTTCTTATTATTTTTTATTTGATGCTACGTGTCATTTTGCTCTCATGCATAATTTATTTTTGCTGATTTCTGAGGGGGTCAACAGGGGCTTATAAGGGTTTTCAAGCACATTTCTCGTGTCGTGTGTCTGGAGATTTCATGTTCAAAAACTATGTACTGTATGTGAACGGGTGGTTAGTTTTGAAATATTTTAAAACTCACAAGGCAACCATGAGGCATCACAAGCC…
AfiMI0021Uvic	532	GO618154.1, GO618155.1, GO618083.1	-	TCACCTTCCAAACCAACACA	GCGCCAATTCAGACTTCTTT	(AAG)7	chrXVI	16544186	GGGAAAGAGAGAGAGAGAGAGGGAGAGAGAGCTTTAAAGACACTAGG*AGAGAGCGAGCAGACTGAAGCTGAGCAGTGAGCGGGTTGAGCAGCAGGACTACTTCAGTCAGAGCTGAGGACGTTCCAGTCTCAAGTGCCACTGAGAGCAGAGAGTCTGCAGGACAAGCTGGTTGTCCCAGAAGAAAGACGATAAAAAGATAAGAAGACAAGAAGTCCTCTGAGGACTGAGTCCGGTTTGTGAGGACAACATTTTCTGACTCCAGGATGATCTATCACCTTCCAAACCAACACAGAGCTTGAATTTGCTCCGTCTGGCTCGGTTGGAATAAATCTTTCCTCCAAAAGAGGAATAAAGAAGAAGAAGAAGAAGAAGAGGAGGGGGAGGAAAAGTCACTCTAT…
AfiMI0029Uvic	627	GO618426.1, GO621829.1	-	CGAAAAGCAAGTGTTTATATTTCAGA	TGATCAGCGCTTCATTTGAG	(CAT)8	chrX	15319113	CGAAAAGCAAGTGTTTATATTTCAGATTACCAATGCAGGCCGCCATCATCATCATCATCATCATCATCGCCGTGAAGCATTCAGGTACAGTTACAAAAATACAACTTTATATGTACATAGAAAAAGGGTTGGCTTTGCTGAGCTTATAAAAATAACTATCACACTCAACTCAAATGAAGCGCTGATCAGAAACGAGGAGTCGATCAGCTGACAGGAAGTGATCAATGACTGCTTTACCAGCGGGACAGGAAACACAAACAAACGGAGGTCTTTAAAGTCCACGCGGACGACTTCACACGTTTCATATTCTAAACAACAAACTGAGACTGAAACAGATTTAACCTGGTTTCCTTCCTTCCAGGCAGAAAAATGATTCCTATTAAAGTGTTTGTTAAAGTT…
AfiMI0038UVic	829	GO618865.1, GO645764.1, GO619246.1, GO645765.1, GO618866.1, GO619247.1	-	AAGACCCGAGTTCAACCTGA	CTGCAGCTTACTGTTCAGTGC	(GAT)3 GAC (GAT)1 GGT (GAT)3 GAC (GAT)1 GAATAC (GAT)2 GGT (GAT)4	chrVI	17043473	CACCAGTGCAACGTTAGCATTAAAGCACAGGCACGGCAGCTGTCTGCTCGTTAGCTAGTGTGCTAATTCCACGTGCTTTCCTGCGCTGTGAGTGTTACTCTGCTCTCTACGCTTCGTTTCCGTCGTCGGCGAAGAACCTCAGTGAGATATGGAAGCTAACGTCGCTACGTGGATTTGAATAGGAACTCCCCTTCTACTCCTTTTCTCCTTCTTTGGTCTGAACCTTCAGTTATCCAATGAGAGGCCGAGCCATCGATGGCCCCACCTCTAAAAGACAAGTTTCAATGTTTGTTTCCTTCTTATGGCGTTTGGGACTGCAACGATTCAATAAATCTGGAATTATTTCAATAACTGATCACTAATCAATAAGTGATCACATTTTGATAATCAATTTATTCA…
AfiMI0039Uvic	836	GO643042.1, GO619268.1, GO642956.1, GO642957.1, GO625968.1, GO646206.1, GO643041.1, GO619269.1, GO619270.1, GO646205.1, GO638435.1, GO638434.1	-	AGTAAGCAGGTCAGCGCCTA	CTCAGAAAATCCCCCTCTGG	(TG)13	chrXXI	10881986	AGTCATAAAATATATTTATTTTACTTCTAAAACGTCCACTTCCAAAATAGAATGACAACAACACACACTCATGGGATGTCCCTAACAATGATTGGTATAAGGCATTTTATTCCTTTTTATGTCGATTACAATCTTTCTTTATTGTTTCAGAAATGCATACAGGGCCAACACCAGAGGTCTGGAGGACATCTCATGGTCTTTTGTTAGTCCTCCTCCTATACAGGCCCTGACACCAGGCTGACACTCTAATCTGATCCACTGGCAGCTTCTTTTCATCCCGGTCTTCCTTGGCAGGGTAATTTATTCCTTGGCTTTGTGCATTAGCCGCTATGGCTTCGCCCATAAGGCGACTGTGCGTTTTTAAGCTTTAGCACTCGACACGCTGGGGTTTCAGAACAA…
AfiMI0041Uvic	864	GO619406.1, GO619407.1	-	CTTTAAAATCGACCGCAGGA	AGCGCTGTTGCTAGGATGTT	(AG)10 AC (AG)2	chrXVI	7533511	GTTTTTCTCATTTTTCCTTGTTGAAAGCCATGGTCACTTAGGCTGTGAACTGATAATCACACACATGACAAACCCCAAACATACAAAAATACTATATCTTTAACCTACCAAGAGTAAGACAGTTCTGCAATTAGTTCCATGCTGTGACAGAAAAAAGAGATTACAACAAACAGACGAGAAACAGACGCTTTCCACGCAAGTTTTTCTCGGAAATATACCAAAATATACATCTAGCTTTGGAATTACTGAGGCTGGGACTAAAGCCAGTGCTGGGTTTGTCTCTTAATACACATGCTGACGGGTGGAAGGGAGAAGAAACAGAGAAAGACACAGGACAGAGAGATATCTTTGGTATCTGCATTTGTCAAAAGTTAAATATTTGGATTTTTGCTTTGGGAT…
AfiMI0044Uvic	945	GO634923.1, GO634924.1	-	TGTACACGGCATCTCCTTCA	GTTTCTTTCCCTGTGGCTTG	(AAAAG)4	chrVIII	11334743	AATAAAACAGTAATTTATTTTTGACTGAAAACTAAATTGTCTGAACAGCACATTACAAGGGCATTGTTAAGATATTTTCTCCAAGGCTCAGTGATCACTTTCATACAGTACACTTGGCATGTACACGGCATCTCCTTCAAATGAAAGAAAAACAGAAAAGAATACTCTAAAGAAAAAAAAGTGAGCCTGTTTGCAAAAGAAAAGAAAAGAAAAGAAAAATCAAAGAGTCCATCCTGTAAAAAGATGACTGATTGTACAATTACCAAGCATTTTGGTTTGGTTCCAAGCCACAGGGAAAGAAACCGAATCGCCTGACGACAGCAAACGACGGCACAGGAGGCACGAAAGACGCGACACGAACAGGACATCCCATAATATGCTCACACACAATCGACTGGG…
AfiMI0048Uvic	960	GO619759.1, GO619758.1, GO647965.1, GO628591.1	-	TGAAGGTTTTACCAGTGAAGGTC	GGGTCATTTCAACCATAGAACC	(GAT)10 GGT (GAT)3 GAAGGT (GAT)11	-	-	GGGGGGATCAGAGTGAATCTGGACTGGAACAGAGGAAAGTTGTCGTTCTCTGATCCTGATAGCAACACACACATACACGCCTTCACACACACTTTCACTGAGAAGATGTTTCCATTCATTAACACTGGTGAAAAACTGAAGGTTTTACCAGTGAAGGTCTCTGTGACTGTAGAACAACAGACATAGATGATGATGATGATGATGATGATGATGATGGTGATGATGATGAAGGTGATGATGATGATGATGATGATGATGATGATGATGAAGGCTTTTAACACATATACTTTCAACTTTTTCTTCTGAAATGGGTTCTATGGTTGAAATGACCCAAACTGTTTTAAACATCCCCATTTACAGAACCACTTCCTGCTTCAACTTTGACCCACTGCACTTATT…
AfiMI0050Uvic	982	GO619846.1, GO636622.1	-	GATGTGAGCGGAAGCAGA	GCCTGATTTTTGCCAGTGTT	(AG)3 CG (AG)11	chrXX	13881153	GGGGGGGCGATGTGAGCGGAAGCAGAAGAGAGCGAGAGAGAGAGAGAGAGAGAGAGATCAAGCTTCAGATCCACTTATTAGAGCACGATTGCTTCTCTCTGTGTCGACAGCTGAGGATCCAGCAGAGCAAAACCAACACTGGCAAAAATCAGGCAGACTATCATATTTGGATATCTCAGACTCTGCAAGTTAACAGCTTCGTGCTTTTGGAAGTGCTGTTCTGCTGCTACTGCTAGATTCAAACCTGATGTGGTTGGTGCAAGTGTCTGATCTATCAAACGAGGCTCCGAGCCAAAGTTGAATGATAGATGTATTTTTGCGGTAGTTAGTTTTTTTTTTTGTTTTTTTTTTTTTTTTTAAACACCTCAGTGAGAGAGCAGTGCAGAGAATGTTAATGTT…
AfiMI0051Uvic	987	GO619854.1, GO619855.1	-	CAACTGTGCGGAATGATTTG	TCAGTGTCGTGCTCGGTAAG	(AACAA)5	chrII	844168	CTAATTCATGTTTTTATTGTGTAGTTGACACAAGTTGCAGACAACTGGCATGAAGTAGACACAACTGTGCGGAATGATTTGTAACAAAACAAAACAAAACAAAACAAAAAAAAGTCTATGGCTTACCGAGCACGACACTGAATCTATTTACAAACTCAAATCAACTCGCTGACAGTTTGAAAATTGGAGCAAAAAAAGCTTTTTTTTCTTTTTATAAATATCAAAAAAGGGGGAAAAAGGAACGTAGGCTGCTCCGGGCCTGAAGTGGGGATAAAAGTCTCTTTCAGCGAGACAGCTTAACACTCAACAGAGTTCCATACATATCCCGTTTCTCTGTCATGGCCCCCGGTTTCAAAGCATGCATGGTTCCATCGCACATGCTTCATCTTAAGCAGGTCG…
AfiMI0058Uvic	1109	GO620394.1, GO620395.1	-	TCCCCTCTGAAGTCAACACC	TGCCACATTTGCATCATTTT	(TG)11	-	-	GCAAGTTTTGTATTGCAGTTTATTTGATCATGATACAAATCTCAAGTACCTCACACAGTTTAACAAAACAGACATGAACACTGTCTCGAAACGTCCCAAATGTAATAATCTGTGTACATTACAATTTGATGGAAGACTTAACTTAATATTTGCAACAATTACGTCCATAAAAAAAAAAAAAAAAGACACTGCCCTTTTAGTTAAAAAAAAAATAAAATCCCAGTCAGATTCCCCAGATTTAATTAAGGATTCTTGGCAGAGTGATGTTACCCTCTGCTACACATGAAGACACCTCATGCTGGTCTCATAACGCTGCTACAGTGTTCCCACTTGGGACGCGATTGTTCTGGTCTGACGTGTTCACACAAAGAATTCACTGTTTGAGGCTTTCATCCCCTC…
AfiMI0061Uvic	1155	GO620547.1, GO620548.1	-	TTTTGCTGCTGCTGTTTGTG	GTGTGAAGGGCAGTGTGATG	(ATT)8	chrXI	1703713	GGTATAAAAGGACTGAGGAAAGACCCCCTCATCACTCACTAACTTAACCACTAATCAGCTATTTTGATTCTTTTTTTCCCCCTTCTTTCTTTCACTGAGCAGCAGCGTGGGAAGTGGAGGAACGAGCAGAGTGGATTCTATGTATGGACTTGTAAAAGCACGCCGGCGCTTGTTAAAGGAGGCCAGTTCTTCTCTTTATTTTTGATTTTTTTTCCCCCCTCCCCGGATGGCAGACGCGCATCGACGGCTCCGTGTTTCGGATCGAGTCACGGATATTGGGTTTCACAACTGAACCTCTCTGGCGCGCAGAGCCCTGGAAATCCTCTTTTCCATTTTCTTTTCTCTTTTTCTTTCCCCCCCTCGGGACATGTAGGCCACGGAGGACGACACTAAGGAATT…
AfiMI0062Uvic	1166	GO620587.1, GO620588.1, GO641043.1	-	GGTCAGGAAAAGCACAAAGC	AAAGGGTCTGACCACTGCTG	(CT)5 CC (CT)5 CG (CT)5	chrXIV	3447137	CTCATGTTAATAAGTAAAATGGCTTTATTTTTCCCTTTTTTCGACATTTGAACACATTTAACTTTATTTTCAATAAAAGTCTGTATCGTGATTTTTTATTTACACACAGATTATATAAAAGTACATTGTTGTCTGTTCACTTGATGTTTATATTAGTTTTAAGATACACAGGGAGCTGTGATAGCAGCAGTAGCAGTCCGGCAAAGGCAACACGGGACTAAAAACTGACCGTCTACTCTTCAACTCTCTAACCAAACATGATACAAGTCAAGCTTCCCCCTGGACTTTATCAGGTGAGAGAGTTGGAGAGTAAGGCAACAGTGGCCTGGAGTCAGCAGCTCCAGATGTGAAGCAATGTTGCCCTCTGGTCTAGGATCAGCTTTAGTCTCCAGCACTTTC…
AfiMI0064Uvic	1192	GO620653.1, GO620652.1	-	TATCCCGTTCTCTCCCTCCT	AACTCAAATTCCCCCAAAAA	(TC)12	-	-	CTGGCCTCTCTCGTCTTTTCGAATGTTGAATGGAGGCACTTGACTCAGATGAAGGTCACATTGGGCTTATTATGAGGGAGATGGTGGTGATGATTAAAGGAACGCGTCCTGCGCTTTTTTGATTCTCTTTCTTTCTCTGACGACAGATCCAGTATCCCGTTCTCTCCCTCCTTCCCTTTCCTTTCTCTCTCTCTCTCTCTCTCTCTCTTCTTTTCCGTTATCTCGGATTTGTTTTTTTGGGGGAATTTGAGTTACAAATTATTCCACATCCTCATCAATTTCTGACGAATACGCACCGCCGTTTCTCTCTTATTCTCTTCTTCTTCTTCTTCTTCTTCTTCTTTTTTCCTCTATTTCTTTTCAAACGGATGGACTATAGAGGCAAAAAAAATCAAGCCA…
AfiMI0067UVic	1276	GO620977.1, GO644229.1, GO618677.1, GO631911.1, GO624942.1, GO619072.1, GO646855.1, GO648818.1, GO639291.1, GO627013.1, GO649089.1, GO618195.1, GO644980.1, GO618195.1, GO644980.1, GO618701.1, GO618756.1, GO648819.1, GO646856.1, GO627014.1, GO639292.1, GO620978.1, GO631912.1, GO644230.1, GO624943.1, GO644981.1, GO640824.1, GO640823.1	-	GCCGGACTACTGCATTGCTA	CATTTGCCACGAGTTCTTCA	(CTT)5 CCT (CTT)5	-	-	GAAGTAGTTTTGTTTTAATTTACAACGTTAACCGCATATTTAAAACCGTGACCGCAATCCAGGAAAAAAACCTTTCCCTCGATAAGAATTTTTATTTTTTGCGAGTGGGAAGATTTGACAAACTTACTTTTTTTCCAACTTTGCTGGCCCTTTAAACAGATTAACCTTTAATTATTGATTGGTGGAAGAAGAAATTGGTAGCCACACCCAAAATCTAGCGAACGCTTCTCAAAAGTTTCAGTTCTACTTTTTCAAATTGAATCGGAAAACCATGCATGAATTTAAAAAGTACAAAAACATTTGCAGCAAAACTGGCGCCCGACATGCAAAGTGTTGTTAAAAGATTAGAAATCAGTGGATAGTTTTGCAACAAACTTCTGAGCAACATAAAAAAAAAAA…
AfiMI0068Uvic	1284	GO620996.1, GO620997.1	-	GCTTCTTTTTGGTCGCTTAGAA	CCAAAAGCCAATGTGAGTGA	(AC)11 6bp (AC) AT (AC)2 AG (AC)6	chrXIX	15208956	GCATAAGTTGCCATGGTTTTACCATAGCAGCTCTTTTATTAGCAAAATCATGGAGATTAGTCCACTAATGTGCCCATCCAATGGAAACAGAGGGTTGGGGGTCTAGGGGGGATATGTAACTTGAAACCATCACACATCATGATCAATAACAGTGCACCCAGCCATGTCTCCGTCTGTCTATGCACTGAACACAGATCTACATATGGTCCTACTGTCTGCTACAAGGCCGCCATTGG*CATCCTCTTTTCAAAGCTTCTCTTTGCTTCTTGATTCAATAAGGAATGTTACAGTTTGTAGCGGCACACCGACAACGTGCACTTGGTAATTACAGAGAGTAGCTTCTTTTTGGTCGCTTAGAAAAATAAAACTTTGAAAGAGGATGACAAGTAGAGGAATAA…
AfiMI0069Uvic	1317	GO621119.1, GO621120.1	Guanine nucleotide-binding protein G(I)/G(S)/G(O) subunit gamma-5 [GBG5]	ACCGCCCAGCCTTTATTTCT	GCTGCTGGACCACTTTCTTC	(CA)12	chrIII	13409786	GGGGGACACACCGCCCAGCCTTTATTTCTCACACACACACACACACACACACAAAA*AACACAACACACATCTCCAAAAATGTCGGGCTCATCTAATCTCATGGCCATGAAGAAAGTGGTCCAGCAGCTCCGCTTCGAGGCGAGCATCAACAGAGTGAAGGTCTCCCAGGCAGCTGCAGACCTTCAACAGTTTTGCATGCAGAATGCCATGCAGGACCCTCTGCTCACTGGTGTGTCCTCCAGCACCAACCCTTTCAGGCCACAGAAGGTCTGCTCCTTCTTGTGAAACCACTGCATTCATCGGCCTTCATTTTGATGCTACAGGGAAAAGTTGACCTCAACACTGCTCCTCATGCCAAGCCATTATACTGCCACGGGATCTCTCGAGTGTAGAACACA…
AfiMI0071Uvic	1328	GO636504.1, GO621177.1, GO638766.1	Golgin subfamily A member 4 [GOGA4]	TCAAGCCCTTCTCTCTGCAT	TGGCATATTCTCTAATTCCCTCA	(TG)11	chrVI	6358056	AAGAAAGAGTTGATGGAGGAGAATGAGAAAAAGCTGAAACTGGAGTTGGAAGATGCGGAGATGAAGCACAATTCTGCTATCAAGCAGTTAATGAGGGAGTTCAACACACAGATGGCTTTGAGAGAGAGGGAGCTTGATTCAGCAGTGAAGGAGACCATCGGGAAGGCCCAGATGGTAGAGGCAGAGCTCATGACCAACCATCGGGAAGAAGCCAGTCAGCTGAGGAAGGTGATTGGAGAGAAGGAGGATGATTTGCACAGAACTGTTCAGAAATATGAAGAGGTTTTACGGAGTCGAGAGGAGGAGATGGGAAACAGAGTGTGGCAGGTTCAGAAAGAACTGGAGGAGCTGCAAGCAAAGGGCCCGGACACTACTGAGATGAGCGCAGAAGAACTACAG…
AfiMI0072Uvic	1365	GO621316.1, GO621315.1	-	CACAAAACACCATTTGGTTGA	TGCACTTTACGCTACGCTGT	(AGATA)5	-	-	GGGGGGCGAGAGATGAGAGCATTCCGGACGTGTGGGTGTCTGCCAGCTGTCAGTAAGGCTGTCCTCATCACTGGTGAGTACCATGCACACCTCTATGTTGTTACAGATTATATTTGTAAATCTTATACAGATGTGATAATGCTGTGAAAACAGAATATGAAACTGTAAAACACAGCCAAAAAAAAGAGTTTGTGTATACCCAGTGAGCACTAGACGGGATTTAGACGTCTTAAATCTGGTTGAAAACTGGTTGAAATCGGGTCTATATAGACGTCTTTTAAACTAAAAGCTAAAACACGGTTACAACTTCAACATGTCACAAAACACCATTTGGTTGATAATGTGTTCTGTTGTAACGTAAGGCTGTAAAGAGAGACGACATTAACATATTATATATAT…
AfiMI0074Uvic	1408	GO621494.1, GO621495.1	-	CATCAGTAAGGGTGGCATGA	GGGTATGTGGGTGAGACAGC	(CT)3 TT (CT)10	chrXII	4762946	TTTTTTTTGCTTTCTTTGTCAAGCTAACAGTCCATAACTGAAATCAATCAATTATTGTCCTTCACAAAATATCTTCTGTGGATCGAATCAATTGATTAATTCTTACAGCTCTGCACAAATCATGCGTCCACACCCTGCCACGTGTCCTTCATCTCTCGTTGTACAGTCTACATCATAAGATCTTAAAAGTTCATCCAGATCAGTTTGAACATTCTGTCATTTGTCTTCGTCTTTATTATTACTAGTCACTCAACGTAATGGCGATCTTATTCTAACAAAAGCCATCCTGCACAATTCAATCCCAAAATTAGCCTTTATTTTGACAACTGTTTCCCACTGTACCAAGTTAAACCAATAAAGACTGTTAACAGAATGCTGATTTTGTGTTAACCCCAAAGT…
AfiMI0076Uvic	1464	GO619594.1, GO619593.1, GO645467.1, GO645466.1, GO626577.1, GO626578.1, GO618330.1, GO618329.1, GO618329.1	-	GAGAGAAGGAGGAGGGGTGT	TCGCGGAGAGATAGAAAGGA	(AG)12	chrXIX	13808571	GGGGGACATGAGAGGTGGGTGAGAGACAGAGAGAAGGAGGAGGGGTGTAGACAGAGAGAGAGAGAGAGAGAGAGAGATCCCTAGCAGTCTCTCAGATCTTGGCTGTGGTAAGGACACCCAGGAGAAGTGCATTCCTGAGGCAGCGAGCGAGGAGAAGGCAGTAAGACAGAGCGGAGAAGTCGCGACATCCTTTCTATCTCTCCGCGACCACGTCAGACTGCCTCCGACCTCCGGACTCTGGACTCGCACACTCCTCTAACACACTCACCTTCGTTCACTCGCTTCCTCACACACATACGGCCGCACAACCGGCTCTGCTGCTCCGTCAGAAGTGAAGGATTTCCCCCGAGTGAGCAAAAGAGACAGAGAGAGTCAAAAACAGAGAGAGGAATTAAAGAC…
AfiMI0077Uvic	1484	GO621838.1, GO621837.1	-	GTTCACTTTCCTCGCCAAAG	CAGGAGTGAAGGCCTCTGAT	(GACA)5	chrIX	18692813	GGTTTGCAGATGATGTATTTGTATTCATACACGTCTCATTGCCTTTTTTTCTCTCAGAAGAGATTTACATCCATCATATTAGAAACAATAAAAAAATAGAACTGAAAATGTACATCATACACTTGATACATATACATATATATATATTCTGTTTTTTACATAGTTAAAAATGTGAATTATATAAAAAAGACAAACCAATGAATACAACCTTTGCTCTTGTTTTTTGTTTTTTTTTACACAGTTGTTATTTTCTGAAATATACATCAGGAGATAAATGAAGAGGAGGCTTCAGGCACTTTCCTTTTAATAGCTGAAGTGAGCGCCGGCCGGAGACGATGCGCCGACACACACCGACTGCTTTTGGTTCACTTTCCTCGCCAAAGATAGAAAAAGTAAATG…
AfiMI0079Uvic	1538	GO622034.1, GO622035.1	-	CCCCTTTCCTACTTCCTTGC	TGGGGGAATAAAATGGAACA	(GA)14	chrI	16947938	ACATAATTTCCTTTTTTTAAATATTTTTTTCATTTGCACATA*ATGGAATGTTTACATAAAGACCCCCCCCCCCACCCTAATCTTTCCCCTTTCCTACTTCCTTGCAGTACATTTTCTTTCCCTTTTCTTCAGAGACAAATGACGGGATGTAAGAAAGAGGGGGAGGACGTGGGAGAGAGAGAGAGAGAGAGAGAGAGAGAGCTGTGGCCTCCAATAGGCACATTTCATTTGATTTCTTTCACTGTTCCATTTTATTCCCCCACAGCGCGGCACTATGGCAACTCTAAAAAATTCTAGGAAGTGCAAAGAAACCTTGAATCAGCCAATCAGATGCATCCATGACGTGTGTGTGTATATTTCTACATGTGTGTGTGTGTGTGATTTCTGGTATATAAAAC…
AfiMI0081Uvic	1630	GO622363.1, GO622362.1	-	GATGAAGACATCACCAAACGAG	TGGCTGACAGTCTCTGGAAA	(TGA)6 TGC (TGA)1	-	-	ACATTGATACCTTGAATAGTGTATTGTGCTGAAAGCGTCAAAACTCAGCCCTTCAGAGAAGTCCTCCACCTATACTAACTGTCACACAAGTAATCTTCCTCAGCCTGGATGACACTAAAAGAAATAGTCTCAGTCGTGGTCACCGTACTGTGGCAGGAGGAGGAGGATATTAGATGTGCTTTCCCTTGCTTTAATCAGTGGTGTACAGTAACGAAGTAGAAATACTTCGTTACTGTACTTAAGTCGTTTTTTTGGATATCTGTACTTTATTTAATATTTATATTTCTGTTGACTTTCACTTTTACTTCACTACATTTTGCAAAGAAAACTGATACTTTGACTCCGATACATTTCCCCTGAAACCTTCGTTATTCGCTACAAAATCAAAGAGAGACAGGT…
AfiMI0082Uvic	1635	GO622387.1, GO622386.1	-	TTCTTGATGACGAAGAAACCA	CATGTACCTGAAATTGTGGGATT	(AAGAA)3 (A)7 (AAGAA)2	-	-	CGTTATAAACATTTTTATTACAGTATCTGACCAGTCCAAAACTTTTTTTAAATCATCTGTCACACATCTACAAAATCAACACAGGTGTTTATCAGGTTTAGCCTACAAGGCCTCATAACACATCAGTTAGTAAAAGAGAGTGGTAATCAGAAACAGGTAGAGTTCACAGAAACATACCATCTGTCTATTTAAAGCCCCGACATTGCATCCTTTATGGATTATTTTCAAATCAGAGCCAAATCGGGTCAGAAAGGTTGGGAATCATTTCATAATTCTGGAGTGTTTCTCTGCCTCCCTATTCTAAAGCCCTTTTTCCTCAGTGTTGTGCTACTTTCTCTTCTACAACAACAGAGCTCTACTTTATTGTTTAGAGCAAACATACTTCAGGGGAGAGAGATG…
AfiMI0083Uvic	1682	GO633383.1, GO633384.1, GO622547.1, GO622548.1	-	ACACTTGGCGTTTTCCATTC	TGTTTCCTCACCTCCTCACA	(TCC)7	chrVIII	15633695	AACAATGATAATAATTTATTTATTTATTCAGGTAGAGTAAGAGTCTTTGGCAGTGAAGAACACAGGAACTGAGGGTGATTTAATAAGAACATTTTAAAGTGAAGTGCTGCATGGAGACAAATAATTGGCCCAAATGGACCATTAACACAAGGCCAACAGTGAACCAGTTCTCCCAGAGGGAATTTAACCATCAACCGAGGAACATTAACTGGTTGGACAAATTGGCACGATACTGTGTAAGACCTGTGGGAGTGGATTATAACTGCAAGAGAAAAAAACAAAAGGCTCAAAGGAGTGTTTATCTGTGATGTGACAGGTGAGAAGTGTCGCTGTGAAACTATGATGGTGTTGGAAACAGATGGGGGTTTACCGTGTGAGGAGGTGTTTGGCTTGTGTGCA…
AfiMI0087Uvic	1867	GO623335.1, GO648652.1, GO645220.1, GO645221.1, GO648653.1, GO647702.1, GO616365.1, GO616364.1, GO622017.1	-	GGAGCTTCAGTGCTGGTAGG	AGCCCTCTCATGTCTGTATGG	(TATGC)6	chrXIII	14574732	GCTGGTCTTTCAATAAGTCTTTATTTTTTGTTCAGTCAACAACAGCTTGTTCATAAAAAAGATCATTATATATCTCTTGAGGCATTGTTTGTATAAAATTTCTTTGATGCTTGCTGTCAAGAAATGTGTACCGTACAAAAAAAGGAATCCCTTGTGAAACAATTTAAGACCTAAAAATAAAATACTGACATTTGATCATTTTTCAAATAGGTTTACATGCATAGATTTAGCACTCTGAAGGCACATAAATTGTATTGTGTCTTTTTATAAAAATGTAAGCAGCGCACAGTAAAGTTAGACTCAATTTATGCTGCATAAAAAAACCTCTGTACATACTGTGTGTGCAGAAACAATGGGAATATAAAAAATGTATGAATAGCATAATTTAAATTTCAATAA…
AfiMI0088Uvic	1878	GO623373.1, GO623372.1, GO643147.1, GO643146.1	Spectrin beta chain brain 2 [SPTN2]	TCAAACCAGCAATAGCAAAAGA	AACAATGGATGGTGGCTTTC	(AAT)4 AGC (AAT)5	chrVII	18054606	GAAATTTAATGAGCTTTTTTTTTTCTCAAAACACCTCATCAACTGTCATTCCTAAAAAACAAAACAAAAAATAGTACATACAAGGGCAAGCCCAACATTCTCCACTAATTTAACCAAATTTTGTTTCTCTCCACAACATGAATCAAGATTATCTACTGGCAAATTAATTAGCTTGTTTTCTCAAACCAGCAATAGCAAAAGATAAATAATAATAATAGCAATAATAATAATAATCGGTCAGGTTAATAACATCAATACCAAGAACAGAAAAAGAGACTGATGTGATCCTCCCAAAGAGAGAGCGCTTTTAAAGCAGGGAAATAAAACCAGAGTGCAACCCAGTGGAAAGCCACCATCCATTGTTTTATTAGTGACACGGCATAAAAACGGCTCAGCTAG…
AfiMI0093Uvic	1919	GO623573.1, GO624330.1, GO623574.1	-	CCCTTTGTCTCCATGTGCTT	TTGTTTTTATTTTGTGCGTCGT	(CAA)7	chrVIII	14858663	TTTTTTTTTTTTTTTTCGTTTGTATGGTCTTTTTTTAATTTTTACAAATAAGCATTTGATTCAATTTAACTCACGTGCTGCTGTTTAGTCTATCTTATAGACCCTTCTTTTCTTTTTTTTAATTCTTAGTCATTGACTTCCCTGGAATAACAAATAAATTAACAATTTGTTGTTGGTTTTTTTTTTTCAAATTCACAAACATTTATTATTCTTGTCATTACAATAACCAAAAAAAATGACCTATGAACATTTAGGTGTCTCTCTCTCTATTGGCAACACATGACATACTGTATGTTTCACAGAGTAAAAATGTGAAATAGATAGGAACGAACAACAATTAAAAAGTTGAGAGAGGTAATGCGCTCTTTTATACCAAAACCACATAGCTACGTGTTCACT…
AfiMI0096Uvic	1957	GO623785.1, GO623786.1	-	CTGTGGGCAGGAAGAAAGTC	TGCTATAGGTCTCGGGCAAT	(TG)2 TA (TG)8 CG (TG)2 TT (TG)4	-	-	AACATGTCAACAGAGATTAAACTAGTTTATTATTTTCAAAGAGGGAAAAAAAAAAATTACGAAACAAAAAAAGCAGTCATATTTTACACTAGTGATTATTATTAAATTTTTACAACCATTCAGTCTGCATAACATAAAGAAATAATTCTACATCTTTGTTTATTTCGTATTTTTGGTACTCTGATTTATACATACAAATAACAAATACAGGAACTTTTTTCACAATGCATATAATCTGTGGGCAGGAAGAAAGTCTTTCAGGTGATCACATGTGTGTGCGTGCGTGCATGTGTATGTGTGTGTGTGTGTGCGTGTGTTTGTGTGTGTACGTGCGCGCATCAACACAAACCAATTGCCCGAGACCTATAGCACATCCAAAAGTAAAAACAAAAAAAAAGG…
AfiMI0098Uvic	1980	GO623900.1, GO623899.1	-	ACACCACTTTGTCCACGTCA	GGGATCTCTGTTGTGTCTTAACC	(AG)10	chrXVI	17586949	GGTCAGGAAAAGATAACTTTATTAAGTCTGGGATACATACTCTTGTTATATTAGATTACTTGCCAGATAGAAAACACAGTAGCTTTTCAAAATAAAAGCAAGGTCCATTTAATTAATTATATTTATTTATGTCTCTTAAAACACACTTCAATAAATATTTTTTCTTCTTTTGGTCTTTTTTTTCTTCTTCTATTTTACAAAATAAAAACATACAGTGACTTTAAGAACATGGAACAATACTGGATTAAAAAGGTCAGCGGTTTAGACACGAGGCCATCACAGACACGGTAAAATATAGAACCTAAAATACCTTTTACACATATTCCAAGTGTTTCACACCACTTTGTCCACGTCACTATGGCAGTCATAAACAGCTCGTTCAGTTATTTAAATTAATGT…
AfiMI0100Uvic	2024	GO624106.1, GO641888.1, GO641889.1, GO627278.1, GO641032.1, GO641031.1, GO638538.1, GO638537.1, GO636857.1, GO636856.1, GO624107.1	-	ACCTCCTCTTCAGCCTCCTC	GGGCTCTGTGGAGTTTCTGT	(TG)8 TC (TG)3	chrI	1090667	CAGCAAGTTTATTTCAGTACAAGTGGTTTTTAAAACACCTCACACTGTTTCTCCAAACATCTCATTGTTCTTGCAACCTCCGAGATAAGCAAGCAAGACATTAATATCTTCAAACATGGCCAAGTCCAACATGATCAAACTCTGTGCCCAACAACATTTGGAAGCAAACTATTTGAGTCAACATTAAGACAAGTGGGGAGCAAACGGTCACATAATAACCAATAATTATACTTTGTACACGTGTAAAACCTGACTAAAAAGAGACTAAGTGGCTAGCTTACAGCAGCCGACGCAGAACGTTGCAGTGATCTGACAAAAATTAACCAAATGCCCTAACAGTAACCTCCTCTTCAGCCTCCTCCGCCTGTGTGTGTGTGTGTGTCTGTGTGTATGCATGCG…
AfiMI0104UVic	2085	GO624317.1, GO624316.1	mTERF domain-containing protein-like	CAGCATCCTCGTCTTTGACA	CCTTTCCCTCCAGTCTCCTC	(TGA)7	chrIII	6764865	GGGGCCGGATGGGTATCAAACAGGCGGAGATGGTGAAGTCCAGGTTGTTTCGCTTCACCCTGGACGAGGTGCGCTGTCGACACTGTTTTCTGGAGCGCAGGGGCCTGTATCAAACCCCAGACAAGAAAGGCCAGACGATCATCATCAACCCAAAACTGGACAGCATCCTCGTCTTTGACAAGGACATATTTCTCACAGATGTAGCCAATGCGTCAGCAGAGGAGTATGAAGTATTTAGCAAAATGCTGGCAAAAGAATGGCAGGAAGAGGAGAGGCAGCATGGCAGCATTGTAGCCGATAGGGCAGAGGAGGATGAGGAGACTGGAGGGAAAGGTGGATACATGAAGAGGAGAAAGAAATGACAGAGAACTGTGGGAGGGACTGAGAAAACTTATTTAA…
AfiMI0105UVic	2109	GO624408.1, GO624409.1	-	GCAACGCTGCTGCTTTAATA	GTAGGTGGATGGAGGGATGA	(TC)10	-	-	AAATTACTTAACTAGATTATTTTAATTGAACTTTATTCCAGCGATCGCAAGTTATAAAAGTTTGAAACTAATTTTTAAATTTAGTGTCAATTACAAATACATAAATGTTTATAGACATTTTAATTTGACATTCATTTAATTGAAAACAAACACTTTGTCAGCTGAATGTACATTAAGATGTTTTCCTTTATGAAATATCCGTTTTAAATATCTTCAGGTTTAACTCGCTTTCAGGAAAGTCTTCAAACACAACAGCAGCATTATTAGGTTATGTATTAAATGCCAATATTGATCAACATGGATTGACTATTTTACTGCACTAATAGTGTTTGTTTAAATATTGTAGAGCCCTTCTGGTTGACTTCTTGGTGTCTGGTCAACAAAGTCAGACCCAGTTTT…
AfiMI0109Uvic	2172	GO645335.1, 643309.1, GO616233.1, GO616234.1, GO643308.1, GO645334.1, GO624630.1	-	CCTGAACCTGCTGCTCCTAC	CTCAGGGCTTTCCTCCTCTT	(AAG)7	chrIII	8059569	GGGGCCCGTGTGGTCAAATTATGGAGGGAGAACCTGGCGAGGATCAACACGAAGGCGGCCGAGTCTCTAGCTGACCCCACAGAGTATGAGAATCTGTTCCCCGGGCTGAAAGAAGCCTTTGCAGCTGAGCATTACCTCCGAGAATCCTGCATTGGCACCTCTAGGCCTGCCAAGGATTATCCTCTTGTCACGCTCAACGAAGATAGGAATATTCTTGAGGAGGCTCAGGGATACGAGCCCAAAGGAACCTTCATTCCTGCTGTCTCCAAGACAAAGGACAGTGAGGAGTCGGTGGCAGCAGCTCCAGTCGCTGCAGGAGAACCAGCTGTGACATCTTCACGGCCTGAACCTGCTGCTCCTACAGCGGTGGACAAAGAAGAAGAAGAAGAAGAAGAGGAG…
AfiMI0112Uvic	2204	GO618740.1, GO642407.1, GO642408.1, GO618741.1, GO624758.1, GO624759.1	Ubiquitin-like protein 5 [UBL5]	TGATCATGGTGGTTTCTGGA	ATGGGATGAACCTTGAGCTG	(TG)4 CA (TG)2 TT (TG)5 TA (TG) AG (TG)5 CG (TG)2	chrIX	4576311	GTAAGTAGGTAAATATCCGCTTTATTTCCAAAATATCAAAACAAAAACTGAACAACAACATTTCTTTAACATAATTTGTGGGCAAAATTAATTCACTAAAACTGAGATCAATGTAATGTTTATGTAGATACTGCTCCTGCTCTCCCTGATGATCATGGTGGTTTCTGGATACCAATCTCATTTCTGTGTGTGCATGTGTTTGTGTGTGTGTATGAGTGTGTGTGTG****CGTGTGAACGTAGAGGGTCATCTGTGTGGCATTGAACTGTGGTCCTCCTCTGGTCTACTGGTAGTACAGCTCAAGGTTCATCCCATCATGGATTTCATAGTCACCCAGAGACACGTGGTCCTTGAATATAGTATACCATTTCTTTAGTACAATCTTGTCAAAACGGGTT…
AfiMI0113Uvic	2223	GO624919.1, GO624918.1, GO631367.1, GO624822.1, GO624823.1	Basic leucine zipper and W2 domain-containing protein 1-A [BZW1A]	CAGAAAGTCGCGACACAAAA	CGGCCAGATGAGCTCTTTAC	(AAAAG)4	chrI	27972466	AACATTTCAATAATCTTTATTTTCATAAAAAAAGTTGGTTCATATCAGATTGAAGAAAGTAGAAACCAATAATAATCAGTTAGCTGGCGAGGTATCGTACGGGGGGCGTGGCTTCTGACACGAGGTACAGGTTGACCCTTTAAGCCAAGAAAATGAGGAGGAGTTTAGGACCCAACTGCAGCCAAAACATGAGTCAGGCAAAACAAAAAGTCCAAAAAAAGGGAAGGAGAAAAATAAAAACCGTTGGCAAAAATCGCATTTTTAACGGCGAAAGAGCGCAAACTCGAAATCCTGGTTGTGGTTCTGACGAGCAGCGGTCGCCGAGGTCAGGTGGAATGTTTAGTATCCAAATTACAGAAGGAAGTACAACAATATTATTAATAACAGCCCCCCCCCCAA…
AfiMI0115Uvic	2244	GO624906.1, GO624907.1	-	CGCACATGAACAGGTGAGAG	GTGTGTTTTCATGGCTGCAA	(TC)12	chrIV	6221958	CCTTGATATGTATTTATTAAAGCAATGTGCATATTTTACATGGTGCCCTAAAGTTCAATTTAAATTAATTAATTCAATAAATACAGCATGAAAAGGAGTGATGTAGCTCTCAAATCACCCAATAAAAAAAATTTGACAAGTCCAGGGTCAAAACCTAAACCCTATAATGAAAAATAATCCATGTACATTTATTTAGTCTAAACTGGAAGTGATTCCCAACCTTTTAAGCATACTTTCAAATAAAACAGTGTCTACTTGTGAACAATCATAACAACTTTCATATTTCTCCAAGCTCAATCCAAAAAGTGTTTCTTTCTTCTGGTATTGTTTCTATTGAACTTTTAAAGGCCTGAGAAGATAAAGCAATTCAGTGTTACATAAGAAAAGGAAAAAAAGTAT…
AfiMI0116Uvic	2251	GO624932.1, GO624933.1	-	CCCACATGTAATTGCACTCC	GGGCTGAGGTACACAAGGAC	(AC)11	chrXII	2953380	CCATGTTTTATTTTGCAACAATTGAGTGCGTTCCAGTAGTAAAGATCACGATTGAAAAATAAAATCCCACATGTAATTGCACTCCATACCCTTTTTCATATCGTGAATATGTTTCACAAAAACAAAGTGAGACACGCACAATAACTGTCCTTGTAAAGTAAGTAAAAATGTAACTAAGGACATTTGTCTTTGTATTTTTCTTTCTAAACACACACACACACACACACACAATTGTGAGTGTTTGTCCTTGTGTACCTCAGCCCACATTTTTGGTAATTTGTTTGTCCCAACTGATATTTTCACACATCTGTTTACCATTTACTTTGCAGAGGTCAATAAAATATGTTGTAGAAAGCACAAATTCATACTTGACCTTGGAAATTGATGTTTTATGAAATA…
AfiMI0117UVic	2253	GO624942.1, GO619072.1, GO646855.1, GO620977.1, GO639291.1, GO644229.1, GO618677.1, GO631911.1, GO648818.1, GO627013.1, GO649089.1, GO618195.1, GO644980.1, GO618701.1, GO618756.1, GO646856.1, GO648819.1, GO627014.1, GO639292.1, GO620978.1, GO624943.1, GO631912.1, GO644981.1, GO640824.1, GO640823.1	-	CATTTGCCACGAGTTCTTCA	GCCGGACTACTGCATTGCTA	(AAG)1 AGG (AAG)3 AGG (AGG)6	-	-	GGGGTCCAGGAGTTCATAACATTCGTGTCCATGGTTACCGTCATTTGCCACGAGTTCTTCACGCAAGGCGACGAGTGAAGGAGGAGGCCTCGACAACAGAGGGGAGCTACAGTAAATTATATAGCCTAGCAATGCAGTAGTCCGGCCTGTTGTCCGGCTGGAGACCTTTTTCTTTTTTTATCTGGGTCTAAATATCTAGACGGCTCCTTAAGTCTTTTTTTGGGGTATTTTTTTTTATGTTGCTCAGAAGTTTGTTGCAAAACTATCCACTGATTTCTAATCTTTTAACAACACTTTGCATGTCGGGCGCCAGTTTTGCTGCAAATGTTTTTGTACTTTTTAAATTCATGCATGGTTTTCCGATTCAATTTGAAAAACTGAAACTTTTGAGAAGCGTTC…
AfiMI0118Uvic	2260	GO624963.1, GO624964.1	-	ATCCGCCCAGTCTTTGTTTT	CAGGGATTCTGACACCTCGT	(GT)13	chrUn	1322155	GAGAACAAAAAGCGCCTTTATCGAAAATACAAGAAATACAACAACAAATAACAAATAACAAATAAGCAAATGACAAGCAACAAATAAGCAAAAATCGAAAAGTAAAAACACAAACAGATCCGCCCAGTCTTTGTTTTTCGGCGTGTGTGTGTGTGTGTGTGTGTGTGTTTGGAGGTTTCAAAGCTATTTTGGTATAAGACCAACTGAAATAAAAATTACGAGGTGTCAGAATCCCTGAACATGAAGACAAGTTATTTGCACATTGTAGAGATTGTTTATAAAAAAGACATCAGTAAAAAAAACCTCAACAACAAAATGTAACAGAGATAAGATGATTCCAGCTTCAAAAGTTATTTGAGATCCTGGTATTTTCTTTATCACACAATACAAAAGTGAATA…
AfiMI0119Uvic	2260	GO624963.1, GO624964.1	-	AATTGGCTGAAGATGTGCAA	ATGCCATGACGATGTTTTCA	(GT)11	chrUn	1322155	GAGAACAAAAAGCGCCTTTATCGAAAATACAAGAAATACAACAACAAATAACAAATAACAAATAAGCAAATGACAAGCAACAAATAAGCAAAAATCGAAAAGTAAAAACACAAACAGATCCGCCCAGTCTTTGTTTTTCGGCGTGTGTGTGTGTGTGTGTGTGTGTGTTTGGAGGTTTCAAAGCTATTTTGGTATAAGACCAACTGAAATAAAAATTACGAGGTGTCAGAATCCCTGAACATGAAGACAAGTTATTTGCACATTGTAGAGATTGTTTATAAAAAAGACATCAGTAAAAAAAACCTCAACAACAAAATGTAACAGAGATAAGATGATTCCAGCTTCAAAAGTTATTTGAGATCCTGGTATTTTCTTTATCACACAATACAAAAGTGAATA…
AfiMI0120Uvic	2272	GO644201.1, GO624994.1, GO624995.1, GO644200.1	-	AAGTGAGGACGCACACAATG	GAAATGGTCGTTAGCGTCGT	(GA)10	chrVIII	18186596	GGCTAACTTGTTTTTCTTTATTTGCACGTCCAGTTAGTGTTAACAACCCTAAGACGGAGGTTAGCATCCAGGTTTACAGCAGGGGGCGCTCAAACACACGAAAGCTCCGAGGACATGAGACGGGAAGGAAACCAGCAAGCATCTTCATCTCTGTACAAATAAACAGTCACTCTTCTTCTTCTTCCTCCTCCTCTTTTCACAATAAAAGCTGCTCCGGGATCCAGAGTCACATTAACGTCTGCTCACGTTGTTAATGTTGTTTAAGGAGGATCAACTTAAAAAAAATGGCAAGAGATATTAAAAAACGTTTTCAAGCTCACTTTTCACAAATATCCACTGGGCTTTATAAAAACACACCGAACTGAAAACAGCTTCATCTGGAGAAACCTTCACAGTTAG…
AfiMI0121Uvic	2314	GO625116.1, GO625115.1	-	GGCCACTTCACAAGTTTTCC	TCCTTTGCAACATGGACTTG	(CAT)10	chrVII	4124925	GGAACCAGAACTCATTTATTTTTCCATAAATATGTAACGTCAGTTCCAAATGAAATACATACATGAAAATAATAAATATAATATACATTAGTGCATTAATAGGCCTAAAAAGGGCCACTTCACAAGTTTTCCATTTCTTTCCAATTTGAGTGCCAAAGCTACATAGTGGTCATCATATAAAAAAGCAATCTCAAAGCTAAAAAGCTGACTTGAATCATTGCTGAATGTGTCTTGCCAGCATGGCTTTAACCACCACCATCATCATCATCATCATCATCATCATCATCACAAGTCCATGTTGCAAAGGAGAACCATTGGATATAAATATAGTATCACATTAGCCAGGGTATCTGAAGTTGTGGATTCTTTAAAACATGTAGCAGGACATCATGGCGAAGT…
AfiMI0122Uvic	2356	GO625246.1, GO625247.1	-	CCAGGTCTGCACAGCTAACA	TGGCTCAGTGTGACTTTTGG	(AG)18 AA (AG)5	chrXVII	6196530	GCTTTGTGAATTAGTGGAATGATGAAACCACATCTTTATTTACTTTGATCTGTACAGAAAAAAACATCATCAGTCACCAGATCATGCAAAGCAATATTGCGTTACGAATAAAAACACAATGCAAAACAAACAATATACTGTACCATAAATATGGAGCGTCAAAAAAAAAACAATCAATCAATCAATATATTACAAAAAATAAACTCCTGAGAAGACACTTACAAACATACAAATACAATATGTTATAGTTTACTTGCAACATAGTACTTGAAATGGATAAGCAGACAGGTTTAATGCAGTGATTTCTATTTATTTTTCTTACATGTATGAACTTGAAATGCAGCAGCTCAACTGAAAATGACCAGTCAAGGTACTGGGTTCATTCCAGGTTGCCTTAAA…
AfiMI0123Uvic	2365	GO625269.1, GO625270.1	-	TAGCCCCAAAAAGCAGGTTA	CCAGAAACAAAATCGCATCA	(AC)11	chrXIV	6604427	AAAGGCTATGAAATAAAAGACAATGAAATGTAGCATTTGTCATATTATACATAAAACAAATCATATCCCAATAAAATTAGTTCTCGCACCACCATAGTCTAGCACAGGAACTACAGCGTAAATGCAGCTGTTTTTGGGATACGGGCAGGTTTTTGGATGCATACAGAGAAGTTAATCTATATGCAGGAGTTTACTGTACAGGACAGACTGTTGAGCTAAAAATGTTTCCATCAAAAGAAAAATCTCTCAGCATGCCAACAAATTAAAACATGCACTGTAGCCCCAAAAAGCAGGTTAAAAAAATTAAAATAAAATCGAACCAAACAACTTAGATGAAAAATAAAAATGTATACCTTCTCCTATACACACACACACACACACACACGCGCACACATGTAG…
AfiMI0124Uvic	2373	GO625294.1, GO648685.1, GO648684.1, GO625295.1	-	GCAGCGGGGAGAGATCTAAT	CCCTTTTGCTCGTTCTTTTG	(CAT)8	chrVIII	16670620	GATAATTTGGTCCCTCAAGGCTCAATTGATTTGGATCAACAAAAGCAAAGTTGTTAAAAAAGCTCGACTTGTTTTTTTGTTTTTTTCCTTTGAAAAATTAAGCGGTTTACTAACAAGCAAGGAATACAAAAATACTTCTACTTTCAAAGGGGAAAAATCTCACAAAATCTCATCACAAAATCCTAACATGACTCTTAAAAGTACAAAATCTCTAGTGGTACCAACGTTTCCACTTCTGCATTTAACAAATGAACAGTGACTATGCATCATTTTGTACCGCAACTCTGAAAAAACATGAAAATCTGTACTAAAATGTTAACTCTCATGCAGACCTACACACAGCTATGCATCAATGCAGTTGACAGGCTACTGGTTAGTACGCAAACACCATTTTTTTTT…
AfiMI0125Uvic	2383	GO625329.1, GO625330.1	-	TCTTCTGACGCCAGTCACAC	GGGGCAATCAAGTCACTGTT	(GT)12	chrXIV	8754094	GTAAATGTCACCGTAGATACTTAAGTTTATTAACATCGATCATTTTAAGAAAATGCTCAATTTAATAGCGGACTATAAACTGGCAAAATTAAAATTAAAATTGGGATACAACTAAAAGCTGCACAATATTACTCTGAGTGAATGGCTGAGCACTGATTTGAAGGGAAAGCACTAGGCGGAGAGATGAGATTGGGGGGGGGGGTCATTTTTTTTTTACAGCAGAAACGTAGGGGTTGGCACTGTATGCACAACTGCCTAATTGGCTGCTCCTACTGGCCGGGTTGATTGCAGCACAGTAGGAACAAAGATGCTTTCCCACTACTCTGACAGGTAGCATAAAGACACAAATATTAAAACAGACCAAATATCTAAGAAACAGGGAACTGACAGAAGCAACAC…
AfiMI0126Uvic	2395	GO625367.1, GO644750.1	-	AGGGCAATGATATGCACCTG	ATCCCCCACAGGCAAACTAT	(CA)11	chrXVIII	14018808	AAATCTAGTTTAATATATATTTAAACACTTTATTTAAATGTTTCCGTTTGTTCTACATAAGATTATCATGGTGTGTATGGATTTCAAGAATGTACCTTTTATGTTTGTTTGTTTGTTATTTGTCGGCGTAGAAGGGCTCAAATCCACGTCATGATTAATCCTAAAAGTCATTGCAGCCACACGGAAAGGATTTGTTTCCATTTCATCACCAATGGGGAGAGACTCTTCTTGAAGAAGGGCAATGATATGCACCTGTAGACTGTTACACATTTGTATTTAATCACTTACACTGATCCCACACACACACACACACACACATGCATACTTACACTACTTGGGGATACTTTCTATTTACTTTAGGATTCGTTGATGTAATAATACTTTGAATGTTTGAATCTG…
AfiMI0127Uvic	2396	GO625368.1, GO625369.1, GO643150.1, GO643151.1	-	CTGCAGAGAAGAGCCAGCTT	TCTTTCAGCTGCTGTGCAGT	(GT)2 AT (GT)6 GC (GT)5 TT (GT)	chrXVI	13147020	GGCAATGGGAATCAATGTGGGATCAAAAGGCCAGAGAGCGCGAGAGAAAGACAAAGAGTCAACCTCACTAAACATATCCGTGCCTTTCTCACGACGCCGGCTGGCATTAAGGAAATCACTGCAGAGAAGAGCCAGCTTCAGCTCTGAGGGAGAGAAAACATCTCTTGGATCACAGTGTTATTTTAGCAAACGCTCCTATCATTTTCTTGCTGTAGTGTATGTGTGTGTGTGTGCGTGTGTGTGTTTGTGAGTGAGGCAGCTTAAATTACATATGACAGTAACTGCACAGCAGCTGAAAGAGAGGAGGGACTGCAGAACTAGTGCCATCCTACAATCACTGTAAACCCCATGTCCAATATAAAGATACATAATCAGATCAACCAAGAATAATAATTGAAA…
AfiMI0128Uvic	2399	GO625385.1, GO625384.1, GO644043.1, GO644044.1	-	CAAGGGAATCGTCAGGAGAA	AACCGGTCATTTTGTCTTGC	(GAT)9	chrXII	9777324	GTGGTGTAACTTAGTTGTTTATTTTAATTCCACAAATTTTTCAAAAAAATTACAAAATACTCAAATGGAGAGAACACAGGACTCACAATTTTTCTTATTATTTCTACTTTTTGTTTACATTGTGTCATCCCATGGCGACTACTCATATATACAATAAGCTTCAAGATACCAGTATATATATAAATCTTAGCAGTCAGAATTTACATTCTGCTATTGCCGCTTTGAAACAAGAAGCTAAACCATTGACAACACTTAACATCAAAGGTTTTGGAGACACAAAAAGAGGGAGTAAAAGGCAAGGGAATCGTCAGGAGAACGAGGCGATGATGATGATGATGATGATGATGATGAGTCCGTTGTCAGAAGAGAGACAGGAGGTGGGAGATTGCAAGACAAAAT…
AfiMI0129Uvic	2402	GO625394.1, GO625395.1	-	GAAGGGAGAAGCATGAAACG	TTGAAGTGTCGCAGAAATGTG	(AC)9 AT (AC)3	-	-	ACATGAGATAGTTTCGGTTCTTTTAAAATGTATGTTTGAAGTTGGGGCTCAGCTGAACACAAGCTGTTTGAAAAAGACTGATACAAGAGTGGAGAAGCAGATGAGAGAGAGAGAGAGAGGCCATGAAGGAGGGAGAGAGTGGAAGGGGGTTGTGGGGGAGATGGANAANGATCCACNANAAAAACATGCNCAAACACAACAAAAACAAATATATGGAAAGAGCATGAGGTAATATTACACCAGAACATAGATGGAGAGAGACAGAAAGGAGGCCTCCAGTGGTACGAGGTGGATGCTGCGGCAGAAATTCAATAAGCAGCTAAAATCAAATGAAGCTGACATTTAAAAACAAAATGAATGAAGATATATTGAGGGGCAAATATTTAAGCCTGGGCGAGG…
AfiMI0130Uvic	2420	GO625459.1, GO625460.1	-	TTGCTGAGAGTTACATGAGGAGA	CCCTCTGTTCCCAGTCTTTG	(GCTTA)4	-	-	GGAGAGCAGTTTTTTTTATTGTTGGAACTATTATCTTTCAACCATAGTTCCTACATGAAAAGTGCTCACATCAAAGTCTGAGGATTATCTCCTATAACCGGGTCATGACTTCTGGAAAGAGACGTGGCTGTAGAGTAAACATGGTGTCATCATCCCCTTTAAACTGTAGAGAAGTCAGACACTCGACAAACTCACAGCAAAACCATCTAGATTGATAAATAGCATTACCGGGTAAAAGTAAAAATATGTGTTTAGGATTTTAGGGTAAATTTATAGACATATATTCACTTCTTTTGCTGAGAGTTACATGAGGAGATCATTACCACTCTGATGTGTGTACGATAAATATGCGGCTCGGGGCCAGCAGTTAGCGCTTAGCTTAGCTTAGCTTAGCACAAA…
AfiMI0131Uvic	2439	GO625559.1, GO625560.1	-	AAAAGCAGCAGACGCTCAAT	CAAGATTAACAATAAACAGATACAGCA	(TTTA) ((TTTA)2 TATG)2 (TTTA)3	-	-	GTGTGAAATACAGTGTTCATTGCAATGCTAGTGGCTAGAGTATCAGCAAGGGACATATCTCAGTAAAATGAAAAAAAATGAAAAAAACAAAAAACAATTGCAAATAAAAATATAATACTACCCTTTCGAAAATAATGAAATTCATCACATTTTCTTCAAGCCAAAGTTTTCTAATTTTCTTGTTTTGGTCCAAGCAACAGTAAAAACCCAAAGATATTTAATTTATTATCTAATAAGATAATGAAAAGCAGCAGACGCTCAATATGGGTCGACCATACAAGTGTTAACTTTTGCCTATTCCTTTTTGGAAAATAAAGTTTGTTTATTTATTTATATGTTTATTTATATGTTTATTTATTTATTTTGATATCAAGTTTATTAGAATTTGCTGTATCTGTT…
AfiMI0132Uvic	2479	GO626387.1, GO626388.1, GO646086.1, GO646087.1	-	AAAAAGAAAGTGCCCCAAGA	TGCGTGTATCTCTGTGATTGG	(CAT)9	chrXIV	7827308	GAGTTTAATGATTTCTTTACTGGCTTGTACACAAACGTACAAAAATAATACAGCACTCATCTCCACGTGACATCACGTCATCATCACGGTGTTGCAAACGTTCAAAAAATAAAAGAATACAAACAAGATGAAACATGATGGAACATCTGCATCACTCATGAAAAATCAACCGTTTCCTCTTGCTTGAAATGAAGCAAGACCAGAAACACAACTTGGTCCAAAGAAGTCAGCACTTAAAAAAAAAAAAAAAATCATCTCACTCATGTACACCAATCCGGCAGCTGGCTCCTTACGTCATAAATGTTATGACCCTGGCAAGCCAAGCAACCACACAACCGTGCAATTTTTTTAACCATGTTACAATGATCTTACCATCAAATGTATTATTCCCCTTTCAAA…
AfiMI0133Uvic	2482	GO626399.1, GO626400.1	-	ATGAGAGCTTTTGGCAGAGC	CACTCCGGTACCAGATGAAAG	(ACT)6	-	-	GAAAAAACTCATCAAATTTATTGAAAAAAACAAAGGTACATTGAAATTGTGCATGTCACAGAGTGAAGGTATGTTGACAGTTTGGCAGGTTAAATGCATAGGAATCATTCACAAAGTTATAGCTGAGTGGGATGATGATTACAACAGTGCAGAGGCATAACCGGTACACCCCACATGCATTCATTTAACTTGGTCTTTTGGCAGAGATATATGAATTTATCATCATCCCACCCATAAACTTTTATATCAAAAGGCAATAAAAAGAAATAAGATAATTCCATCCACATATACTGAAATGGAAAATTAGACAAAAAAGTAACATAAAGTTTATAAAACACAACACCAGCTCACTGTTTGGTGTCTCATTAATGATTTATAAAAAACTAGGCAATCAAAAAA…
AfiMI0137Uvic	2555	GO626688.1, GO626687.1	-	TTACATGGCAGCTGTTTTGC	TAGCGTTTGTATGCGTGTCC	(ACT) ATT (ACT)7	-	-	GCAAAAAGTACCAAAACACTGGCAACAAGGAAGATCTTGGGACAACTCCCTTAGAATCAACCTGAATTTAATTAAAAGTCTCATCTACTGATAAACTGTTTTCAACACGCCTGCCAAACAGGGAAATTAATATTCTTCAGCCTTCAACTTCATTTAAGCAAACCAGAAAGTAATACTCAAAAGATACTTGTGAAGTGTTTTGGCAGACGGGAATTTGGAGATTACTGTAATGTACAGTGGCGACGTCATTCGGTGGGCTTCATTTTCAGAAGTCGGCTTTGAAATGTAGCGTGACTTATTCTTCTTCGTTTGTATAAATGCAAACAAAAACAAACAAACATCGCTCTTCTTCACTTGTGTCACTCGGCTTACATGGCAGCTGTTTTGCACCACTATTAC…
AfiMI0138Uvic	2559	GO626698.1, GO626697.1	-	AACGACCCTGGTATCTGTGC	TCATCGAGCATCAAGTCTGG	(AC)10	-	-	AAAACCCCAAAAAGTGTCATCATTGGTTTGCGTCTCCAGCTGACTACAAAGGAGAGTCCCCTAAACAGGACACCTGACAACCCAGCAGGTACTTTCCCATAATAAGAAATACGCAGTAACACTTGAGTAACACATTAAGTCCCAGCTGTGCGTCCTAAACACGGTTACTTAACAGGGATACTACTCTGAATCCCAAAGCAAACGACCCTGGTATCTGTGCACCAAACAAACACACACACACACACACACATATAGAAAAACACCGACACAGCTGATTTTAACGCACCTTCATCAGACAATACCATCACGGCCGGTTGGAGGTGGCGCATGGTAGAGAAGTCCTAAGATCCCGCCAGACTTGATGCTCGATGAAGGGTCCCTGGTGGCAACAGGAAGAAA…
AfiMI0139Uvic	2582	GO626778.1, GO626779.1	-	GGACACATGCAGCTGGTAGA	ACACCAGAGCGAGCTCATTT	(CA)8 CGCT (CA) CG (CA)4 CG (CA)2	chrXVIII	153941	CTGTTCTGTCAGTTTTATTAAACGAGTTACAATACACTTTTACATGACAGGAGGAAAATCATATTAGGATAAAAGCATGGGTGAGACAATTATACAAATGCACACAAACACTTAACGTGTGTGAATAACTACATACTAAACACTACCAAATAATTTATCTAGAAGTTTTAAATTTTTACATTTAAAGTCAAAATCCAAATCAGAAGCAACACAAAAAACAGGAATGCCTTTGTATGTGCAAGCTGCAGAGGACACATGCAGCTGGTAGAGCTTTAACACATGATAGCAGATGACTAGAATAACCACACACACACACACACGCTCACGCACACACACGCACACGCAACGCTACACAGCACTGCTCATTCCCGGTCGTGGGTGCGGGTTAGGGAAACCAAA…
AfiMI0141Uvic	2616	GO626880.1, GO626881.1, GO618828.1, GO618827.1	-	TGCACTAGTGGTAAAAATGAAGG	CAGAAAGCAGCTCCTCTGGT	(AAC)12	-	-	GATGTTTAATCTTTTAATCTTTTGATCAGAAACAAAAACTTTAAAAACCAAAACCAGAAGAAACCAGTTCAACAAACTGGAAACGAAGAAATCAAAGAAACATAAACACACTTTTACATTCTTGTTTGTCTTTTTTTTCCCTGAAGGTTTTTATTTGTTTTTAATATAAATATATATCATCTTTAATTACTTCTTGTGTTTCCTTGTTTACTGTGCAAATGTGATGAAAGAGTGAAACTAAAAACTGAAAGAAAAAATGCACTAGTGGTAAAAATGAAGGCTTTTCTTATTTCATAAACAACAACAACAACAACAACAACAACAACAACAACGTCATGAAAACTGTGAGGGAGACTGTTAACGTTTTAGTGTTTAATATTAATCTTTAAACCAGAGGAG…
AfiMI0143Uvic	2647	GO626981.1, GO638669.1, GO625451.1, GO629787.1, GO638668.1, GO626980.1, GO625452.1, GO639211.1, GO639210.1, GO621323.1, GO629786.1	-	GGGGGATAAGGGAAATTTGA	AAAGGTTCCCTCGCAGGTAT	(CA)6 (CG)2 (CA) TA (CA)13	chrXII	4069727	GGGGGGATAAGGGAAATTTGATTTGACACATGCTTGCACACACACACACGCGCATACACACACACACACACACACACACACAAACTCCTTCACAATACACTCTCTCTCTCTCACACACACACAGGCACACGGTATGTGTAATCTTTATCCTCATACCTGCGAGGGAACCTTTTCTCATTCCACAGTTCCCTTTCTCCCATGTATGATGTACTTGATACAGAGTTCCACACTGCAGTGTACATGGGGTCTCCGAGTGTGTGTTTGAGTGTGTGTTGAGCGCGTGTGATGTATTCTGGAGGTGATTATAGTATGTAATGCAGATATTTGTTTCTGAGGGTGTCGTCCCTATAAATCAGAGTGATGACTGTGTGGCTGTCTATGTCCAGATCTTTTGTATCT…
AfiMI0144Uvic	2696	GO627143.1, GO627144.1	-	TTGGGATGTAACAGGTGTGTG	CTTCCTTGTTTTTCAGGCAGA	(TGTAA)7	-	-	CCGGTTTTGTTATCATATTTTATTATACAAAATACTGCAGACTGTTTACAGATGAATGGATAAGCTCTGCTACAGATACTCAGTAAATAAAAACCTTAAACCATTGAAACACAGAAAAAACAAACAACAAGAGCAAAGATGAAACTCCATCCGTCCTGAACTTCACCTTCTGTTCCATAAAGTACATTTTAGTCAGCTGAAGCATAAACTTCTTTATTTAGAGACAACATTTAATCGGCTCCACACACAAACAGAATTTATTTAGAACTCAAAATGCTGCAGGATAAATATTAATCACTATTATCGCATGAAAACCTCGTATCAGCAAAATGTCAGCTTCTTTCATCTGCAGATTAAAGATGACTCGACGTTTTGTTTTTAGGTGAATTGTGTCTATAT…
AfiMI0148Uvic	2771	GO627393.1, GO644776.1, GO627394.1, GO644777.1	Ras-related protein Rab-6B [RAB6B]	AGGAGGAAGGGGAAACTCTG	TTCGGGTGAGGAGAGAAAAA	(TGC)8	chrVIII	1846610	GCAAGTTGTAAGACATTTTTTGGCAGTTTCATTAACAAAGTAGGCTACACTACTTTTAGAACCAAATTCACATATTGCTATTTCCAACCGATGACCAATAGTCAGGTGAGGAGGCCAGATTCTCAACGTGCAAAGTCAACTGCAGGTTAACCAATAGGAAGCAACATAACAAGCATGTGGCGTGAATGATGTTTTGTTTTTTGTTTCCAGGACGGTGCTGAGGATTAACAGGAACAGCCGCCTTCAGTAGTCTGGGGCTCCTGCTGTTTGTCCAACTTGATGTCGATCATCCCTTCTTTGCTTGTTTCTTGCATACTTTCCATTCCGGGAAGAGCAGCCGCAACACGCCGAAACAGCTGTTTGACGTTGTATCCCGTCTTGGCGCCGGTCTCTATGAAC…
AfiMI0149Uvic	2791	GO627480.1, GO623710.1, GO627481.1, GO649252.1, GO649251.1	Vacuolar proton translocating ATPase 116 kDa subunit a isoform 1 [VPP1]	TTTTGCAGAACAATGCCAGT	TGCAAGTGTCATGGCTGATT	(AG)20	chrXI	5708010	AGTCCAGCTCTTTCCAATTTATTGACACAGAGATGTACAATTAATGTGGGTGTAAAATGATTTGTGAGGATTGAGTTTTAATTCAACAAATCTGCTGTATGCCGTTCTTACTCCCATCTAAGTGTGACAATGACATTTTACACTGTTGCTACAGAACGTCCACCTACAGATTCCCCTTCATTCTCTCCTTGTTGTTTGATAGAGAACACATCACTTAACACAAAGGGCATTTATGGCAATGTTAGCGCATAATGCAGGATTAAACATGGGTTCTTCTCCACCTTTAAAGCATTGACTGCCTTCCTGATGTAAATTTAATTTGTATTCCCTTTGGACCTTTATAGCTCGGTGTGTAAAGTCAGTGCGCAGTGTGATAGAGGTGTGCAAAAAGTGTGTGTG…
AfiMI0150Uvic	2791	GO627480.1, GO623710.1, GO627481.1, GO649252.1, GO649251.1	Vacuolar proton translocating ATPase 116 kDa subunit a isoform 1 [VPP1]	GGTATTGCAACACTGCCAAA	TCGGGAACACCTACTCACAA	(GAAT)5	chrXI	5708010	AGTCCAGCTCTTTCCAATTTATTGACACAGAGATGTACAATTAATGTGGGTGTAAAATGATTTGTGAGGATTGAGTTTTAATTCAACAAATCTGCTGTATGCCGTTCTTACTCCCATCTAAGTGTGACAATGACATTTTACACTGTTGCTACAGAACGTCCACCTACAGATTCCCCTTCATTCTCTCCTTGTTGTTTGATAGAGAACACATCACTTAACACAAAGGGCATTTATGGCAATGTTAGCGCATAATGCAGGATTAAACATGGGTTCTTCTCCACCTTTAAAGCATTGACTGCCTTCCTGATGTAAATTTAATTTGTATTCCCTTTGGACCTTTATAGCTCGGTGTGTAAAGTCAGTGCGCAGTGTGATAGAGGTGTGCAAAAAGTGTGTGTG…
AfiMI0151Uvic	2854	GO627679.1, GO627680.1	-	CATCCATCCAGCCTCATTTT	CCGGCCAATTTCTGTAGTGT	(CT)15	chrXI	7437672	CGCTAACAACCATGTTTTATTGTATTAACTTAGCATCATAGCGTCTAGCATTGATCAGAACTAGAGTTATATTCTCATCTGCGGAGGTTTCTTCCCCCTGAAAAAAAGCAGGATTCATCTGTGTCTTTGCTACAAGAACTCAGGAGTCAGAAGTTCTATCTAAAGTCAACATAAAAAAAAACCCTCAGTGATTACATGAGAGTGCTGCGTGTTATTGGCACAAACAGGAAAAGGGGTTGAGTGACAGGAGTGGAAGTTGTGGAGGGGGGGAGAAGGTGGGAGGCACATGGGAACACAAATTTACAGCGTGTCCTTGGCGACGAGCACAGCAACGACCCGCTTCGGTGTAGCATCACTCTCATTAGTGGCAGGGTCTGTCAGCAGGGCTTCAGTCAGCGG…
AfiMI0153Uvic	2856	GO635893.1, GO627684.1, GO627685.1, GO635894.1	Delta(35)-Delta(24)-dienoyl-CoA isomerase mitochondrial precursor [ECH1]	GTAGCAAATCGCTGCTCCTG	TGTGGATGTCCAATCAGTGC	(TGCAT) (TACAT)2 (TGCAT)3	chrI	17079825	CGGATGAGTTTCTTTAATAAAATTAAACATTCATGAAGTCAATTTACAGAATTACAAAACCGGCTGGGACCATTTTACAGCGACTGACTGAAAAGTCATTTCTCATATTTCAGTTTGTAAGGGGTCAGCTGGTAAAAAATGTTAACCTGAACTAACTCATGATTCTTATTTTACACATGGATGACTTTTAATTCCTTACTTTAAATGGAAAGTATAGCATCCTGTTGTTTCAAAGGCTTTTTTCACCAAAACAATGATGCAAATCTTTGGAAACCA*ACCGCTTTGAAGGAAGGAAGGAACCATATTTCCAACCATGGATTCAAGCCTCCATATATTAAAAGGAAGTAGCCACTTTTAAACT*TTCCCT*CTACCTATCCTACTTTAGTATATAGTTGG…
AfiMI0154Uvic	2858	GO627695.1, GO628581.1, GO631983.1, GO628580.1, GO640247.1, GO640437.1, GO640438.1, GO640248.1, GO631984.1	Cofilin-2 [COF2]	GAGTGGCAGGTGAATGGTTT	TCCAAACCACACTGGAATGA	(CTC) CC (CTC)7	chrIV	5445113	GGGGGAGGTGTATCAGTGTGTGAGCGAGAGCGGCGCTTCATCCTCTCCGCTCATTCACGAGACGACACAGCTGCAGTCATGGCCTCCGGTGTGAAAGTCACAGAGGAAGTTATCGCAGTCTTCAATGACATGAAGGTGCGTAAGGCTCAGGCGAATGAGGATGAGAAGAGGAAGAGAAAGAAGGCCATCCTGTTCTGCATGAGCAAGGACCTCAAGAACATTGTCCTGGATGACGGCAAAGAGATCCTTCTGGGTGACTTGGGAACCACCGTCCAGGACCCATACCAGCACTTTGTGAAGATGCTGCCCCCAGACGACTGTCGCTACGCTCTGTATGACGCCACCTATGAGACCAAAGAAACAAAGAAGGAGGACTTGGTCTTTATCTTCTGGGCTCCA…
AfiMI0156Uvic	2873	GO627759.1, GO627758.1	-	CGCGGGTAGTAAACCATCTC	CGGAGAAGCTGAATGGAAAG	(CCGCA)5	-	-	GTAATTCCCTTTTTTATATTAGGACAGAAAAGTTCACAGCAGCAGTAGTAGTAAAAGAGTCTCTGAAGGTCCCCGCGGGTAGTAAACCATCTCTGGGTATGTTTATGTCATTCCCTTGTTTGCTCCACACTATCCAATGCAGCCGCACCGCACCGCACCGCACCGCACGCTGTGTTACAAGGTGATGGGTTTGTTATATCCTTCCCAGCCTGCAACCCACTACTCTCTTTCCATTCAGCTTCTCCGATCGTCGTCTAGTCACAGAATAGAAGTGAAGCTTCCCCTTATTAAAAGCTCTCCGGTGATCCCAAAGCCTCCTGCGACGCGGGGTGAGTAACTTCTTCCTCCTCGCCCGGAGAAACAACCCCCCC
AfiMI0159Uvic	2903	GO627854.1, GO627853.1, GO638659.1, GO649127.1, GO649126.1	High mobility group protein 2-like 1 [HM2L1]	TCTTTCTTGGCATGTCAGCTT	CCAAATGACTTGCATGTTCC	(GT)10 GA (GT) ATGC (GT)3 GA (GT)2	chrXI	3468713	GGGGCCGTATGTTTCATCACTATGCAGCGGAATGAGTGAGTCATGTTTCTTTGTGTCAGGGGATGGTGGCAGTGTCCGGAAGTCTGTCCGTTCTTCTGGACTCCATCTTGTGTGCGCTGGACCGCTGACCTGCCTCACAGCACAGATACCACAGTTAAACGGATGTCCTCGAAACGTCCTGGTAAAGTATTAGCATTTGTAAATGCTGTATAAATTCAACTTACACACGATAGTGTGCATCTTTTTTGCAGTTTCCTAACAAAGCTCTCTTTCTTTTTCTGTCAGTCAAATACGTTGGACAATATTGCCTACATCATGCCTGG*GCTGTGAGTAAAGGGTGATAATCAAAATCAATTGATTCGTCATCAGAAGTCAACAGATCTGAACAGATTGGTCCT…
AfiMI0160Uvic	2911	GO627875.1, GO627876.1	-	TCAATGGTCAGCACAAAAACA	TGTCAGCACATTGCGATAAA	(AC)3 GC (AC)4 AA (AC)5	chrXII	14971268	GAGTTTTGAGAGGATTTTAATTGCGTTTATACGGTTTAAGGTTCATGGTGTGTTCTATGTAGCGTTGCACTTCACATCACAGCAGGATTGTAAGAAAAAACACCATTTCATCAAACCAATGATGCGCTTATATACTTACATGAATTCATATTTTTTTCTTCTGTCAAATTTGATTATGAATATCAAATGTGTAACTGTGAATTTTACAATTGCATTCTAAATGTCTTTGACTTTGATATGATAGTGTGATACCCAATCAAATTTTTATGTGCACGCATTTACTTTACAGACATTTCATCAAATTTAACATAACATTACCAATCCATCATCTCCAAGCAACACTTAAAATCAGGTCATCTCCTGAATGCTACTCCAAGTCAGACAAATGCAACCTTAAAA…
AfiMI0161Uvic	2918	GO635406.1, GO627898.1, GO638420.1, GO623975.1, GO642771.1, GO635407.1, GO638421.1, GO627899.1, GO643352.1, GO643353.1, GO623976.1, GO642770.1	Aminoacylase-1A [ACY1A]	ATAGGCTCGATCAGCTTTGC	AAGTTCTTTCCCCCATACTAATG	(TG)10	chrUn	4463747	GGGGCCTGACAAGGATGGTCCAGGTGCTGGAGGTGGACATAGCCCTCCTGGGGGAGAGGACCTCTCTGTGAGTCTGTTCAGAGAGTACCTGCGTCTCAAAACTGTCCACCCAGACCCTGATTATGATGCTGCTCTTCGTTTCCTGGACAGAATAGCAGGGGAGCTTGAGCTACCTATTAGAAAGATTGAGGTTTGGCCAGGCAGAGTTGTGACGATCATGACATGGGAAGGGACCAACCCGACCTTGAAATCCATTTTACTGAATTCCCACACAGATGTTGTACCTGTTTACCAGGAACATTGGAAATACGATGCTTTCAGTGCTTTCAAAGATGCAGAGGGCAACATTTTTGCCCGGGGATCACAGGACATGAAATGTGTAACTATACAGTACATCCA…
AfiMI0162Uvic	2920	GO627900.1, GO627901.1	-	AATGCTTCCTGATGGCTCAC	GGGTGTTTGTGGCTTCTGAT	(CA)2 CG (CA)5 TA (CA)5	chrXVIII	13597198	ATGGAAACACAACTGTTTATTTACTTAAAATATTGGTATGAACTAACAGGACAGCAGTACTCCCCTACACATACATTCTAGCTTTATGCTTCTTTTTTGCATTAATTCCTTTATATATAAAAAAGTATCCAAACTAACAAAGACATCCTCTTCGATCAGTTCACGTGAAACAGGCGCCTTTTCCCCTTCCCCGTCCCTCTTCATCAAAACTTAAAACGTCCCAAAATGCTTCCTGATGGCTCACATGCAGCCACCTCACACGCACACACACATACACACACACACTGTGACCTTTCACCTCTGATCAAACACTTTGATGCCCAATCAGAAGCCACAAACACCCCC
AfiMI0163Uvic	2952	GO628016.1, GO628017.1	-	CGTTAATCACATTGGCCTCA	GGCATACAGGTTGGTGTGTG	(CT)15	-	-	GGGTTTTCACTTTCATTTAATTAAAATCGATTGTCAGGAGAATGATACACACGGTTGTGCTTGGTGTGCTTAACTGAGGTGACGCAAATGACTTTTATTTAATGTATATATTTATACATATATACACACACATACGCACACTTGTATATCACATACTGTATGTACATATGACAAAAA*CAATATTGCAATCTGATGCCAAACAACTGTAACTTTAAAAAACATTTTCACACCAAGACAAGGCTGTTGGGTTTTTGTTTTTTAAAATCACATCCTGCCTCGAAATCTGATATTTAGGATGAAGTAACGGAAACATTCAGCCACTTCACACAATCACACAGTTTGTCTGGTGTTTATTACGACTATCTGCTGCTATTATTCTCTTCAAACAGCATTTTTTT…
AfiMI0165UVic	3049	GO628304.1, GO628303.1	-	GCCATGGCTAAAAATCAGGA	TCTGAACCATCCCTTCGTTT	(CA)10	chrIX	5906250	CCATTCAGACTTTAATATTGCCAACCCCTAACACAATCCTGCTAAAAAAAAAAAAAAAACTGCATTGAAGGACAGAAAAGGTTAAAAGTACTCTCAGCAAAACAGTGAGTCAATACATATGTATATTTTAAACAATGTACATGTTTGTAATTACTTAACATGGCTCAGGAAAAGTTTTCAAAACAACTCAACTCTTCAGGAGCCAACATCAAAAGTTGACAAGGGGAAAATAAATAATGAAGAACACCTTGAGTCAATTTTAGGATAATTGTGGGAAGTTATGGCATTGTGACCATCTCCACCTTTCAAAGCAAAAACAAACACTTAAAGGGATGAAGAGGGTAGAAACCTCAAAAATCATGAGCCATGGCTAAAAATCAGGATTATACAAATGTTGAA…
AfiMI0166Uvic	3100	GO628475.1, GO634836.1, GO643030.1, GO640035.1, GO627792.1, GO643031.1, GO627793.1, GO634837.1, GO640036.1, GO628476.1, GO640371.1	Receptor-transporting protein 3 [RTP3]	ACAAACGGCAAAGGAACATC	CAGTCAGGGCATCTGCTGT	(ATC)7	chrX	7866708	GGAACTTAAGAA*TTTATTAATAGCGAC*AAAAAAATATAAACTTTTTTTACATATTTACTTGAACAATGGTATTATTGGTGCTGATGCTAAAAAAGAACTTTTTTATTGTTGGTTTTAATGGTACAACACAACAAAAATTACAAAATTAGCCAACTTGAAAATAGGAAAATGGGGTCATACAAACGGCAAAGGAACATCTGACCTAATCAACACACAACCTGATGGCTAGTCACCTTCAATCTCTCTTTGCATCTGTCTCACACACTAACACACACTCACACATGCACACACACTTCTAATCATCATCATCATCATCATCCTCCTGACAGCAGATGCCCTGACTGCAGGCCTGACACAAGCTCTTCTCATGAGGTTTGGTAAACTTCTTGTCAACTGG…
AfiMI0168Uvic	3153	GO628642.1, GO635938.1, GO628643.1, GO621638.1, GO635939.1, GO622954.1, GO622955.1, GO621637.1	-	GTAGCGGTCGAGTCGTTAGC	CCAGGAGCAACACTGAAGAA	(TC)10	chrVIII	3046663	GGGGTCAGACATTCAGGAAAGAACTATGCATTAACCAAAGGTCTGGACTGTTTTAGTGTCAGACAATATCATTCTTACTTTCCTTTTTTAACGACTGCATAGTTGCTGTCTTTAGAGCTTCTTTCTGTGAGACACGCTGGGCCTCTCGTCCCACGTTCAATCAACAAAGCAATCTAGTTTTCTTTTTCAAACATTGCACTTCAGTTTAAGGTGCTTGTTTTAATCCAATATCTCAATGACACCGTTCTCTCATTCTGTCACTTGAAATTGCTAAATATTCAAACATTTGGATTGTTAAAATATTTGGCCTTATTTAATGTCAAACTCTTTCACTTGGTGCTTTGTCCTTTTTTTTTAAAAAAAAGTTATTTTTAATTTCAGGGGTACTAACGTGTTTGA…
AfiMI0171Uvic	3255	GO629000.1, GO628999.1	-	TTCATGATGCAAAACCCAAT	GTGGCAGCTTTGCTGAGAAC	(CA)11	-	-	AATGTGAACAAAACAGTTTATTTCAGTTTAAAGGTGAAATCATCTCTTTATGAAATACTTGTTTTTCATTCTCTAGGTGAAAGAATACGTACATCAAAAATAGTTCATATGTTCTGAAGGCAGAAAGAAAACACGGCGGTATTAAATATAAAACTCAGAAGAACCTTCAAACAACAGACCTCAGATCAGGCTGCTCACCTCAGGAAGGTTCCATTTTATTAACACTCCTCCAAACAATTGTAATTATTCAGATGTTTCTACAACGAGAACGACGGATATTTCAGGATGAAGCGACTGAGTGGATTTAAGTGAAAACTTTACGAGTAAAGACGCCGATATACTAAACATGTGATCAGATTAAATCAGTGAACAGAGAAGTGAGGTTGTGTTTGGAGTCAT…
AfiMI0172Uvic	3305	GO629173.1, GO629174.1	Protein YIPF6 [YIPF6]	CAACACACCCAGAGAGACCA	GCTGCAGATGGAGGGTTAAG	(AAT)6	chrUn	33622932	GGAAGCTGAGGATGTTTATTAGTTACCAACACACCCAGAGAGACCAGGAGGAAAATAATAATAATAATAATAACCAAAGCCCTGTTAGTTCCAACATTCATAGAGCATTTTTTATATACAAGCCTGTGGACTTTAGTTTTACAAAGCTCATAAATGTGGACATATTCATCAGCTTCTTAACCCTCCATCTGCAGCACAGCGACCACCGGACTTCTTGGATCTGAGTAGGAGCCGTTGCTTTGCCTGAAAGGGATTCTTTTTCCCCCATGAGTCTGAATGCTTCATCAAAAACACTCAGTCACTTCAGTAGTCACTCGTCTTCATTCCAAGGCAGAAACCGGTGTCTGTTTGAGTTCTTTCACTCCACAAAAAAACCTCCCTCATCTTCTGTCCATTGAA…
AfiMI0173Uvic	3341	GO629307.1, GO629308.1	-	GGTCGAGGAGGAGAACCTG	TGAACTCCTGTGAGGTCAGTG	(ACAA)5	-	-	GGTCGAGGAGGAGAACCTGCTCTTTTATTTACGTCACGTCACAAACAAACAAACAAACAAATGTCAGGTTTCTGTCTGAAACAGAAAACTGATCACTGACCTCACAGGAGTTCATCAGACTGATATCGTTAAATTGATTTTACATGATCACAGGATTTTATTTTGAAAAACAAGCTTTTTTTTTTTTCATTTGGAAACCAACAGCAGCTTCTGAAGACAAACAGGAACCAAAATCAAACTTGTGAAACGATGACGACTCTTTGATTCTGTTTAATATTTCTTACTCGCCCTTCTTATATTTTTTGTCTTCCTTTTCATCCTGTTTTTGATCTGCTGTTGATTTTCTTGGAAAGGTTAGAAAAAAACACATCCTTGAATTAATAACTGTACACCATGCAT…
AfiMI0174Uvic	3347	GO629330.1, GO629331.1, GO639300.1, GO639299.1	Thioredoxin mitochondrial precursor [THIOM]	CGGATTGCAGAGAAGAGGTT	ATGGCTCACAGGCTGCTAAT	(AAG)10	chrXI	2587452	ATCTTCTGACTCCTTTATTACTTCACTTGGTCATGTTTCCGGTACATAAAGTTCATTTGAGTAATAAACTAAATCAAACTTGTATTTGCAATTCCCACTCGACTTAAGTCAGGAAACACACACACACACACATCTTCCTCTCTCACATCATTAGGCAAAATGGTGTAAAACGACCAATGTGCGGCTTTGCGATGTTAGGAAAAACGTCACCAGCGTGTGGACAAAAGCAGGAACTACAGGTTAACACTGTAACTAGCCTCATTCAGTATTGTCAGTTTGTCAAGTTGAATCCTTTCCAACCGCTAAAGCTAAAAAAAAGTTCATCCCTCATGTTTTACAGTATATTTGCTGTGCGGCGACACATTTTCCATTCAGCAAACTTACATATACGTATAAAGA…
AfiMI0181Uvic	3476	GO629708.1, GO629762.1, GO629763.1, GO629709.1	Hexokinase-2 [HXK2]	CCCATGGGAATCAATAAAGG	CTTTCATTGACGAGCAGCAG	(ATA)8	chrXIII	16058363	GGGGGTTAATGGGATGGCAGTGGAGCCCTGCACAAAAGTGACATCAGAACCTCTTGCACAAAGCGTAGCCGTTGAGCTCCAGGCCGCCCTCTCCTGCGTCACTGTCCATAATTTCATATTTTGTTGTGATCTGACTTGTTGTTGAAAGGCTATGGGAGCCCTTTGGACCAATTTGGACAAAAAGACAATAAACTCAACAAAGGCACAGTCTTCTCAGTCTTTTTTTATTTTTGTTTCTTCCATATTGATAAAAAATATATACAATAATAAGTGCATGTCTTGAAAACATTACATATCCATCCCATTATTATAAAGACTGTATAGGGGAAATAACCCAAACAGATGTTTTCTGTATGTGGCCAGTTTCTATAGTGTTGGATTTTTTTTTTATCTGTTCTG…
AfiMI0182Uvic	3486	GO629804.1, GO629805.1	-	ATCAGCAGCAGGCAATAAGG	GGTTCCACTGACAAGCCAAT	(CT)12 C (CT)2	chrIX	8457548	CAGTAATACAAATATATTTATTTCCCATTTATGATATATCTTTCACAATCGTCATAATCCAAACAAGTGTAATACAACACAAAGACCAATGACAAAAACACTGACAGTTAAATGATAAGAAGTTAAACAAACACTAAATTTGATCAAAGATGGACAGCATTATGGTCAAAGCCATAAATATGTTCTCCTACATTCATGTCAACAACCCTCAGTGAAGGAGTACCTTGACAGTGGTTGAAATTCCGCTTAAAGGAAAGAAAACACTGACATAAACATGCATTTTAAGAAACATAGTCCAAACCATTGCTCTAAGAATGCTAAAAGCAGAAAATAAGAATCTTAAATGGAGATATTAATAATCTGTAAGTGCAATCCATCTAGGCTCAGAGGCGATGGAGG…
AfiMI0183UVic	3487	GO629808.1	-	TTTTGCCAGGTGTGACATTC	GGCAATAGCGGTTTGTTTGT	(CA)6 CG (CA) CG (CA)11	chrIII	7468371	GACACAGCGACAGGAAAACCTCACCGTCACTGACATCAATAAGTTTCATATAGCGTCTACAAACGAGCCGGACTACGACTGTGAGTGTTTGCTCACCTTTTTGCAGTGAAAAGTAAAGGGGTTCATTAATGCACATGACAAGACTGAAAACAACAGAAATGCTTGGCGGTGACTCCAATGGCTTCTTTATTTGAGGAAAAAAACTAGCTCTGGTTCGTGCAAATTTGGTCCTAAAGGCGAATAGGAATTCAAGGACAAAACACTTTCTTTCTTATCCAAAATGTGACAAAAGGCTTACACACTTCCAGTGGGAAAGAGGATTGTATGAGTCCATAACTGAGATTAAAAAAATAAATAATCAGAAGTATCCCATTCCGTGGATCTGGATATTGCAGTTGG…
AfiMI0189Uvic	3555	GO630027.1, GO630028.1	-	CCATTTGCATGTTTGCTTTC	ATGGGTGTACAAGCATCAGG	(TC)2 TT (TC)10	chrIV	30190802	ACTCTCCTTCTCCGCCATCTCAGATACTCACCCCATTTTATCTCTCTTTGTCTCTAAGTGCAGAAGCAGTTACATAACTAGGCTATTACAGCAGCACTGGTCCTCTGAGCGCCCAAATGTCAGAAATGGGCGAGTGCTTGGAAAAAGGCTGGAATTGCTAGAACCTACTTAACTGTCACCAACTGCCACGGAGGCAGCGAATAAAAAGTAAAATAAAAATAAAAACAACACTGACAGCTAAACACAACGCACGCACACTAGCTGGGGAAAAAATGGCAACATGGAAGGGGAAATAAAGAAAAGCTCCACTGCCGGACTATACAACAAGGTGTTTTAAAATTGTATGCAATAATGAGAACAATAAAGAATCTTTGAGAACAATAAAGCCTGCACATTGAA…
AfiMI0190Uvic	3556	GO630033.1, GO646799.1, GO648309.1, GO629784.1, GO630034.1, GO646798.1, GO629785.1, GO641599.1, GO641600.1, GO648310.1	Uracil phosphoribosyltransferase [UPP]	TCGTTCAGAGGGAGCAGTTT	GAGCATCCGATGAAGCAAGT	(CTG)8	chrIV	12009402	CCTTTAACAAATATAAATTCTTTATTTTCCACCAGTTGTAACATGCAAAATAAAATCATCTAAGTCGAACTTTTTATATGATTCAGTATTGTCCTCTTTCTTTAGCATGAGAATACACAGCAAAAAATTAATAAATAAAGTCAGAGTAATAATTTTTTATCAAGTTTTGGAACTTTGGAGAGAGAAAGTAGCAGTATTTGGCACAACACGGAGAACATGAGATACATTTAAATAAACAAGACAAAATATACTCAAAAACAATTTCATGTTCCTCAGGTTGTCCTCCGTTCAGTCAGTGCCAAAGTACCTCTGTCCAAAATGTGTCGGAGCCACAGGGTGAACCTCCGTGGTCAAGATGGTGATGTCAGGGAACTCTTGGATTATAGATTTGGCCCCATG…
AfiMI0192Uvic	3586	GO630146.1, GO630147.1	-	CACTAAAAAGGCCGCTCACT	ACAAAAGGAGACCGCGTAGA	(AAG)6	chrXVII	7522157	CATCTTTCAGCGAAGCAGCCTTAGTTTCTCTGTCTCCGTCGTGCTCATCCAAGTGAACTGTCTGTTATGTATAATTAATTCTCTCCTCTCTCCCAGTTTATTTTTATCGCCCACTTTTAACCATTCCTTCAAAGGACCCCTCCCCCGCATCCGTCCTCCACAGTGCCTGCTGAAAGTGACAGCTGCTCGGGTACGGGGGATGCTTCTTGAAGCAGGCACTAAAAAGGCCGCTCACTCAAGTCGACTCGGAATAGAAAAAAGAAGAAGAAGAAGAAGAAAAAAAAGTCTGCCGTTCTGACAGTATCAAAAAACATGCCTGCTAATCTGGCTGCAAATTGAAAATAAACTATGTCTCCAGTGTGCTGCCTGTTGGGGAACATAATCTACGCGGTCTCCTTT…
AfiMI0193Uvic	3606	GO630213.1, GO630214.1, GO622965.1	-	CCACTTCTCAAACACGCTGA	TCTCCATCCCTGTTTTACCG	(ATG)7	chrXI	12796817	GCCTCAAAAAGTTGGCTTTATTCTACCTAACAGCAGTACAGATGTGAACAGACAGGATCATTTAGCTACAATCAGACTGTGAGGCTGAAGTCCACTTCTCAAACACGCTGAGTTATCAAAGAATGATGATGATGATGATGATGAAGACTGTAAGGCCAAGAGGGATTCAGTTCACAGCCGGTAAAACAGGGATGGAGACAAACTAAGAGCTGCAGGGCAAAAATGTTTAAAACCACACCAACAGTCCTATTGATGGTTTATATAAAACTGCAAACTGCAGGATGAAAAAGGTGACAGTTCTGAGATCAGTGACGAACTTCACTTTCAGTGTTTTGCTGCTGCAGCTGGACCGAAAACAAAGCTGAGCTCATTTTGGATGAAATGATGTTACTGATGCTC…
AfiMI0194Uvic	3608	GO630220.1, GO617773.1, GO630221.1	-	AGCCGGCCTACTAGTCATCA	CGCTGTTACATCTTGCCTGA	(AAAAG)4	chrVI	2610726	AATGACCCCTGTACATAAACATGTTTATTTTTCTCTTTTTACAGCAAGTTAATATGCAGGTTCAAAATGTCTAATCAGACATTGGTACACAACATGAGGTGCCAAAATCAACTTCAGTGGGGGAAACTGGAAATTAAAAAAAAAGGCATTGCCAATTGTCATACAAGTAGGGTACATACTGTATTTACACAAAATGGAGAAAAGCGTTTGAAACACTCCGCAGCACTGTGTGGTTATGAAAACATCTAGTTTTTAAGTGTACATAAACTTCACTTTGTACAGTATGTTTGCGGAAACAAAGCAATTGCCTCATTCCATCTGACATTCACAAATTATGTTTCAGGTTAGGCAACAGAAAGTACATGAGGAAAATGGCTTACCAGAAGATGTAGAGCCTTT…
AfiMI0195Uvic	3612	GO630228.1, GO630229.1	-	AAGCACAGACGAGATGCAGA	CCATGGGGTAACAGGTATGC	(GGA)2 ((GGA) GA)2 (GGA)4	-	-	CCTCCATTGTAAACCTGCCTTGTGTCTCTCCTCCTGTGACCGGTGAATGATGGAGGTAGGAGTATATAATGCACAAGGTGTTAAATCCTCTCCAGTCTGCAACTGACAGCTTCTCCCAAAAAAAATCAAAAAAAAAAGAAAAAAAAGAAATATCAACAAGCCAACAGACAGCTGGCTGTCACGTATGGAGCAGGTAGGCGGACTTTTCAGCCTGACGCGCGTCTCTCTCTCTCGGGTGTTTATAGCTGTCAGAAATAAACGCTCACACTGCGGTCTACCATGATGCCAAAGGACTGGAATGAGATGAAATGAAATAAGAATAAAGAAGACAGGCCCTCTGTACAGTAACAGCCTCCTGTAATAGCCTCGAACAACACTGAGGTGCGTTATTCCGTCTCC…
AfiMI0196Uvic	3631	GO630276.1	-	ATCAGGGATGCAAAACAACC	CACAGCAGTTAGCCGAACG	(TG)3 TT (TG)2 TA (TG)3 (TA (TG)4)2	chrII	11918128	ACAGATATACCTACACAGTTTTAATGAAGTTGTCATAAACAACTCTAAATGCATAACATTGTTTACATCCTAACCCAGAACATTTCACAGATCCTTTTCAAAACCACCACCTGATTGGGTCAATGTGTGGTTATGGACAAAGAGAGAAAAACAGCTCTGGGGCAAAAGTGAAGATGAACCTGGGATTCAGACTAGCTAACAGGCTTATTCTATGAACAGAGAGGCTTGTATTAGGGAAGGCAGAAGATGGGAGAGTAGGGCACACAATGAGAGGCACAGTGGAAAATATTGTCTTTCGGACACACAGTGCTGCATGCAAACATCCACTCATACATGTATAAACACACACGCATGGGGATAAACAATCGTATACTCACATCTTGGGCTGAACAGGGTCAT…
AfiMI0199Uvic	3646	GO630314.1, GO630315.1	LIM and SH3 domain protein 1 [LASP1]	GGATTCATGTTGGTGCAGGA	GGGAGAGAGGACTGCTTGTG	(ACAA)7	chrV	3807222	GTACTGAAGTACAATTCTAGATTTTTAATTTGCAAAAGGGTGATTTTGAGTAGAAGCCTGACTGTTGATGGTGACGACAGATTAACAGACCGCCT*CGTGTCTCCTTGTCTCACACGGGCCTGACGTAGTTGGCCGGCAGCATTCCCCGC*TGCCCCGTGCGCTGGTTGCACCCGAACATCCACCC*TTCGTCTATCGGCTCCACCTCTGAGAGCAGGTCGCCTTCCTGCAGAGAAACTTCATCTGCCTCTGCAGCCGTGTAGCTGTACACGGCCTGGTAACGTCTCTCTCCACTAGGTGGTGCAACAGCTGCAGGGCGCGTTTGTCCGACCGGCTGACTGATTCTCTCAGGGTTGGATGGTTGTTCATCATTGTCTTGTCTGTTCTCAGGAGGAGGTG…
AfiMI0202Uvic	3677	GO630424.1, GO630425.1, GO640228.1, GO640229.1	RWD domain-containing protein 1 [RWDD1]	GGCATAGAAATGAACACTCGTT	CCCTGGGATACGATCATCTG	(GT)13 GC (GT)2	chrXX	2317508	AATCTGTCAATTTAATTGTTTAGGCATAGAAATGAACACTCGTTGGCGCGCGTGTGTGTGTGTGTGTGTGTGTGTGTGCGTGTGAATTAGTTGTATTTAAGAAGATTCCCTCGTCAACTGTTGTTAAGAGTCTTTCAAAAATAAATGTGTCTGTTCAGATGATCGTATCCCAGGGAGGAGCAGGTGTGGCTCCTGTCAGTCCTCTGTCCTAATCCTGTTTCAGTCCTCATCACTCCCCATCTCTAAAGGGTCAAAGTCTGGGTCGTCCTCGTCCAAGTCCAAGTCCTCAATGTCCTGGAAGAGCGACTCATCCACTTCGACGTTGTTCCCAGCTTCTTCAAGGAACTGAATGTCGGACGTGTCCAGGTTGTGGTCTGTCTCAAACAGCTGTTTACCGGT…
AfiMI0203Uvic	3729	GO630587.1, GO630586.1	Alpha-16-mannosylglycoprotein [MGT5A]	ATCCACCTGCTCCTTCTTCA	ACTTGCGACTTGGACACCTC	(TG)10 TA (TG)3	chrI	23397623	GGGGCGCCGAAAGGCACACAGTCTCGCTTTTATTTTCAAGCCCAAGATTTTTTTTTTTTTTTTATTCCATTTGATTCCGGGGATTGAAGCCAACGACTTCTTAAGTCACAGCTCTGCCTCTCTAACCCTCCGGGCCGTGAAAAAACAAGCCTGGACTGTTTCCACCAGGAGAGAGAAATCTAGACTGGCAGCCAGTGCTTTAGATTTCCTAACTGTGCGTTATGTATTCTCCCAGCAACACAACCTGCCCACACACCACAGTCGCTGGTAAACTGCAACATCAACCTGACTGTTTGGCTGTCAATGTGGAGTTACTTAACAGCTGATGGAATACATTTGACTGCTATTAACTCAGTTCCCTTTTCCTCCTCTTCCTCAGTGGATGAAGGAGATGTGGCG…
AfiMI0206Uvic	3771	GO630718.1, GO630719.1	-	CACAAACAAGATGCCTGTGC	CTGTAATGTCCCCGTCTTGC	(CA)3 (TA (CA)4)2 (CA)3	chrIII	251973	CGTTTCAATGAAGTCTTTTTATTATGGAAAGAAAGAAAAGTGAAAAGCTCAGGATGACAACAAGCTGTCGACACTCAAAGTAAGCCAACCATAACTGACAATTTTTTTTTTAAAGAAAATAGAAAGTGAATGACCTCACCAAAAAGAAAACCCACAGTGACTTGAACTCGAGTGTTGTAGAACTATGGTGTTAAATCAATACA*AAATGATGTGTGTGATTATGAGTGAGGTGATACACTAAAAGAAAAACTGTAAGGAAGCACAAACAAGATGCCTGTGCACGCATGCACGCACGCACACATACACACACATACACACACATACACACACGTGTCCCCTGATAGGAAAGACGAGACCTGACTGAGAATTCTTACCAAAGGCAAGACGGGGACATTACA…
AfiMI0207Uvic	3782	GO630743.1, GO630744.1	-	TCAGAGAGCCCCTAGAGTCG	GAACACGGAGGAACGTGAAT	(AC)10 AG (AC)3	chrXII	18181192	GTATTGATGTCGTTTTCTTTATTTAAATATTAGCAGTGGATCTTTAAGACTACTCGGACTCAACCGTCACATCACGCAAATAAATAACAAAATAAATATACAGCCATATCAGTCAATTTCTTTCATATTAAATAAATAATAAATACATACTTTTTTTTTCTCAGCAGTGGGTTTCTGAATGTAGCAGTAACAGAAAGAACACAAACAAAACGAAGAAAAACAAGAACGGCCCCAAAAGATAACTTTTTTTTGTGTAAAATTATCAAAAGATCTTGTCAGTTATAAAACATCTACACTTAAAAAGGCTTTTAAAAAGTACTCAAAACAAAATATGCCTCGTCAGTTATCTATATAGATTCTTAAAATATTGACGTAAGACATCTGCAACTCGCTTTGACC…
AfiMI0208Uvic	3788	GO630759.1, GO630760.1	-	TTTCACATGAATGTCCCACA	AATGTTCTTATGTCTTGTACCCAAC	(TGA)16	-	-	AAACATACAGATTTGTAACAAAAATTCAGCTGAGATCATAACTAGTTTCACATGAATGTCCCACATAATGGAAGAAAAAATGATACACAACTGCTAACTGAACCTTTATTCAAATCTGTTCTAGATTATATATACTTTTGGATGGATTGTGATGATGATGATGATGATGATGATGATGATGATGATGATGATGATGATGGTAATGTTGGGTACAAGACATAAGAACATTATTTTCATTCTTCATTAATTTACTGCACGGTTAATAACACTACTGTCCCCCCAATATTTGGAAATATTTTTATCTAGTCCTCTCTATTTTAAAAACTGGTCACCATTGATACAATTTAATTTCATAATGTAGCTGATTCCCCATGTTGGCACTAAAATACAGTCCTTAAA…
AfiMI0209Uvic	3788	GO630759.1, GO630760.1	-	TTGGACTTTGAGGGAGGAGA	TCGAAGCTTCCTTTGCTTGT	(TGT)8	-	-	AAACATACAGATTTGTAACAAAAATTCAGCTGAGATCATAACTAGTTTCACATGAATGTCCCACATAATGGAAGAAAAAATGATACACAACTGCTAACTGAACCTTTATTCAAATCTGTTCTAGATTATATATACTTTTGGATGGATTGTGATGATGATGATGATGATGATGATGATGATGATGATGATGATGATGATGGTAATGTTGGGTACAAGACATAAGAACATTATTTTCATTCTTCATTAATTTACTGCACGGTTAATAACACTACTGTCCCCCCAATATTTGGAAATATTTTTATCTAGTCCTCTCTATTTTAAAAACTGGTCACCATTGATACAATTTAATTTCATAATGTAGCTGATTCCCCATGTTGGCACTAAAATACAGTCCTTAAA…
AfiMI0216Uvic	3984	GO631394.1, GO631395.1	-	CGAATCAAACGAGCTGAACA	TCCTTTGAGAGGAGAGAACGTC	(CAAT)5	chrXIV	128962	CTGTTCGTATGATTTGTTTTATTTTCATAATAAATGCTACGATAATATTTTTTATAAAGAAACAAATATAAAAGACAAACAGACGGTTAGTGTTTGAAAACTGTAAAAACAAAGTAAAACAACCCGTAAAAACATCTTGTGCTTATTTACATAAACAGTAGGCGGCGCTCTGGAGCTCTGACATCATTAACATGTAAGCTCCGCCCTCACACAGTCCAGGAAGTGATTCTGACCAATCAGGACTCACGATTCATTTACACAAATACATGTCTTTTTATTTGTAGTTTATACATATTTATATTAAACTTTCTTTTTTTAAACATTTTAACATTATTTCAGTTTTAATGACAAAAACAAAAGTAAGTGCTGATGATTCTTTTTATAATTTTATATATTTTT…
AfiMI0219Uvic	4078	GO631732.1, GO631731.1	Transcriptional activator protein Pur-alpha [PURA]	TGCTCCCTTGGAGTTAAACC	AGAGGGAGCAAGAGGAGGAG	(TTC)5 ((TTC) TCC)2 (TTC)2	chrVII	21946515	CTGTCTTTTTTTTTTTACAATAGCTTTAACTGGTACAAAAGTTTTCTGTTAATAAGGGAAATAAACACTCAAGTTCAATATTGCTTGTCAAGTAGGAAACAATGTTCAAATATAATGTTATTACTTTGTTTAGCAGCCTGTTACTGTATTAATGGTTGATAAGTGGGGTAACATCCAGCGATGAGTGACAACATGTCATAACTGTCAGGTTGTGGAGGTTTCTTATATTGTGGGTGATGCTCCCTTGGAGTTAAACCATTACAGTTAAATCTTTAAATTTCTTTCTTTGTACAGTAAAGTTTTTAATTATATTTCTCTTGTTATTTTCATTACTCTTGCATGTTTTTTTTCTTCTTCTTCTTCTTCTCCTTCTCCTTCTTCTTTCCCCCCCTCCTCCTC…
AfiMI0221Uvic	4122	GO631867.1, GO631868.1	-	AGGGGAGGCTGTTCATGTTT	GCCATTTCCTTCCCTCTCTC	(AG)14	chrXIII	18944696	CAAGCCTCGGGCGTCCCCCACGTTCCAAACCTCCTCCTCTATGCTTTACTCTGAGAAATAATATACTGAATATCAATCTGATTTTGCACCTCTAAATCTTAATGTAGAAAATATAAGCGTGTATGTATACCAAGTCTCTGTTGTCCCAGGAAACAAAAGAAAAAAGGGAAGAGCTCTATGAGGATTTTGGTGAAGAACGTTATTTTTGAGGGCCACTTTGAACCAGAAAGAGGGGTGGGGGGGGGGAAGACACATCGGTTCACACATAGGTTTTTCTTTTCCCGGAGTTATGCACTGCACAACAGAAAATAAGAGGGGAGGCTGTTCATGTTTTTGAAGAGGCACAAGATTCATACGGCTTAGAGGCAAATAACAAAGAGACGATTCATACGCTCTAAG…
AfiMI0222Uvic	4122	GO631867.1, GO631868.1	-	TCTGCAAAGTGCAAACGAAG	GGGATGGAACATGGATTCTG	(CA)7 CG (CA)6	chrXIII	18944696	CAAGCCTCGGGCGTCCCCCACGTTCCAAACCTCCTCCTCTATGCTTTACTCTGAGAAATAATATACTGAATATCAATCTGATTTTGCACCTCTAAATCTTAATGTAGAAAATATAAGCGTGTATGTATACCAAGTCTCTGTTGTCCCAGGAAACAAAAGAAAAAAGGGAAGAGCTCTATGAGGATTTTGGTGAAGAACGTTATTTTTGAGGGCCACTTTGAACCAGAAAGAGGGGTGGGGGGGGGGAAGACACATCGGTTCACACATAGGTTTTTCTTTTCCCGGAGTTATGCACTGCACAACAGAAAATAAGAGGGGAGGCTGTTCATGTTTTTGAAGAGGCACAAGATTCATACGGCTTAGAGGCAAATAACAAAGAGACGATTCATACGCTCTAAG…
AfiMI0223Uvic	4162	GO632007.1, GO632008.1	ATP-dependent metalloprotease YME1L1 [YMEL1]	CAGGGAAAGAAAGACAATGGA	ATGAAGCTGTGCAACTACGC	(AAG)8	chrXXI	10923731	CGTGAGTAAAGGTAACCTTTATTTGAGCTTAAAGGCCTGTAAAAGGAACAAACAAAGCCAATCCTTTTACACGCATACATAGCATATATACATTTCCCCTCATTCATCAGCTACATGTGAGCTTAAAACAGGGCATGAGGGCCTATCACTAATTTCAGAAGAGAGAGAACACACTTTTGGGCACTTAAACAAATAAGGAAAAACAAAATAGATGCAACTGAAAGACATCATTTAGGAGAAAACTCTTAACATGACCAGTGATATCACCGGTACCTTGCTACAGCCAAATGGTGCATTCTAGATTGAGGTACTTTAAGGTCCTATGGTGTTAACCAGTCTGTACAAATTTAAAATGAGACATAGACATACATGAAACCATTCATCTGATTGTGATTAACC…
AfiMI0225Uvic	4166	GO632019.1, GO632020.1	-	CCCAAATTCTCATTTCCCTTT	GAGCAGAGTGGAGCGCTAGT	(AAT)6 ACT (AAT)1	chrVIII	13344121	ACTGACATGTTTTATTTTATGGGAAAAAATGAAACGATAACATTGGCTGAATGGTATTAAAATTGCATTACAAAAGAGCAAATATGTCTTTATTAAGTGGTCAGATTTAGAAAGTGCTCTAATTCAGTTTTAAAACAACAAAGGGCCAATTTGTATTGATTACAGTCAATAGTCCAGAAAACGTGTCATTAAAATCCACTTTAAATGAACATAGTTTTAGTTACATTTATTTCTCCCCAGAAAAATTCATAGAAATTCCCAAATTCTCATTTCCCTTTTTTTCTAATTATGATCTACTAATGAACAATAATAATAATAATAATACTAATAAATTACAGTGCAATTTAGAAGAAATACCTGCAGGGCTTTTTCTGCCCGTCATTCCCTACTAGCGCTCCA…
AfiMI0226Uvic	4222	GO632207.1, GO632208.1	-	TCAACATCAGCTCAGCAAGC	GGGAATGCCTAAACAACAGC	(ATC)8	chrUn	19345498	GAAATACACTTACATTTTATTGGTGACAGTCTTGACAGAGAATACCTGGCATTGATCGAAATACACCCATTACTGTGGGAAAAATGCAGGATCACAACAAGACATTTCAGTAACTCAAGATAAAAACAAATCCTTTGCATCAATAAACAACGAAAAAAAAAAAGTGTACATTGTGTTGCTTTGCAGAGTGGCTGAAATGCTCCTAACTAACTAAGCTCAATCATTCTAGCAGTAACATATTCTGAATGATTGTTTATTTTAGATAGTGTTAAGCAGATGCTTGTACATGATGAAAGCTGGCTACACTGCTACCTCAAATCACTGAACCGCTTCATTTCTGACTGATTGACCCAAAATCAGACATCTCAGCCGAAATGTCTGACACGCTGAGAACAGACG…
AfiMI0227Uvic	4242	GO634458.1, GO634459.1, GO629241.1, GO632276.1, GO648224.1, GO632275.1, GO648225.1, GO629242.1	-	GATGCCGACTGGAAAACAAT	GTCCTGGTTTGCTCAGCTTC	(TGT)7	chrIV	8545437	GGGGGGGCTTGCTTCCAGACGGCATACCCGCCGAGCTGAACCCCGTCCAACAAACACCCTTTGCTCTAGAGAGTGGGGGGTGAGGAGGTGTTGATCGGGCTGGCCCTGCAGGTGCTGACTTGGAAAGTGTCGTGGAGCTTTGCTTTCCCCCGCTCACCCAGAGGAGACCCGTCTAAAGCGGTCCTCCATGTCTCAACGAGAAGAGCCCTACATGTGGATTTGGTTTCCAGGACCTCCCCCCCCCAGCCACACAGTTCATCCACATAACGAGGACTTTTCCTGTTCCTACAATGTATTGCTCATGTGTTTATGTACATCTAAGCAAAACGATAATAATCATCAGGATAAGCTATAAGGCAACAGAGGTGGAGGTTAACGCAGTATAGCCGATTAGAGCTG…
AfiMI0228Uvic	4243	GO632277.1, GO632278.1	-	GATACACTAGCCCCGGTGAA	TCATGCAGAGGCTGAATTGT	(AC)12	chrVIII	2370393	ACAATATATTCTAAACATTAGATATGCAATAGATACATAGTTTCAAGTTCAAAAGGAAATGAAAAAAACAAACAAACATAATACACATTTACATATCTACATGTATGCAGATGTCACATTGACCTTGTGATACACTAGCCCCGGTGAAAGGCATATGCGGCATGTGCTAAGGCCAAAAAAGTCAACATTAACCTCAAACCAGCGCTGGCTGACACAAACGGCTTTGATACCGGCCGCTGACCGAGCTCATCAAGAACATAGATATGTATATACACACACACACACACACACACACAGCGCTTTTACAATTCAGCCTCTGCATGATGGACACGTAGTAGTAACGGCATCAATACGTGTTTGATGTTCATTTATAAAATGCTTAAAAATATAAAAACACGT…
AfiMI0229Uvic	4244	GO648192.1, GO632280.1, GO643872.1, GO632279.1, GO648191.1, GO643871.1	-	TGGTTCCATTTAGGCAGAAAG	GGCTTTAATCCTCATCTCATGG	(AC)10	chrIV	192983	GGTTATTCACTTCTATTTTTTACATTTCATCTTCATAGATTTACACAGATTGGTTCCCTCTACCAGTTACACCAGTAACACCAGAAACACCAGTTACACTGCATTCATTTTAAGGCACATTAACAGTGATTCATTCACTTATTGACAAAATAATGAAGATTTTTGGTCTGAAGATAAACATAGAAACATGTCAACAACAACAAATACATTCAGCACACACAGATCGATTCAATGTTTATCGATATATAATATTGATAAAATCTGTTGGATTCTTTGGTCCAAACTGGATCAATAATGAGATGAACACCTCACAATCTTTGGTGCCGACAGCTCTGATAAGGACACTTGGAGATACAATCAATCAAAGTCCTGATTTTATGATTTATGGTTCCATTTAGG…
AfiMI0232Uvic	4265	GO632356.1, GO632357.1	-	AAACCTGAGCGGTGTAGCTC	CCCCCGATTCCTTATTATGC	(GT)15	-	-	ACTGAACAATAAAGCCTTTATTTTTTTGTCTTTCCATAGTTCAAGTTTGTCGGTCCCACCCAATGAAAAGGGGGCAAATAAAGTGAAGGAGTAAAAGGTAAAGCAAGTGTTCCATTCTCATTGTGATCAGCGTAAAAAAACGCACTTTTACACACCAAGGGAATGGCCATCCAAAGAAGGCAAACCAAAAAAAAAAAAAAAAAATATAGCAGCTTCTTTGGGGTGTTGCTAGCTTTCCCTTATTATTCACAATCAAAAAATATTCCTAACTCACTGCCTTTTGATAAAGGTTGCACTACAGTGTAAACCAGAGGGGGGCGTGAGTGCGTGCCGTGAACAGAGTCACGGAAGTCGTGGTTACTATCGTCGCCGTCATCACCATCACAGTCTCTGAACACT…
AfiMI0236Uvic	4303	GO632482.1, GO641743.1, GO632481.1, GO641742.1	-	GTTTGGGGGAACAAACACAC	GAAGCACCCTGTTTTGAGGA	(CT)14	chrXIII	12430851	CAATGAAAACATGTTTTATTTACATGTGAAAATTGTATATTACAAAAGCATGTAAAAGGACAATTAATAAATTAGCGATAAAGTAAAAACTTGTTGTGCACATTGAATTGATTTACTTTACATCCTTGATACTTCACACAGTATATTGTTTAAAAGGTTTAAGGAGTGTATCCTGGTGCTCGGGAGTAATACCAAAGTAGTCAGTTACTGTGGATGCATTTGGTTAAAAGTACTCTATAAATATAATATGCATTGATATGTTAAACGTTATTGTTTGGGGGAACAAACACACACA*CACACACACACACACAAACACTCTCTCTCTCTCTCTCTCTCTCTCTCTTTTTGCTTTTTATCTCACACACATACACAGACAGACACATCAATAAGTCATTCCT…
AfiMI0237UVic	4340	GO617976.1, GO644934.1, GO632614.1, GO644935.1, GO617977.1, GO632615.1	-	AACCCCAAGCTCAAAACAAC	CTTTTGGAAATGTGGCAGGT	(ACAT)3 GCAT (ACAT)1 GCAT (ACAT)2 GCAT (ACAT)2	chrXXI	9387317	GGGGCAGATATCTTGTGCCACTGCATTTCTTCTGTGATGGACACATTTTAATTAGTTACATTTCTATTCTCTTGTCCCAGGTTCCCCAGAGTTCTGTGCGTGTGAATTTCCCAGATGGACACGCCAAAGAATATCTAGGCTTTTCCTCCTCCTCATTTTTCACCCCATGTACTTTGTTGTTGTTTTTTTGGATTTTGCTGCCTCATCCAAAGCCATTTTCACGCTTTAGACCAGTGCATGTTTGAAGCCTTCTCTTCTGCTGGCAGTGATATGTGTACAGCTGGTGGACATTATTTTTTTTTTATTTTTTAAAGACTCAAAGCTTCTCCAGTATGGATTTTAACCCCAAGCTCAAAACAACGAGCTCCTCTAAACCTGCCACATTTCCAAAAGAGGCTC…
AfiMI0239Uvic	4374	GO632733.1, GO632734.1	-	TGCAGCTCTCTAGCAAGCAC	CCCCCTTAGCTTTCTCTTCC	(TG)5 TA (TG)2 TTCG (TG)11	chrXI	14759109	ATAGAAAATTTTATTCAACATACATTTTCCAGCAAAAAGGCAATATACAGGAATAGTTGTCGTACACTGCTGCTACACTGAGGATTTTAAACTGGAAAAGATCAAATTAAGGTGTGATTCTGCAGGTTATCTTTGTACTGCACTTTTAACAAGACAAAACCAATGCAGTTAGTTTTGAAAAAAAAAAAATCCAGAAGTAACAGAAAAAAATCGTCAATGGTACATCAGGAACGCAAAAAAAAGAAAACCCTACACACAAGAAATATGAACACCTGGCTCCTTCTGTACCCAACAACAAAGGCGTGTTTCTCTTTAATTTTACACGTTCATATTTTTAAATATACAATTCTTAAATGTTGTCTTTACAGAGCCAGCTATGCACTATTAGGGGAGCATTCC…
AfiMI0240UVic	4410	GO624920.1, GO624921.1, GO632844.1, GO632845.1	-	CTTTTCTCAGGCTGGTCTGG	TTGTCCTGGCTTACCTGGAG	(TCT)6	chrUn	8995367	AGGCTGTGTGAATATACTTTCAAAAATCCATAATATTTCAATAATTCCAGGGACGGTGATAACAATGTTCATGTGTTGACTTTATCCTGCTTCAAATCTTTTAAATGAATACATTTAGCACCAGTCTGACCAGCTTAAGCTTTGAGTTGAAAATAAAGGAATAAAAATCTATGAATAAATTATTTTCTGTAATTACAAGTGTATTATCTGCCGAAAGAATCTTGCAAAACTAAAATTTACATTAGCTGTTCAACTCAATTTTCACCCATTACAGGAGGCACAAAGTAAAACTCAATAAATAGGTGGTTAAAAAAAAAAATTTGAAATAGAAGAAAGAAAAACAGATGCTTTGTCAACAGAAACATCCCTCTTGGGAGCATGGGCTCAGCATCAATGTAT…
AfiMI0241Uvic	4415	GO628872.1, GO632860.1, GO628873.1, GO632861.1, GO633392.1, GO633393.1	-	TGGCTATGATGACGTTGTGG	GTCAACTGGAGCGCACAATA	(TG)6 TA (TG) TT (TG)9	chrXVI	17200606	GGGGATTTGTATATTTTTATAAACACTAAAAATGCCTTTTTCTTTTTTTTTTTTTGTATAAACTTTGCACCCAAAAGGACTCTGAATAAATTTCACTCCACATCAGACCATTTTAAATTCACAGGATAATTGAAAAGTTTTCTAAAGGTGGCTATGATGACGTTGTGGTACTACTAACATTTACTAAGCAATAGACTTCTTACCCTCGTTTTGCACAGAGAATATTAAGAGTCAAGTAAAGATTTAAGTTTTCTTCTATGTTGTGTGTGTGTGTATGTTTGTGTGTGTGTGTGTGTGTTATTGTGCGCTCCAGTTGACCTCCCTTCGATTACCCTGAATTGTGGGATTTCAAACTCACTCCCAGCCTTTTAACACTGAAATGAAGCAGCAGGTATTTCT…
AfiMI0242Uvic	4419	GO632871.1, GO632870.1	-	CCGGTAATTATTTATTTCTGTGTGAA	CGTGAGTTGTGCTCGTTAGG	(TAGA)2 TACA (TAGA)4	-	-	CCGGTAATTATTTATTTCTGTGTGAAAAGATTTCTAGATAGATACATAGATAGATAGATAGATACCTCTCGGGGTAAGAGACAGAGAAAATTTGTTATTTTTAAAAATATAATTTGGTTGAACTGACCCTTTAAGCCTAACGAGCACAACTCACGATACAGAAACAAATATTAAGCAGATGAAGCAGTGACGTTAACTTGATCATTTTCCTCAAATAGACCAAAGATGTGGCCGACTGGACCATTTATTATTTAAGAAAATTGAGGATTTCTGAATCTTCGGAATTTCAGATGACAAAGCTAACAAACACATGTAGTTAATGCTGGAATTGCCTGGCAGTGATTTCTATAAGCTGTGTAACTCGCTATGTGCATCCATCTTCTTTGTGTCACTTTCGTC…
AfiMI0243Uvic	4424	GO632888.1, GO632887.1	-	CCTTGTGAATGGTGAAGTTTTATTC	TCGCTTGTAAATTCATACTGGAA	(AG)6 GG (AG)6 AT (AG) AA (AG)4 AT (AG)2	chrXI	15098765	CCTTGTGAATGGTGAAGTTTTATTCTAGTCGCTCTACAGAGAGAGAGAGGGAGAGAGAGAGAGATAGAAAGAGAGAGATAGAGAAACAGTGCCACTGTACAGAAGAGCTCCTGTGAAATTCACACAAAAAATATTGTTTTTACTCTTTATCATTTATAATTCTCCATGATGATGTATTCCAGTATGAATTTACAAGCGATGTATACAGGTGTCATTTCTAAATATATTCAAAATAGTTCCTTAAAAGTCTTTGAGGAAGTATTAGTTTAAAAAAAAGCTCTATTCTTACAGCAAACCATAAAGAAAGAGGTCTCGTATCTTTGGAGGGATAGCAGACTCAAAGTAGAGGGTTGCTTTTTTTCTTTTATCTTCTTTACAGTTGAAGTCCTGACTACACAT…
AfiMI0247Uvic	4478	GO633071.1, GO633072.1, GO623920.1, GO623921.1	-	CCGGCGTTAAGAACTGATTG	TCTCAAAACCAGCACACAGAA	(GTT)8	chrIX	502792	GGGGAATGTGGAGTTGTGTGTGGAACTATTTCTTGGCTGGGTGCAGTGATTCCCAGGCGTGTATGATGGTTGCCTGGCAACCTTATTTAAACTGAACTATTTTTTTTTTTTCCATCTCTTGAAAGTAACTATTTGTACATGTACAAGAAGAAGACTTAAGCTTGTCATGCTGTTTCCCCCTGTTTCTAGTCTTTATGCTTACCTAAGCTAACTGGCTGCTGGCTCCAGCTTCATGTTGAATGGACAGTCATGCTTCTCATCTGAAACTCAGCGAGGAAGCAAATAAGTGTTTTTTCCAAAACGTCAAAATATTAAAATAATATCTTCAATAATCACTAATATATACTGAGTTGTTTGCAGCAAGATAACCTCAACACTTTCTTTAACAGGGCCTGATCA…
AfiMI0249Uvic	4489	GO633117.1, GO648402.1, GO648512.1, GO648403.1, GO633118.1, GO648513.1	-	TTGAGCAGGTGTTCAAGTTAGC	CCCCTGTGATTTCCTTTTTG	(AG)2 ((AG)4 CG)2 (AG)14	chrVII	26919021	GGCCAGGAATAGGTTTTATATAAAATTTGAACAGTGGATACAGAGGCGATATTATGTGTATAAAAAAATACATACAATAAAAGGAAAATAAATGAATCTTATCTTTTTTTTTTTTCTACTTTGAGCAGGTGTTCAAGTTAGCTGATGAAATGTAAAAGGCACTAAATGTACAACATTCCAGTTTTAAAGACATTAAACAGAGAGAGAGAGCGAGAGAGAGCGAGAGAGAGAGAGAGAGAGAGAGAGAGAGGCCAAGGTCACTCGGAGATGAACGAAAAATAACAAAAACAAAAAGGAAATCACAGGGGATTTGTATGTCTTTGAGTTGCAAGACATAGTGCAGATTTTTACAACATAACATACCAAACAATTCTCAAATAACACACAACTATTTACCAT…
AfiMI0250Uvic	4560	GO633366.1, GO624269.1, GO620346.1, GO633367.1, GO636732.1	-	ACGTAAAAATGCAGCGGGTA	CCAGACTGCCAGACACTCAA	(GT)13 GA (GT)2	chrII	22242157	TTTCAGTAAATGATGTTTTTATTGGTCTTCACCACACTTGTTTCCCTTTTTCAACAATAAATCTTTTTTCTATTTTACCTTTTTGTAAGCATTTAAAGAGCGATAAAGAGAATATTGCACTTAAAAACAAGAGATGAAAGTAGAACCATGAAGCAGAAAGGAGGAACCAAAAAAGCAAAAGAAACGACCACGAGGCTTTCTTTACAGCACAGCCAGGTTACATGTGCCTCCTCAGCTTCTTAAATATACAATCTTTTAAAATAGCAGTTCTATGTCAGGTTTTTCTTCAGCTATTACATTACAGGAGAACTCAAAAAAAAAAAAAAGGTACACATGCACGTACAAGCAGGGCTCACTGAAATCCAACGGGCTTTATGATGATTTGTTTCACGGCTTAAA…
AfiMI0251Uvic	4561	GO633370.1, GO633371.1	-	GAAGGCCCTTGTGAGATTTG	TGGCACAAGTGGTTGAAAAG	(CA)7 CG (CA) CG (CA)11	-	-	GCACAGCGAAGTTCAGACATCCAACTCAAGTATCAATAAGCAAAAATAATTTTTTTAGTAGAGAAGGACCTTCATTTTGCCATAACTGCAGATTCATTATTAAAATGTACAAGCCAGAGTAGAGCGTTACAATGAGGACTGGGTGTCAGAAAACGGTGACCAACTTGGGACGGTCCTATCTGCTATCGGAGACTTTGAGGAAAATTGCACCGAATGTTGGTGCTTTCAACATGCGATCCGAAGAATTGCCAGCGTATCCCCCATATTCATGCACCGCTGCAAACATTTCAGACACCATTATTATCTTCTGCTCCTGTGTCTCCCATTATGTGGAGCCTCTTTGTGTGGATTTAGTAAAAAGTGACTGACAAATACATATTTGGAAAAGTATCTGATAAA…
AfiMI0253Uvic	4615	GO631301.1, GO634568.1, GO631102.1, GO633532.1, GO633533.1, GO634569.1, GO634779.1, GO634780.1	-	TATTTTGCATTCGCAAGACG	TGTGATGTGTTTGCATGACG	(AGA)3 AGT (AGA)7	chrIX	18748450	AACAACTTTCAAACAGTTTATTTCTCATTTTTCCATGTATGAAGTTTCAGTGATGCAGCAAAGATGAAAACAGGAGTGAAAATCTAAGACTGAATCCATGTTGCCTCTCGTTACAAACATCCCTTTAAACCAACAGCAGACATTTCAGCACAGACCTCAAATCAAACAAGCAGAATACCAACTCTTTATAATAAACAAAAATAAAATAAAATAAAGTGAAGAAAACAAAAAATATGTTTTATCCCTAAAACAGAGCGAGTGGCAGGCGACTAAAAAACATTTAAGATTACAGATCTTTTTTTAAATTTTTATTTCAATGTTTAAACCTTTATTGGCAACATCAACGTGCTTGAAATGTTCATGTTCTTATTTATCACCATTATTTATATGTAAACACAA…
AfiMI0255Uvic	4658	GO618206.1, GO633665.1, GO633666.1, GO618207.1	Dedicator of cytokinesis protein 1 [DOCK1]	TGATTTGTGGATCTGCTGGA	GCACTATCCTCTACGCTGCTG	(TAAGA)3 TAAAA (TAAGA) TTAAA (TAAGA)	chrV	1474496	GGGGGAGGGGACACACGCACACCGG*TCTGAAGAGTAAAAACAGCAGCATCTAACGTGGACGAGCAGCAGAGAGACACCGGGGCGCTTTAAAGAGTTCACTTTTATTTATATATTTATCTATTTGTTTGTTTGAGCATTGTTTATTCCTATCATGATGAACGGAGTGACGAGAAGCCTTTGCACATTTGAGGACATCAGAAACCAAGAGCATGGGGTAAGTTACTCGATATTCACATGTTTGTCGGATTTCTTTCTTATTTAATGGTAAAGATGATGATAAAGAGGGACTTTGTGTTTTCTGTTTACTTCCTGTACGGGTGCATCATGTTTAAACAAGCAATTTATGAATTTAAAAAAAACACTCTGATTTGTGGATCTGCTGGATCCTTGTTCAGACA…
AfiMI0257Uvic	4706	GO633827.1, GO623792.1, GO633828.1	-	GGGCTGTGAGGACATACTGG	GTGTTTTGTACCCGGCATTC	(TCA)8 CCA (TCA)4 TAC (TAC) GCG (TCA)3	chrXI	9380203	GGGGCTGTGAGGACATACTGGTTATAAATATTTTAGTATGTACTGTGTATGTGTTCTGCCCTTGTCATCATCATCATCATCATCATCACCATCATCATCATCATACTCAGCGTCATCATCATTGTCGTCATCACAATTTGAAGATTTAATTAATCTAAAGGAGCGGGAATGCCGGGTACAAAACACCCTCAGTGGCCTTACTTCTCTATTTTTTTGTACACAAGTAAGAAACATCAGTTTACTGACACTGCCGTCTTATAATACCTACAGCCTTCATTCTGCTTTGAATTTTTGTACTGTACATATTTTATTGTAATTCCCATGAGACGCAAGAATTAAGCAATGCAGGTTCGAAATAGATTTTAATTTTTGGCCATGATATGACCGTGTCATCAGTGA…
AfiMI0260Uvic	4776	GO634057.1, GO634058.1, GO637421.1	-	TCAGAAGATGGGACCTTTCG	TTGCCAAATTGTCTCAGAGC	(AG)5 AT (AG)8	chrXII	11528807	GATCTCACAAAAGTAGTTTATTGTGCCTCTTACTGTTTATATGGCTTTTCTTTGTATGACAAGAGTTGACATAAACAGAGAGTGGACAACACCTTGGCCATGTTGAAAAACAAAAACATGAAACAACATAATCTCAAAGTTCTGCCTGCATTACTATCACTGACATCATGACAGCCCAGCAAAGAGAGAGGGGATGTGGTCATTCACCCAATGACTCGAAACATGTTAAAAGCATTCACTCACTCTCACTCACACTCACATACACACACACGCGCACACACATACGCACAAACTGAGGAGACCTGCCCATATTCAGAAGATGGGACCTTTCGCCAGTACAGAAAAAAGTTCATATTGCTTCAAAGAGAGAGAGATAGAGAGAGAGAGAGAGAAAAAAAA…
AfiMI0261Uvic	4799	GO633087.1, GO633088.1, GO634138.1, GO634139.1, GO639164.1, GO639163.1, GO625478.1, GO625477.1, GO638873.1, GO625221.1, GO625220.1, GO635218.1, GO618611.1, GO630872.1, GO630871.1, GO635217.1	-	GAAGGCACATGTACGCAAGA	CCCGACCCTACTGCCTTACT	(CA)10	-	-	AGTTGTGGAATATTTTAATTTGATTCTCTTTCCAGTGTATACACTCATACTGTATATTCATTACACCGTCCTCTACAGAGTGTCCTCCAGCAGTTCAGTTGAATAATGAAGGCACATGTACGCAAGACAAAGCACAAACTGAGGACAACTCTGCAGGGGAACTCTT**CTCTCTCTCTCTCTCTCTGTGGGGTTTAAGTGCACACACACACACACACACACTAATAAGTAAGGCAGTAGGGTCGGGCCCAGTCCTCTTTATTCTTTTTATTTTTTCCAAGGCCCATAAGGGGTCGACGGTGTCTTTTAAACGTCAAAATGTCATGATTAAGCAAAATTAAAAGAATTGGTTGAAGAATTAACTGAACTCATTCACTGTTCCTTACTCACTATTCGGGGA…
AfiMI0263Uvic	4813	GO634187.1, GO634186.1	-	TTCAGCTGTGCAAACAGGAC	GTAATTACCACAGCGCAGCA	(AC)14	chrII	2663472	GCAGGATTTCAGGAGTCTTGTAATTTTTATGCGAAAAACCGCCCGAGATCAAACGGCCTCTGCCCTAATCCCCCCGGAGTCGAAACCTGGGGAGTGTGATCCTTATCGACAAACGCTGAGCAGGCGCAGAGTAGGAACCCATTATGTATGCACAGAGACCTACCTCACATGCATTTTCTCTCCACGCCCGTGATGAAACGAAGTCAGGAATCCCGCCCCTACTTTTGCGTCGTAAACGTTCACGCACACGTATTCCTGATCTGAATATCTGCTTGATCTGGCGCTGGTATTTGCTGGAGTTACACAGCACGCTGCTCAGTTAAACCCCTCCACCGTATTTCCATCTGCGTGTTACCTGCATATGCTCTGTTCACAAATCCCCAGAGATCATTCCTCAAA…
AfiMI0264Uvic	4857	GO634329.1, GO634328.1, GO633606.1, GO633605.1	-	TACACGTCAAACCGAGCAAA	AGTGAGGGAGCTGCTTTCTG	(GT)13	chrXVII	8568437	AATTAGTACTCCCACATCTTAAAATACCTCTCAAATCTTTTGACTCACACCCACACAAAACCTTTGACATGAAAAAAACAAACTTGGGGACAGTATATTGTTTTTGACTTTACAGTTGAAAGCCCTTTGTAAATTATGCAGTGTTGTCTTATATAGAGCAAAAAACTTTTTTTTTCTTCTTTTTTTGTACAGTATACGAACAAAGGCAGTCAACAAAGCTTGTAACCACCTCAGTTCACTAAAAGCACTTCTAGACACCAGCATTATTTTTTCTACAAGTCCAAATCCATACCAATCCAAAGAAAGGTATTTGCCAAAAGCTCTCAAAAACAGATTTAAGCAAAACACTTCCTGTAAATTCTCCACAAATTTAATTAGGTAAACTATATGTTGACCAAA…
AfiMI0266Uvic	4858	GO634332.1, GO634333.1	Syndecan-2-A precursor [SDC2A]	CCGAGGGTCAAAATTATCCA	AAGGAAAGCGAGAGGGAGAG	(TCT)2 TCG (TCT)7	chrX	3735709	AAGAAGAAAGAAAAGGTCTTAATTACAATACTCTATGCAAAAGCTTTCTTTATGCTATTTTTTTCCTTAATCACCTTGAAAAACATTTTGTCGTTGCTTCTTGTTGTGTTTGAACAGGTTCGCTGTTGTCGTGGACTGCGGTTTTTTTGACAGTCGCTCGCGATTGGCCGATCTGATGGCGGGATGGTTTTTATGCATAAAACTCCTTGGTTGGGGCCTTCTGATAGGCGGCGCCGGAGGGTTTCCTCTCTCCCAGGTCGTAGCTGCCCTCATCCTTCTTCCTCATGCGGTAAACCAGGAGGAGGATGAGGAAGATGGCGAACAGGAAGCCGATCACGCCGCCTGCAATAACAGCTGCCAACACCTCTGTCCTCTGGAAGAGGTTTTCAGTGCGGACCT…
AfiMI0267Uvic	4858	GO634332.1, GO634333.1	Syndecan-2-A precursor [SDC2A]	TGTCAAATGTTCCCCTCCTC	GAAGGGTGCAAAGGAAAGC	(TC)11 CC (TC)2	chrX	3735709	AAGAAGAAAGAAAAGGTCTTAATTACAATACTCTATGCAAAAGCTTTCTTTATGCTATTTTTTTCCTTAATCACCTTGAAAAACATTTTGTCGTTGCTTCTTGTTGTGTTTGAACAGGTTCGCTGTTGTCGTGGACTGCGGTTTTTTTGACAGTCGCTCGCGATTGGCCGATCTGATGGCGGGATGGTTTTTATGCATAAAACTCCTTGGTTGGGGCCTTCTGATAGGCGGCGCCGGAGGGTTTCCTCTCTCCCAGGTCGTAGCTGCCCTCATCCTTCTTCCTCATGCGGTAAACCAGGAGGAGGATGAGGAAGATGGCGAACAGGAAGCCGATCACGCCGCCTGCAATAACAGCTGCCAACACCTCTGTCCTCTGGAAGAGGTTTTCAGTGCGGACCT…
AfiMI0269Uvic	4868	GO634365.1, GO641786.1, GO620043.1, GO616008.1, GO634366.1, GO626554.1	-	TACATGAAGGTGCCAAGCTG	TAGTGGAAGCCCTGTTTGCT	(AAG)8	chrIII	6860790	CACATTTACATGTTCTTTCACCATTTATTAATTCACCAAATACAGTGAAAATGGCATCATAATATACAATGACTCATTCTTAAAATGTCATGACATTTTTGTTGCT*TTTTTGCTTCATAAAACAATGTTTCATTATTGAAAATATTAAGGTTTCATGCACAACAAACCATATCCAGTTTCTTTAAAATAATGGTACAAAATAAACAAAATTAAAAAACAAAAACTGTAATGTCCAAAATCGGTCAAATAACAACGTGTTATTTGAGGATACTCGTAAACAGTGCAATATACTCTAAAACTGCCATTTTCTAACAAATTCATCAACGAAGCTCAAGTCACAGTATACGATTTCTTAATAATAGTTTAACATTGATGTGTGCAAAAACCCCAGACACATT…
AfiMI0270Uvic	4913	GO634508.1, GO634509.1, GO647691.1, GO647690.1	-	TTTGGAAAGGTCAATTGTTGC	CCAGGTAGCTGTATGTGTCAGAA	(AC)11	-	-	AGCAGAGTTGGTTTTATTTATGAGGCCCATACAAAGCAAAGCACACCAAAACAAAACCCCTAAACATTTATTGTCACGTGCACATAAGCAAGCACTGAGATCAACATTATAACTTTGTCACTCCTGTGGACTTGAATTTTTTTATCCACAAACTTCTTCAGATAAAAAAAAAAAGCAAGACTTTCCACACACACACTTGCAAACAAAACAGCAGAGGGGATCCGTTCAGTCTCGTGGAGTAACCCATACTGTTTTGTGCACAAACAACTGGATACATTTTCTGACGAGGCTCAAAAACAATAATTTGGAAAGGTCAATTGTTGCAACATTCAGCTACCAAAAAAAAAGTAAAAAGAAAGAATGATTTTGTGATAGTCTAAACTTTAACTATCAAAAACA…
AfiMI0274Uvic	4951	GO634632.1, GO634631.1	-	AACACCGATACATGAGGCTACA	TGTGAATGTGGCTGTAAGCAG	(AC)8 AA (AC)5 TC (AC)1	chrXI	455839	GGATATATGGCATAGTTTTACTTTCACATTTTTTCATTACAGAGTAAATCTTAATTCTAACACAGGTATTGGACAGGTTCTTAACACCGATACATGAGGCTACATTAGCTAGTTGATACTGCATACACACACACACACACAAACACACACACTCACAGAATGACAAAATGACTACGTTTTCCACTACAAAGTTCAATGTCCTGTGATTGCCGTGCAGCCACAGAACGTAATGTGACCACGTATTAGAAATGTCTCTAGGCTTTTTTTCTTACCTGCTTACAGCCACATTCACATTCACTCGTATACACACACACACACACACGCACTCACACACTGTGTCCCCTGTAGTTGTAATGGACAGCTGGGTGTCTTACATCCTGTCCTCTCTCACAACATCAG…
AfiMI0275Uvic	4951	GO634632.1, GO634631.1	-	GCCACATTCACATTCACTCG	TTTAATTCTTCCCGGGCTTC	(AC)9 GC (AC) TC (AC)3	chrXI	455839	GGATATATGGCATAGTTTTACTTTCACATTTTTTCATTACAGAGTAAATCTTAATTCTAACACAGGTATTGGACAGGTTCTTAACACCGATACATGAGGCTACATTAGCTAGTTGATACTGCATACACACACACACACACAAACACACACACTCACAGAATGACAAAATGACTACGTTTTCCACTACAAAGTTCAATGTCCTGTGATTGCCGTGCAGCCACAGAACGTAATGTGACCACGTATTAGAAATGTCTCTAGGCTTTTTTTCTTACCTGCTTACAGCCACATTCACATTCACTCGTATACACACACACACACACACGCACTCACACACTGTGTCCCCTGTAGTTGTAATGGACAGCTGGGTGTCTTACATCCTGTCCTCTCTCACAACATCAG…
AfiMI0277Uvic	4967	GO634683.1, GO634682.1	-	GCCTCGGGTTATCGGTTACT	GCGAAAACTGACTCCTGCTT	(CA)3 TA (CA)8	-	-	CCATTCAGGTTTATTTTCTTTCCGTCACATTACACCACATAGATCACATTATCAGCATCATACGGGTTCATCCATCTTTTCAAGCGCTAGTCGTAAGGCTTGACATTCACACAAATACTCCTTGAGTGAACCACTCCTCAAAAAGTGCTTCCTCCACCGTGCGTGGGACTGCTGATGAAGACCAAAGGCTGATCCATCACACATACACACACACACACACACCGGAAAAATCTTGCCTTGCCAGTGAAGACCTGAGGCTGACGTCACGTTTACCCTCAAAAAAAAAATAAAAAAAGTGTGTTTGTCTGGCTGCAGTGAGCTTTTTTTTTCAGGAGGAAAACAAACCACATCAGCCTCGGGTTATCGGTTACTGAAAGGTGAAATCGAACACATAAAACC…
AfiMI0279Uvic	4998	GO634791.1, GO634792.1, GO619202.1, GO617127.1, GO617126.1	Protein LTS8 homolog [LST8]	ACTGCCTCCTCGGATAACCT	AGACTGTCTGCCATCGCTTC	(AGG)3 AAGATG (AGG)5 A (AGG)	chrV	11055164	GGGGACGTACAGGTTTGTCGTCAACAAAACAACTCAAGTAAATTCCCTTGAGGTCACACCTGACAGGAGTATGATTGCAGCTGCAGGTTATCAGCACATCCGCATGTACGACCTGAACTCCAACAATCCCAACCCGGTGATCAACTACGATGGCGTTAGCAGGAACATCACGTCTGTGGGCTTCCATGAAGATGGACGCTGGATGTACACAGGAGGAGATGGACTGCATGGCTCGCATATGGGACCTTAGGTCAAGAAATCTACAGTGTCAGAGGATATTCCAGGTCAATGCTCCAATCAACTGTGTATGCCTGCATCCCAACCAGGCAGAGCTGATTGTTGGAGACCAGAGTGGAGTGATTCATATCTGGGATTTGAAGACCGACCACAACGAACAGC…
AfiMI0280Uvic	5001	GO634803.1, GO631616.1, GO631615.1	-	ATCCATCCGGACAAATTCAC	CCACCCTCTGGGAATACTGA	(AC)10	chrIX	4458361	AAGAGGGAAAACTTTATTGTGTTCAGATCAAATGTAAGAACATGAAAAAA*GACTCTATGGAAGGCACAGCCACAGTTACAGCCAGAGAGACTCTTTCATTGTGTTTACACACCAGCAGCAGCACCCAATCTAAGACAAACATGTGCTTTTCACTTGAAATTGGGACATTATTGTGCAGACTTTGAGTCAAAGTAGGAATTAATGTATCTATGACTGCATATTTGTATGTTTTTATGTGCATTTGAAGCTGTAGTATCTATGCTTTACAAGGCCTGCAAGGATGATCATTCTCACTGAGAAGCCTTCTCAATGACAAAAAAGCTCCTTTATTCGTTTCCTCCTTAAGTATAATCAAAAACCTCACACTAATCAGGAGTGGATTTAGATATTTAAGGGAA…
AfiMI0281Uvic	5037	GO634937.1, GO634938.1	-	CGCCACCAAATCATTCTTTT	GCGAAGTCGCGTAGAAACAT	(AGA)3 AGG (AGA)5	chrXV	13729077	GGCTTTACAGGAGTTCATTTAATCCCAAGCATTTGTGGGGGAATAGCTGTAGAGGGAAGAGCTCATTCAAACACTTCACTGTACATACAGATTTACATTGTTTGAGGGACATGATGTATGTATGTATGTATGGTCTCGCCTCTGGATCGAGCAGTATTCTGTACAACAAAACACCTGGGGTTGTGAGGGGGGTGGGGGGGCTGCATCCCAACTCCACACCTGTTTGTGTTTGCCTCCATAGAGCGACGAGGCTCGTTCCAGATGGCCTACGGAGTCGTCTTAGAATAAACTGAGCGCAGACAGAGTGCTGTCTCATCTACAGTTAGGCTTAGACAATATACTCTAATACTATTTATTAATACATAACATAAAAAAATTTGGAATGCACACAGCAGTGTC…
AfiMI0283Uvic	5092	GO635154.1, GO635155.1, GO644487.1, GO644486.1, GO625630.1, GO625629.1, GO619359.1	-	TGATTGTGCCCTGACTAAACA	GCCACAATGACAAACAGTGG	(TC)10	chrXX	656636	CAGAATTGTATATTTTATTGATTGTGCCCTGACTAAACACATCTCACATCTCTTTTCTCTCTCTCTCTCTCTCTCCCCTCCACTGTTTGTCATTGTGGCTCTCAGTCGCTCTCCCACTGCTTGACAGTACCCATCACCACCTCCTGACTTTTTCAATTTCAATCTCCCACATTGTTCTAAATCAACATACACCCACAATGATTTTCCAATGAAAAAACCTTCACAGCAAATAATCGGGAAATCAGTTCCATGTGTAACTGCTAATTAAGGAATTTCCTGGACTGGGAGTTAAATGTTGAGTTGAGTTTTTCAACCTATTTCTTCAGTGAAACATTTCAGATACAATTAGAATCAACACATACTGTTTGGTCATCCCCC
AfiMI0284Uvic	5093	GO635156.1, GO635157.1	PDZ and LIM domain protein 7 [PDLI7]	CCTACGAGATGAGGGGATCA	GAAGCGCCTTTTCTGTTTGT	(GAGA)2 ((GAGA)2 GACA (GAGA))2	chrIV	13228244	CCAGATGTTTTATATTTTTGATGACAGCAGAAAAAAACAAAAGTACAGATTTATCTTCCTTTTCTTTCTTAATGGTTGGAGAAGCCTACGAGATGAGGGGATCAGAAATGAAAACTCTAGAGGATGAAGAACTCAATAAATAGAAACAGGCAGAGAAAGTGTGAGAGAGAGAGAGAGAGACAGAGACAGACAGAGACAGAGATCAAAGGAGGGTCTGAACTACAAACAGAATAACAAACAGAAAAGGCGCTTCCCACTGCTGAGACCCCCCTTCCCACCTTCCCACCGTTTAACTCTAAGTAATGCAGTATGAAATGGAAAATAGGGCCACAGACACAGTGGTCCACAGTGTTGTCAACAATCATCAAGTCAGAGATTCAGAGGGAGATCTTACACTTA…
AfiMI0285Uvic	5128	GO635276.1, GO635277.1	-	CAACACGCACTTCACATGC	CCGGCACACAGAGATTACATT	(ATC)8	chrVIII	9561998	GCATTTAAGAAAGGTGATATTTTATTAATTTCAGATTCAAAATAAAAGTATTCACACAAACACATATTGAGTAAATAGACAAGAATAGCTCTTCACCCTTCAAAAACAAAGAAAACAAAAACATTTCCCGCCGCCACTTCACTGTTTCTGTGGTTACCGGTAGA*CATCCCATTCATTAAAAAAATCTAATCATTTATAGAAAAAGAAGGAATAAGCACACATTTAAAAAAAGAGACTGAAAAGCCACTCCTAGTACTAACAGTGGTACTTGCACTTGTTGTAATACTAAATAGTAGCTGTTGAGCTGGAGGTTCCCTGTTGTTGATGCTCAAATAAACCTGTAACACAGAGAGAGAATCAGAGCGACGGAGAAAGACACCCCAGAGTCCAAAATTAAC…
AfiMI0289Uvic	5254	GO635723.1, GO635078.1, GO635077.1, GO635724.1, GO618056.1, GO618055.1, GO645769.1, GO645768.1	-	TGCAGTCCTGCAAGTCAATC	ATGCCCTGCTCTCTGTGAGT	(TTG)9	chrIV	3068332	GGCTCCAATATTTGATAGGTTTTTATTTCTCTAGTGGATTCATATGTTGTTATTCTGCACAGCAGCATACAGGAAAATCGTGGTAAAATATAAATAACAAAGTTCAACAGTGTTTTTCTTTTTTCTATTATTCATTTAATCAAAAAAATCCTCTGTTAAAAGTGGCAAATTGTGTCAGCCTTTTTCAATATCCGCTCTCTCGCACACTCTCACC*AATGTAACATTGACCAACGAAACTTTAAAAAGTATGGGTATAATCGTTATTTACAGACAATCACCTTTTGGTGAGCAATGCTTATAGCTTCTTGGAAATTCACTCCCGTCATGTTAAATGCGACAAAATGAAAATACAATTATGTTATACAAAGATCAAAAATACTATCAAAACCCTTATTATA…
AfiMI0291Uvic	5279	GO635829.1, GO635830.1	-	AGCACAATGAGCCTTTCCTC	TCCTCGACATTTGTGACTGTG	(AG)11 AT (AG)4 AT (AG) AA (AG)3	chrVII	19806557	GCACTTGAATAACCTTTATTTAGTTTACAGATGTATTCCATTTTGGAAATTGGAGGGGGGAGAGGGAGCATTAGTGCTATTTACAATTGGCTTCAAAAACGTTTATCTCTGTACAGATTTGAACCCTGATCAATATAAACAATATTTTTTTTTTAAAACCTAGTGCTGTTACAAAGCGATTCTTTAAAGCAAAAAAAAAAACCCAAAGAAAAAAAAAATGATTACATTAAATTATAAACAAATGAAAAAATAATAATAAAAGCACAGAAGAAAGAAAATAAAAATACAGTCTGTTGATGATTAGGGAGGTTTTGCTGCTGTCAAGCACAAGACATTGTCAGCGAGTGACTGTGAACTGGCTAGAAGCTAACCGTACACACAATCATAGACTAAACACCA…
AfiMI0298Uvic	5423	GO638266.1, GO633943.1, GO633944.1, GO636263.1, GO636262.1, GO620785.1, GO620784.1, GO638267.1	RWD domain-containing protein 4A [RWDD4]	GCGCTAACTGTTTGTGAGCA	GTCCCACTGAGAACCAAAGC	(GT)3 AT (GT)11	chrUn	8667256	GGACCAAATTTGGTTTTTATTTATATATATAAAATATTAGGTTTTTCCATTCAAATTTAAATCAGGAAAAAAAACATTCATCAAAAAATGAAAACCGGTACATTTTGTTTGTTGTTAAAAATGTCTCTGCACTTTCACACATCTGTTTAGAACCACAATCCAACATTTTTTTAGCTCCAGCGCCTGACCACTGGGCCTCATCTCTGACTGAAAACATGGCAGTGGCAGCAAGTATCTCAAGCACACTCCACCCTGACGGATGACGGAGCAGAATATCTGAGCGCTAACTGTTTGTGAGCAACAAAAGCAGATGATGTGGCTGCATTGCACGAACAAATAAAACACAGCAAGGGCTTCGACTCATTCGGCTCAAAGTCTCAGTTTGGCTGGTACTGAGTG…
AfiMI0299Uvic	5429	GO636283.1, GO622801.1, GO625755.1, GO625756.1, GO630007.1, GO630008.1, GO636284.1, GO622802.1	-	TCTTATTGGACCGTGCAGTG	ACTGAGCACTCCTGCCCTTA	(TG)4 TT (TG)2 AA (TG) TA (TG)8 (CG (TG))2 (TG)4	chrXI	10975428	GGGGTACTTACCGAGCTGAATCCCCCTGTGAGGCTGCGTTGCAGTGCCACAGTTTGACCACAGAGAGGAGTCCTCACGTCCTCTTATTGGACCGTGCAGTGTGACTGATGTGTGTGTTTGTGAATGTATGTGTGTGTGTGTGTGCGTGCGTGTGTGTGTGAAGCATGACAGAGATACTTGCCCTGCACTTATTCAGTTTATTCCCACCCACGATATTTTTGATATGGATGCACCTTTTTAAGGGCAGGAGTGCTCAGTGGGTTGGAGTGGCGGTCGGCCCTGATTGGCTGCAGCGTGAGGCGTCTCTTGTTTCGTGAGAGAAAAAGGACCAGTCTCTGATTGGTCCGACCGTGGGCCTGTTCAGTGGGAAGCCACTCCGCAGGTTGTCCTGATAGAGTT…
AfiMI0300Uvic	5439	GO636309.1, GO616644.1, GO621780.1	-	AACCATTGTTGCAGCACTCA	TGCATTAATCACTGGAGATGC	(TG)6 CG (TG) CG (TG)2 CG (TG)5	chrIII	8037279	GGGGATCTGTTGACACATTCAGCTTTGACTTTTAGTAATAAATTTCATTTTTAACGGTTTTCTCTGCTGACAAGAATCAGTCTTTGGAAGACTAGTTATAACTGGACGACTTTCTTGTGGCGTAAATATAAAGTTCTGCAATGATGACCCATTTCAAATGTTGATGTAGTACTACTTATTTTTGTAGATTTCATCTTAACTTTCACCCTGTGTACAGGTAATGATCTTAATCATCTTTGTTTAGAGGCACTTTTTACAGTTTGAGCAATGAATCAACACATATATCTATATAAAGATATATAGATATATGTCACCTTGGCCTAATTTTCATCTGATACACAAGTGAAAACTTTAGAAAGTAAAAAGTTTTCATACATCAAAGCAGACCTGAGAACGGTC…
AfiMI0302Uvic	5560	GO636712.1, GO636713.1	E3 ubiquitin-protein ligase RING2 [RING]	ACCAACCCCTCTCATCTCCT	CCCATGGAGCTTTACTTTGC	(GT)3 GC (GT)5 CT (GT)6 TT (GT)3 AT (GT)	chrIII	5163316	ACAAGAGTCCTTTTGAGGGTTTAACCAACCCCTCTCATCTCCTTCTGACACACATTCCTCTCTTCCCATTTCTGTGTGTGCAGGTGTAGTCAAGTCCATATGTTAACTTCCTACTGGTATGAGTGTGTGCGTGTGTGTGTCTGTGTGTGTGTGTTTGTGTGTATGTGCGCGTGTCTACTTGTGTTCTTTAGTAGGAGCAAAGTAAAGCTCCATGGGTTTGTTCACCTTCCAGTACTTTTCGCTGACCAGCTCGAGGGAGAAGGAGCCGTTCAAAACAGTGAACTGGTTCCCAGCAGTAGGTATGTAGATGGTGTACTGCTTCTCTGAAGCTGCCTCCACATTAACAGGACTGGCCTCTGCGTTTCTTCTCAGCTCCTCCAATGCCAGTCTGACAGCCAG…
AfiMI0304UVic	5578	GO636796.1, GO636797.1	-	TTGGTTGCTGGATTAGTTTCG	TGTAGGAGGTGCTGTCTGGA	(TCCC)6	chrVIII	15460516	TAAATTCTGTACTCATACCAAACATAGAAAGGCAACTTAAATCTAAAAGACATACATTTACAAGGTGTAATATAGGACTACATGCAAAGATTAATTTAAATGTTTTAAGGTCTTGTATATAAAAAATAATACTATAGAGAGCCAGAATGATTTAATGCTGTTCAAAAAAGCATTTAAGACTGATTAAACAAATACATAGCCCTTTTAAAAAAAGAAATCAGTGGGACATGTTTTTCCAAACATGGATTAAAATCTACACAAAAATGAGTTCTCGCTGGTGGTCTGCTGATAAACCTCACATTAGTCTAAACAACACATGTCCAGGAAACTGCCTGTAGTGCCAGAACTGTGCAGAAATGTGCACACATCATGCATTTCATCTTTACACAGGAAAAAGTG…
AfiMI0308Uvic	5603	GO632522.1, GO632523.1, GO636875.1, GO636876.1, GO646241.1, GO646240.1	Collagen alpha-3(VI) chain precursor [CO6A3]	TGAACCTGTAGTGGCTTCAGA	CACCATTGGTTGGTTTGACA	(GTCT)8	chrXX	179697	GGGGGTATCCTCCTCCTTCTTTAAAACGGACATGTGACCAGCTGACGGCTCAAAATGAAGGACAGATATTCACAAACAGTCAGGGGACGGTCGTGATGAAAGATGAGGAGTTCAGGGAGCAAGAGGAGGACAGGTTTCAAGAGCAGGCGGGAGGACGGACTCAGAGCGGACAGCTGGATGTCATCGACAGCCTGACCCGAGGACACGGACAGAGATTTGTCTCCCTGTCCAACGATCCAAACATCCTGCCGACTCCGGAGCTGGCCGGCTTCGTCTCCAAAGACAGCTGTCTCCTCAGCCAGGACCAGGGCGGCTGCCAGAACTACACCATGATGTGGTTCTTTGACAGCCAGCAGAGGGAATGTTCTCGCTTCTGGTACGGCGGCTGCGGTGGCAACG…
AfiMI0309Uvic	5622	GO636936.1, GO636937.1	-	TTTTTGCTCAAGATGGTTTGA	ACTGACCCAGCGACTGATGT	(AG)10	chrXI	10130028	GAATTTCAGAAGCTTATCTTTATTTTTGCTCAAGATGGTTTGATAGTTGAAAGAAACACATAAAGAGAGAGAGAGAGAGAGAGAATATAGAAAGATTCTTTTCAGGTCCCATTTTATGCAACATCAGTCGCTGGGTCAGTTGTGCAACTTTGACAAAATACAGTAGATCAAAGGAAAGCAACACAAGTATATTTTTTACTTCTGTCTTTTATATATTCATAACATATAAGTCATGTCTTAAAAACAGCAAAATCAAACATCTGTTTTGACCCAATGCTACAAACTCTAAAGTGGTGCAGAAGCTTTAAGCTGGCAATATAACATAGAACAAAATCAAAAGCATTAGGAAAGACGTTTGTGTGTGTTTGTGTTGAAGATTCATATTGTCCTGAGACAGTG…
AfiMI0310Uvic	5638	GO636991.1, GO646747.1, GO646748.1, GO636992.1	Aldehyde dehydrogenase family 9 member A1 [AL9A1]	GCTCACCCTTTAGGCACACA	TCATGTGCTTTCAGCCAGAC	(AG)5 AT (AG)9	chrVIII	2137118	CTAACATTTTATTTTGACAAAAAGGCGTTAGTTGTCCAATAGTGTGTCAGTAAAGCATGGGGTATACAAGTCTGGGCACAGACTGATTAACCCTGATTCACAGGTCACTACACACAGGCTCACCCTTTAGGCACACACTAGCGTTTGTTCTTTGTGTTAATAGGCAGTTAGTTTGACACCAAGGTTTGTGTTCATTTACTTGGTTAAAACTAAAGTAGGATCACTTCAGAGAGAGAGATAGAGAGAGAGAGAGAGAGATACATGTAGTCATGTCTGGCTGAAAGCACATGACAGAAGGCAGCAGTGAAGTGTTTCATTCACAGTTCTGGCCGAGCTGTGTTAACTTTGTGAGAGGAGTTCAGAAGAGGCTCTCGACATCGCCCATTTCCACAACCACTG…
AfiMI0311Uvic	5670	GO637093.1, GO637094.1	-	TCATCCAATCCAATCAAGCA	TCGTTTGAGCTGATTGTTGTT	(CA)11	chrVII	20559720	CGGATGTTTTTTATTTTAATAAAGTGAAAATTCATCCAATCCAATCAAGCATGTACAGTGTTTCAAGCACACACACACACACACACACATGACCAGTCATAATAAGATACATTCAAATACATTTTTTCCTGATTATATCATCAAAACAACAATCAGCTCAAACGATTAAATTTCATCATATATTTTCTACCTATTACTGCTCATCCCATTTTTTTATTATGAAAGAAATTAGACACTTAAAATAGGATATAAGTGCATTACACATGTTTTTATACACATCATATATATTATATAAGGCAAACTCAAGAAATACCATTGAAAACATTTTTTGGGGGGGGGGGAGCAACATCTGATTGGATGCTGGCATGTGTCATGTTCGGGGAGGATTTGCACTCTCAC…
AfiMI0314Uvic	5721	GO637252.1, GO643074.1, GO637253.1, GO643075.1, GO634348.1, GO634349.1	-	TACATGAGCTGGTTGGCAGT	TCGTTGGATTCGTACTGGTG	(AC)2 AG (AC)10	chrIX	17754359	GGGGTCACATTGAAATTTGCGATCGGTATCATTCTCGCCATGACACAATTCAACAAAAGCCGACCTCATAAAATAACTGGACTGCCTAGCTGTTGGTTCTATTTTGCAGGGATAGTAAACAGGGCTGAGACGTCGTTGTCAGCCGCTCTAGTAACATTAGCTCTATGTACTAAAACCATATATCAAGACTATAACTATATATGAAAGTGCCTCTGTATCCTCTTCATGCAATTAGTAATAAACTTGACTTCAGGTTCTCTTCCCACATATAAGCTAAAGCTACGGGGAATGGTAGCGTTGGTGCTTGTGGAAACCATTGGCCGAGGAACAGATCTTTATAGAGGACTGCAAACCTTTTTTTTTTTATTTGTAAAGACAGAGAGAGAGATCTTATACATA…
AfiMI0316Uvic	5762	GO623813.1, GO645043.1, GO637389.1, GO637388.1, GO645042.1, GO623814.1	-	AGAAGGGAACTGCGGTCTTT	TTCTTTTGGCCATGAACCTC	(AG)11	chrXVIII	9644476	GTTTATATTCGTTGTATGATACATGGGAGGGGAGAAAAATAATAATGACTTGAATTTAATGTTTCCGATTGTGCTGTACTTAGACAAGCTGAATAGCTACTTAAAGATGTCTATTTTTTAATGTGCTTTTCCTTGTTGCTGCCAACACTTCACTCAAGGAAGAAGGGAACTGCGGTCTTTGGGAGTATTTTGGGGGCAGGTGGGACCAGATCCATGATTAAACATTTAATGTCCATTGATGTATAGATGAGGACTGTTATCAGAAACAGAAGAAGCTACAGCACAGTTGTCTCCCGTTAGAGAGAGAGAGAGAGAGAGAGAACGGGAGGTTCATGGCCAAAAGAAAAAGATGAATCCTAAAGAGTTATAATCCCAGATATGGATTGATATCTGTGCAAG…
AfiMI0319Uvic	5779	GO640695.1, GO639716.1, GO629019.1, GO640696.1, GO629020.1, GO639717.1, GO637440.1, GO637441.1	-	CTACTCCTCAGTTGCGCTCAT	CAGAGAGTGTCAGTGTGCAAGA	(CA)3 AA (CA)3 T (CA) A (CA)2 GA (CA)2 GA (CA)3 CGA (CA)9	chrXVIII	5993779	GGGGGGAGGTGGAGTCATAGGCTGGAAGAGCAAGTGCTGCAGTTGAACTACTCCTCAGTTGCGCTCATACTAACGCACACAAACACACATCAACACAGACACAGACACACACGACACACACACACACACACATACATATTCTATCTCTCTCTCACTCTCTCTCTCTCTCTCTCTCTCTAACTGCTAACTCTAACTCTCTCGCTCTCTAATATGTCTCATGAGTTTTCTTGCACACTGACACTCTCTGTCTGTCTCTTTATCAGAATAAAACAATAAACTACTTCACTCGTCTAATCCCCCTCCTCCACCATATTCTTCCACTCTCCATCTGATGATCATTTTTATTTCTGGTGAAAAGAGGAATCCAGTCACGTTTCTTGTCATTTATTTTAAAAGTTG…
AfiMI0322Uvic	5796	GO637497.1, GO637498.1	-	CTCGGGCAGAGAGACTCAAT	CCTCTCCTCTTTTCGCCTCT	(CA)6 TA (CA)3 TA (CA)5	chrUn	235108	ATCTTTAAAAAACAGCTTTACTTATGTCTATATAGTGTCATAAATACAGTTCACTTTTTTTAAATAGCCAAATAATAAAATCTTGATTTGTCAGCATTGTTTCACACCTGGAATAAAGACACAGTACTCATAGCTGCCACATAGCACATTACACCTTTTAGACACCTTGGAAAAACTCTAAAATAAAAAAAACACCCATCCAGCACCTCACTGGTTCATATGCTGTGTTCTCATTGGATGAGGAGTTGGTCAGCCGAGAGTACTGACTGCTCACTGGCACGTCTCCATGGCAACTAAATGGGAAGTGACGGGACAGGATTAGAAGAGTCCGTCACATTGAGCAGTTTTCGTGTTTATCATTGGCTGATGTTGAGCAGCAGTTTACAGTTTGATTTGAGA…
AfiMI0325Uvic	5864	GO637730.1, GO637731.1	-	TATGCCCCTGAAAGAGCAGT	CCTCTCCGGTGTGAACATCT	(ATC)2 ATG (ATC)10	chrIV	19735401	CAATATCCAAATTTTATTTTAAAGTCTAGTGACAAATGTAAAATGGCATCATTGAAACAAGCAAACATGTAAAAGGTTTGAAATGTACCAAATGGCTTTTGTAACAAAGGTTATATTCTCAAAAAAATGACTTTGGTGATTCAAAGGCTTTTCATTTGTTCTCCATCAAATATCAAAAGAATTAACATTGTACATAGTTATTATGTGTTGGATTGCAGCCTATTACTGTGGGAAGCTTCATTATAATAGCATACTTCAATACTTGAGCATTTTGTGTATTGCTTCCCTTTTCACAAGTCGAATTTCTGTAGGTGGCCTCAAGCATGTCCGGAGCCTACAACAGAAGACAACCATTCAACTGCAGGGAAAAGAAAAACTGCATACCAGGTTATTGAAGCT…
AfiMI0327Uvic	5894	GO637820.1, GO637819.1	-	AGAGTGGGCAGCAATACGAC	AGTGGTCTCAGCGGTCTGAT	(AC)9 AT (AC)3	chrXVIII	13912844	CGCCCTAAGTTTTTTACTGTATCAAAACATTGTTTAAATATGCCCTTAAAGCAGGTTGATGCACATATTTGAAGAAGTTCAGTGCTATTTACACATTTGTTTATCCCATTAAGATGAATAATAACATAAAGTGTAACGTAAACACAAAACCCAAATCTTCCAAATTATATTCCCTCAATATATGTGCTTGTTATGATAAAATGTGAAGACGTAACTGTGTATCACGATATATGATTTTATCATGATACGATTCCGATTCTTAAAGATGAAAAATCACCATATTGGATTATCGCCAAGTTTAGCTGCAGACACATCCTGTTTTAAGTCCCTTTCACTTAAATTAAATGTTATGCTAATGTTTTCCCAAACTCATTTTGTTATAGTTCTGAACCTCACTGC…
AfiMI0328Uvic	5897	GO637828.1, GO637827.1	-	ATCCCAGCAGAGCATACGAT	GAGGGAAATGTGTTGGCAAT	(AACA)6	-	-	ACGCTGTCTGAAGTTGATTTAGTTGTAGTTTAGTTGTGGATCATACATACTTTAATGGAATAAATACCTCTCTCCTGGAGCAAACACAATGTGATTTCACTGCCAACATTGTGTTGGTAAGAGCATAATTCATTGCAGCCCATTTTCCACTGTGACCTCCATTGCTTCCAGGAAAATTCTCAACCTGAGAGGCAACCACCCACATACAGCCTTACCTTAACATCTCATTTGCACTTTATCACCCCCTCCCCCCCAGCGACGAAACATTCCACGCAAAGGAAAGCTATCACCTCCGAATACCTTCAGAGGTGCCAAGAGAAAACACGAAGGTCATCCCAGCAGAGCATACGATACAGCGTTTCCAGGAAAACACCCTTTAACCAGGGTTCAGTGAACAAA…
AfiMI0329Uvic	5903	GO637850.1, GO637849.1, GO625923.1	Cell division control protein 42 homolog precursor [CDC42]	GAGCCTCCAGACAACAAACC	ACTACGGCTGAAGGCACTGT	(GAG) GTG (GAG)2 GAT (GAG)2 GAA (GAG)4	chrUn	39758360	GGGGGGGCAGCAGTCCAGCAGGCAGCAGAGAGCAGAAGATGCAGACTATAAAGTGTGTGGTGGTGGGTGACGGTGCGGTGGGAAAGACTTGCCTTCTCATCTCCTACACCACCAACAAGTTTCCCTCTGAATACGTCCCCACGGTGTTTGATAACTATGCAGTGACGGTGATGATCGGAGGAGAGCCGTACACTCTGGGACTGTTTGACACTGCTGGTCGGGACTCAGGTGGATCTGAGAGACGACAGCAACACTCTGGAGAAACTGGCCAAGAACAAACAGCGAGCTCTGAGCTGTGAGAGCGGAGAGAAGCTGGCCCGGGATCTGAAGGCCGTCAAATATGTGGAGTGTTCAGCCCTCACACAGAGGGGACTGAAGAACGTGTTTGACGAGGCCATC…
AfiMI0333Uvic	5944	GO637991.1, GO629724.1, GO622274.1, GO637990.1, GO623290.1, GO622273.1, GO629723.1	S-phase kinase-associated protein 1 [SKP1]	CAAAGCCATGAAACCAGGAC	CACCCTTGCCCCTTTTATTT	(TG)17	chrVII	27596097	GTCTTTTTATATGTTTTATTTACTCCTTCAATACATTTTTGATCATCCCAAAAGCCAGAATCAGAGCTTTATCTGAGAAAAAAGTATCCAATTCAAAACAACGTGAATCAGGAATGAGTAACTCTACGCCGTGTGACAACACACAAGTACTTCCGAGTCGTTACGCAAAACAAAAACGCATCTTTCTCCCTCAAACTTCACGTTTCCTTTAAAAACGGCCCCATCCTCTCTGAACGTGGCTTTACAGAACAGATGCATTCACAGAGCAAAAAATAAAATATTCACCCTTTATTTCCATTGTCAAAAAAAAGCCATTTCATTTTTTTTATCAATTAACCTAAAAGAAAAACAAACATGTCCAGTAAAAAAGACAACCATAGCGATTAATAATAGGGAAAA…
AfiMI0335Uvic	6014	GO638227.1, GO638226.1	-	CCTGAAATCAGACCTTTGAACA	TCTAGACATTAACAGCTGGCATTT	(CAAA)2 TAAG (CAAA)4 CAAG (CAAA)1	chrIX	51731	GGACTGATTATGTTTATTAATGCATGAATATAAATGCATTATCATGTAATATAAAAATAAGCTGTGTATGAATAATTTGATAGAGTAAACCTCTGATTCCTCTTCGAACACTTTATTCCTCCTTTTTAATCCTGAAATCAGACCTTTGAACATTTTCTTCTTTCTTTGCTGCTTTTCAAACAAATAAGCAAACAAACAAACAAACAAGCAAACAGGGTCGAATGTGAGTTTAAATAAAATGCCAGCTGTTAATGTCTAGATTTAACTAGTGTCACAAAATGAGCATTGTATGAGTGTTTGTGTATGAAAAAATGTAATCTTTGATATAAAAAGTTGGGGAAAGTTTTTTGGGAGTGACCATAAAGATTGAGACAAAAAATACAAATTCTATTTGGTAAC…
AfiMI0336Uvic	6024	GO638252.1, GO638253.1	-	TTTCCAGCAGTCAACCATGA	CAGTTGTGCTGGGGTCACTA	(GT)9 CT (GT)10	chrIII	104490	GGTGTAGGAACCTTTATTGAAGGAGCTCTCACAACACTACTGAGGTTTTGTACCCTCAGGTAAACATATCTTCTTTAAAAACATGGGTAAAGACTGATACAGAGACTAATAGCACCACAGATAACAGTACAGTGACTATGGGCCACTGATGACAACAAAACTGAAAGTGTTAAACAGTTGAGGGGCTCATGAAAGTTACACACTGTTTTCTGTGTGTATGTTGGTGTGAGGGCCTCACAGCATGAATCCCATAGCTTTTTTTTCCAGCAGTCAACCATGACATGATGGGGCACCAAAGTGTGTGTGTGTGTGTGTCTGTGTGTGTGTGTGTGTGTGTGAGAGACACAGAGGCCTCTCTGCTTCACAGAAAACAAAGACCAGGTTTCTGTCATTCTGTCA…
AfiMI0337Uvic	6047	GO638337.1, GO638336.1, GO642247.1, GO642246.1	Myosin light chain 1 skeletal muscle isoform [MLE1]	CCTTTTGTCCAACTGGTGCT	CTCCATCACCGCTCAACTTT	(CTC)6 CTT (CTC)2	chrXVI	12807983	GGGGGAGGGTCTGCGCGTCTTTGACAAGGAGGGCAATGGCACAGTGATGGGTGCTGAGCTGCGTATTGTTCTGTCAACACTGGGAGAGAAGATGAATGAGACTGAGATTGACGCTCTCATGGCAGGACAGGGGGACGAGAACGGCTGTATCAACTATGAGGCCTTTGTCAAGCACATCATGTCTGTGTAAGGACCCTGCCACTGTGGCATTGTGTATGTGCAGACCCCATGGTGTCGAGACATCCACTCGCTGTTCCCTGTGCCACCTGAGGAAGCAGGGGAACAAAGAACTATGAGATGTCATTTCCTTCTCCTTTTTCTTCCTTTTGTCCAACTGGTGCTTTTTTTTCTCTCCTCCTCCTCCTCCTCCTTCTCCTCCTGCTGTTCGGCAAGCCGCCC…
AfiMI0338Uvic	6049	GO638342.1, GO638343.1	-	TAACGAGGTTGGTGCCAAGT	TGTGTTTGTTGGAGCCCTCT	(AG)3 AC (AG)3 AAA (AG) AC (AG)4 AAA (AG)3 AA (AG)5 G (AG)	chrIII	7389465	GACAGAGTCACATCATGCTTTTATGACGAAAGGAGTTCATTTACAAGACAGACGGTATATAAAACATATATTGAAATAAAAAAAGAACTAATATGTGTTTTATAGACAAGTACATTATTGTCTCATCTTCCCCCTTGAGACCAAGCAGCCATGGGACTGAACAAAACATTTGTGATCCCCGGAGAAAAGAAGCAGCAGTTAAATCCTATAATACTATAACTACACTATTTACAGTTCAACAGTCATTTCCCTCTGTCAGACATGGCAAGGAGGTCTACAGATTTGATGACATGATATGGCTAATAGATCTAATATGTACGGCGTCTGTTCTTTACACCCAAGGATCCAAAATGTTATAATTCCGGTAAAAGTCGGATGTTTTGGCGACCAGAGAGGAAT…
AfiMI0339Uvic	6060	GO633735.1, GO638376.1, GO633736.1, GO624228.1, GO624229.1, GO626804.1, GO620462.1, GO620461.1	-	TGGAAGTGAGGAATGAGATGC	ACCTCCCTCGCCACTCTTTA	(AG)4 GGGG (AG)10	chrUn	45637464	GGGGCTACTAAAGTATCGTGGCGTTGAAAACACGTTGAAACACACACACACACACACAGAGAAAAAAACCCACAAAAAAACAGAAAGAAGTACATGTGCAGGGAATTATTGGTGTTTTATGCTAAAAGTGTGTAGGTTTGGAGTGATGCTGTGGGAATCTGGAAGTGAGGAATGAGATGCTTCTCATTGTGAAGAAAATGAAAGAGCAGACAGATAGAGAGAGGGGGAGAGAGAGAGAGAGAGAGAGAACCTACTAAAACCAGCAGAAATTGGTTTTTATAACTAGACAAATAAAGCCAATGAATGCTTTTTTTTCCTATTTGCAACATAGTTTATATTTAAAGAGTGGCGAGGGAGGTGTTTTAAGATGTTTTTTTGTTTTCCCAGTTTAAGGAGAGA…
AfiMI0340Uvic	6063	GO638398.1, GO638399.1	-	AGTCGCCTGTGAAGCACTTT	AGCTCAAAAGCCCTCAATCA	(TTGG)9	chrXX	3963527	GGTTTATTTGTTGTTGTTTGGCTTCATTTTTGGCTTTTCAGTCGCCTGTGAAGCACTTTGATCTGTACTAACCTGTAAGACAGGTGCAGTACAAATAATGTTTGATTGATTGGTTGGTTGGTTGGTTGGTTGGTTGGTTGGTTGGTTGACTGATATCCAGAACTTGTGTAGGCCAACAAGTGGCTTTATTATATGACAACATTACGTGATTGAGGGCTTTTGAGCTTTAAACCCAAGATGCCTATAACACGGTTGTGACATTTCTTTTCTTACTTCCTGTAGAGCTAGACATTTCAGAATGAGATGCCAACAACAATTCTACCTCTTAACTGTAATTTTACTTGTTTCTGACAAGCTGCCATATTTGTAAAAAAAAAAAAAAAAATGGTCCATATATCA…
AfiMI0341Uvic	6065	GO638402.1, GO624039.1, GO638403.1, GO616727.1	-	TGTGCAGCATTTTGCTCTTT	GTGCCAAACAATCCCGTTAT	(TG)2 TT (TG)10	chrX	4487106	AAACAGTTTTTTTAATAAGTTATATCACAACTCTTTGATGTTTACAAATTGTCATCCAAAATGCAGGTAAATCCATTCCAATGTATGAGGGATCAAATATATTATGCCTTTTCTAAAGTATAAAAATATAGTCACTTAAAACTCAATATAAAAAATAAAGTTCACTCAGGGGCTAGTTAATGGAGTAACTGACTGATATTAGCATCTAGCCAAGGAGCTCGTATTTCCTCAACTGCCTCAATCATTACTGAGCAATCAGGTTGTGGTATTTCCTGTGCAGCATTTTGCTCTTTAACTTTAAGTGCAACTACATCTTTTCTTATTTACATAGAAACAAACATCTTGTGTTTGTGTGTGTGTGTGTGTGTGTTTGTTACGTGCTGATAAATAAAGATGTAG…
AfiMI0342Uvic	6065	GO638402.1, GO624039.1, GO638403.1, GO616727.1	-	CGCTTCCAGGTATTGTAAAGC	CAAGTCTTTGATGGCTGCAA	(TCC)2 TTC (TCC)6	chrX	4487106	AAACAGTTTTTTTAATAAGTTATATCACAACTCTTTGATGTTTACAAATTGTCATCCAAAATGCAGGTAAATCCATTCCAATGTATGAGGGATCAAATATATTATGCCTTTTCTAAAGTATAAAAATATAGTCACTTAAAACTCAATATAAAAAATAAAGTTCACTCAGGGGCTAGTTAATGGAGTAACTGACTGATATTAGCATCTAGCCAAGGAGCTCGTATTTCCTCAACTGCCTCAATCATTACTGAGCAATCAGGTTGTGGTATTTCCTGTGCAGCATTTTGCTCTTTAACTTTAAGTGCAACTACATCTTTTCTTATTTACATAGAAACAAACATCTTGTGTTTGTGTGTGTGTGTGTGTGTGTTTGTTACGTGCTGATAAATAAAGATGTAG…
AfiMI0345Uvic	6105	GO638535.1, GO638536.1	-	AATCACAGGCTCCATCCATC	GTTGCACTGTGTGTGTGCTG	(CCA)6	-	-	AGCAGATCGCGTGGATGTGATCTGGTCTACATGAGTTATTAAAGGGAGGACATGGTCTGGGTCCCTGCGAGAGAGACAGTGGGCAATGCTATAATTAAGGCTTTACTGACTATGTTAAACAGATAAAGGCTTTTAAAGAACTTCTGATGCAACAAAATGGAAAACAGTCATGGAGGGATAACCAGTGGCTCTTCAGGACTGGTAATAGTAAAGTGATAGGCAACACTTCAGAAACATGGAAATGAAATTGCTGTTTCTAATAACTGTATATAGTGTATTCAAATTGGCAGGACAGGTTCTCTTTTCTTATTGACAATGGAATTCCATCAAAAACTGACTAGACTGAAATTCAGGGAAACCCAACCAAAAGAGACACTGAGAGAAAAAAAAAGTGTTTCC…
AfiMI0351Uvic	6288	GO625586.1, GO625585.1	-	GGTTCAGAGCAGAGGAGGTG	AGTGCCTCCATTCCAAACAT	(TTTGC)4	chrXVI	5499739	AGATGGAGCTTAGTGGTTCAGAGCAGAGGAGGTGTTCTCTGGTTGGTGTGTAGTCTCTCTCTCTCTCTCTTTCTCTCTCTCTCTCTCTCCTTTCGGGGTTTGGGAGCTGGCGGAGGAGAGGTAATGGAGAGGCAGAGTGTAAACACATCACTGGCAGAAACATGAGATATGCATAAGCTACCGCTGCATGTTTGGAATGGAGGCACTGGCCATGAACAAGACCCACACCGCATGCAAGACTGGGCCGGTGTGTCGGGAAAACGAAGCATGTTAAGGCCGAGAGGACCGATACTGATACCCCC
AfiMI0353Uvic	6297	GO625606.1, GO625605.1	-	AGCAAACTTTGTTTTTCCTGTT	TAGCCCTTCCTACCTGACGA	(AGA)4 ACA (AGA)3 C (AGA)7	chrUn	32184331	GTAGTTTGTCAATAGGACATTTTTATTTCATACGTCTGTTGTCTTTATTCAAATTACAGTAATATACTTGCTGAGATGACCGCCGGCTGCAGCCTGGACAGCTAGAACTGACAGCTCTTCTACTTGAAGCAAACTTTGTTTTTCCTGTTTTTTCTTTTTCCTCATTTTTTAAAATTATTCTTGCAACAGAAAAAAAAAAAAGCACATATGCCATGAAGAAGAAAGAGGAGAAGAAGAAGAAGAAGAAGAAGAAGAAGAAGAAGAATAAGAAGAAAAAGAAGAAGAGGAGTGGTATGTCGGTGACGTCGTCAGGTAGGAAGGGCTATAGTCTAAAAAAAAAAGAAAACAGAAAAACAAAAAGAAACGGCGCGCGTCGTACATGTTGTAAAAGGATCAGAA…
AfiMI0356Uvic	6318	GO625661.1, GO625662.1	-	TGTGCTCATGGCTTGTATCC	ATTTGCGGTGCATCTATTGG	(CTT)6 CCT (CTT) CCT (CTT)7 TTTC (CTT) TT (CTT)12	chrXVIII	10476115	GCATGTTGTGTTTTTAATAACAATCACAATCAACAAGTCAAACAAACAGTATTACTGCATAAAACGTCACCCAAAAGATGAGTCTAACTGGGCGAATGTCAAAAAGCACAGGGATTCAGAATCGTTCTCCTCACTCAGAGTAAAATGAGGTCTAACTGTACATCCAGCCACTGTAATGTAATGACTTTTTCCCCTCCCTTTTAATTTTTTTTGTTCCATTAGGGCCACACTGTAAAGGAGCACCTAAACAAACAGACGGAGCAGAGGGAATGAAAGACCGCAGTGTTTTTGGGAACTACACACTTCTTTGTCAGCTGGCTGGAGTGACGGGTGACGGGTGAGTTGATAGGAGAGTAAAGAAGTACACTGCATTTTAAATGACACGCAATTTCCTATTAT…
AfiMI0358Uvic	6362	GO625798.1, GO625799.1	-	CCCCTTCCTTCCGATCTAAT	TCAAACCTTCTCCCTTCCCTA	(TG)11	chrXVIII	15433712	CTACTTGAATATCTAGCGTTCCTTTTGCAGCTGTGGTCCACTGGGACACAAATATTCCCGACGATGATGTCGTGTGATTATCCAGGCATCACTTCATATGTTTATTTCCCCTTCCTTCCGATCTAATTTCATTTGTTAATCTTGTGACGTTCCTATCAGACCTTTTTTTTTCCGTGACTCAGGCTGGCGTGTTCATCCCTGAGGAGATGTGGGCGTCGTCTTCTCAAAGCTGTGTGTGTGTGTGTGTGTGTGCGTGCGTGCGTGTAGTCTAGATGAAGTGTAGGGAAGGGAGAAGGTTTGAGTCAGATCCATCGTCCGGAGCCCTGTGTGCGCTGCTTCTTCCTCCTCTTACACACATAGTAGACCGGGAGAACCACCAAACCTGCAGAGAGAGAAGGT…
AfiMI0362Uvic	6439	GO626036.1, GO626035.1	-	GCCTCACACAGTGGACAAGA	GCATGAGACGATGTGCATTT	(AC)12	chrVII	1579297	GCCCCTGTTATCTTCGCAAAACTGCAATTTTTTTAATAAAGAAATAAGAAAATGTCAAGTAAAGCTACAAACTTGCACACTCACACATAAACACACACACACATGCACATAAACATACATACACAGACGGACGCAGACGCACAGTTACACAGCAGGCCTTGGTCCGGATGCCGGCATTCTCCACACTGATAATGGGTCTGTATCCAACTGTAATGCACAGTTCACTGAGGCTGGCTCTGCTCCAGATGGAGAGGCAGCGAGGAAAAGGAACAGGATGCCATAACCTCGCCTCACACAGTGGACAAGAGCCACAGCTGCAGACACACACACACACACACACACACAAGAATAAACAAGGCCGGAGCACCCACGCCTATATCAACCCACATGAATGCTTGC…
AfiMI0363Uvic	6462	GO626097.1, GO649924.1, GO626098.1, GO649149.1, GO649150.1, GO649925.1, GO619862.1	Prostaglandin E synthase 3 [TEBP]	GCAGCATCTTCCCAGTTTGT	TAAGCTTCGAGCCTCGTCAT	(AC)10	chrUn	17470118	GGGGGATTCTCGTCCTGAGATCCGCAAGAAGACCCGGAGTACCAGTAACAGTCCGCAGGCTAGAGGCGCTCGCATTGGTTGTCAGTGGGCAGCATTCCTTGTTTCTCTGCAGACTTTAACTCCTCTTTCCACCAGATTGTTTTATCCACGAATAAGAAGACCACTTCGCATCGAGACATGCATCCAGCAACAGCCAAGTGGTACGATAGGAGGGACTCCGTTTTTATAGAGTTCTGTGTAGCAGACAGCAAAGATGTTAAAGTCACTTTTGATAAAACAAAGTTTGGTTTCAGTTGTCTTGGAGGAACCGACAGTGTCAAACATGAGAATGAAATGGACCTTTTTGAAGCCATCGACGAAAATGAGTCCAAACATAAACGCACAGATCGCTCGGTGTTG…
AfiMI0367Uvic	6586	GO615957.1, GO616221.1	-	CTACACGCACACACACAACG	TTGTGATTAGCGCATGCTTC	(TCC)7	chrXVII	6394254	GGGGGACGGGCAGACATCATTTCTCTCTCAGAGTCCTTTGGACTATCCACACGAAGGCAAAGAGCCAAGAAATAAAACAAAAAATTTTGAACAGTGATATATTTATCTAAATTAATTTAGAAAAATTAGCCATGGCCGACACAGCTGTTGACACAACCGCAACTGCAGAGGTTACAGCCAAGGAGCTGAAAGAGTAGAAAGAAGCAGACGTGAAGGAGAAGGACAAGAAGGAGGAGGAGGAGGTGGAGGAGAAGAAGAAGAAGACCGACAACGGGGACGCACCTGCCAATGGCACAAATGGTGCTGATCACAGTGACAAAGTGGAAAAAAAGAAAGAGGAGAAACACAAGAATGGAGATGGAGATGCAGAGGAGGCGCCCCCTGCTGAGGAGACTGATG…
AfiMI0368Uvic	6591	GO616468.1	Brain and acute leukemia cytoplasmic protein [BAALC]	TGGAGAGCAGCATCAACATC	CCTCTCTCCCGGGTCTCTAC	(TGA)6	chrX	7815288	GGGGGGCTGTAGTCTGTGGAGAGCAGCATCAACATCAGCAAGCGGCTCTGATGATGATGATGATGATGGAGCCGGAACCTCGGACTGAGCCGCAGTAGAGACCCGGGAGAGAGGATGCTGCCTGCTGTCCTGAGACAACCCGAGTCGTGTTTAGCTCCGTGTGACAGCCGCAACCACCGTGGATGATTTTCCCGATGGGTTGTGGAGGGAGTCGGGCGGACGCGATCATCGAGCCGAGGTACCATGAGAGCTGGACCAGAGAAACCGAATCGACGTGGCTCACCAACACGGACGTAGAGACCTCTCTGCCGGTGGCGACCAGTAAAGCTCTGGAGGCCAGTCTGAGGGAGAAGAGGATGGTGAACACTGGCACCCAGTGTGGGAAGCAGGCCCTCACGT…
AfiMI0369Uvic	6638	GO616626.1, GO640602.1, GO640603.1, GO635952.1, GO635951.1	-	TGATCTCAGTTGCCTTAAACTCA	GGATTCATTCATAAGCCTCGAC	(CA)11	-	-	AAATTTAAATTAAATGTTTTATTTTAGTGAACATAAATCAATAAATTCACATTCAAACATCTTCCAAGGACTATAACTGCAATACTAGCAAGGACCTCTAAGTTGGTCTCAATTTCTGTATTTCCCTAAAACTGATCTCAGTTGCCTTAAACTCATTTAATACGTGAAAACATATCTTTACTCAGGTAACTCTATATTAATTATGACACGTAAAGTATTTACATAAACAATAAATGCTGTAAAAGGTTCTATTTATTTCAAATTAAAAGCTTCTCACACACACACACACACACACAGGTCGAGGCTTATGAATGAATCCAGGTTACTTTTTAAAACTCTTTCCTTAAGGCGTGTTCAGTCCTGGTCCTCTGTCATTAAATGATAAGGCAAATTGTACCA…
AfiMI0377Uvic	6919	GO617929.1	-	TGTCTGCTTTGCCTTGACTG	CGGTTCCTCTTCTCCATTTC	(TGTT)5	chrUn	51843011	GAACTGAGGATTTCTGTTTAAACCCCCCCCCCCCACACACACATGCTAAATAATGTCCTTTTTTTTATTTTTTCATGTTATTCAAAAGTACAGTTTCCTCCATATTTGTTTTTTATTTATAAATCTATTTGTGTAGTCACATTATGTCCTCATGCCAATATTTACTATTATTTTATTGTTATTTAATTTTGTACTAGGTACATGAAATGTTTAAGTAGTCCTCGGATATTGGCTTAACCATTATTTTTATATGCGAAGTTTGTATGAGACACTTATTTTTAAAAAAGGCACGAGCTCAGAGAATGAAGTTAAACGACGGATGTCTGCTTTGCCTTGACTGTTCCACAGAGTGCTGTTGTGGTTTATTGTGTACATACTGTGTGTGTTTGTTTGTTTGTT…
AfiMI0379Uvic	6968	GO618318.1, GO641251.1	-	TCACAGTTAGGGGCAACACA	TTCTCGCTGCTGTCCTCTCT	(AC)8 GC (AC)4	chrVI	16625421	GAAACAGGGTATCCCAAACTTTATTTTATTGGTTTTTATCAAAAGTACCATGGAGAGCAGTCACAGTTAGGGGCAACACACACACAACAACTTTTCCTCCAGATCAGTTGGGGTTCAACAAAAATTAATAGAAATAAACTTAATTAATTAACACACACACACACACGCACACACACAGAGAGAGGACAGCAGCGAGAAATAAAAATAAAAAGAAACATAATCTTCGTTATTACCAACATTATAACTGTTGCGGTTATTGTTCCATTTAAAACAAACAAACAGAAAAACACACAAAATCAAATTGACGAACATGAAATTTCCCGACCACCCCCAAAGAAAAAGAAAAAGATGAGTAGAGGTGGCAAAAAAAAAAAGATGTGCTGCAGCAGAGGAGGGATT…
AfiMI0381Uvic	7026	GO618622.1	-	CAGACACGCATGCAGATACA	TGCATGGCAGAGAGAACATT	(AC)3 TC (AC)10	chrVII	23993686	GGGGTGTCGCTAGCAGAAAAGTGGATTTCGCAGATTGAGGGGACGGAGGCAGCGCTGCACCAGAAGATGATGGACCTAGAGATAGAGATGGAGATGTCCTTGTTCTTTTCTCTTGCCTTTATCCTTTGGCCTTGAAGTCTTTGGCGCGTCCTGTAGCAGAGGTGGTGTGTCAGCTTGAAGATCTTGGTTGTGACTGCAGTGTTATTTATTTTCTGGACAAGTGTGGAACAGTGTGCGTAGCAGTGGCTGCTAGTGTCCTAACATCAGTGACTGCTGTCAGTATAGGTGGATGTGTCGTGTGTTAGCCGTGGATGTTCACACTTCAGATTTTGTTATTATCATTTGTTTCAAATGGGGTTGGGATTCTCAGGATACTGCTAAGGCTGACGTGTTTTTTTT…
AfiMI0382Uvic	7049	GO618743.1, GO636815.1, GO636816.1, GO616730.1	FK506-binding protein 11 precursor [FKB11]	CAGGTGTTGGGACAACGTC	GAAACAGCTGCCATTCAACA	(CT)3 A (CT)10 (GT)3 GC (GT)3	chrUn	2015109	GGGGGAGCCCCGGCAGCCTGATGGGATGCTGGTGGAATGCTTTGAGGCGGGCTCTTGAGGGAGACCCAGGTGTTGGGACAACGTCCACGGGCCGCGAGTCCTTATCGCTACAGTGTAATAACACCTCAGCATTACTCGGCGCTGAGCCATTTTGGACACAGGGGGCCAGCGCGCAGCTCTCTACTCTCTCTCTCTCTCTCTCTGTGTGTGCGTGTGTGGAAGAAACCTACGCGGAAGTTGTTGAATGGCAGCTGTTTCCCAGAAGTTTACAATGAAGAGCAGCATTTCCCTGCTGCTGCTGCTGCTGCTCGCAGCTTTCACCTGTGGACTCGCGCGGGGAGAAGACAGTGAAGCCGAGGAGCTGCAGGTGGAGACCCTGGTGAAACCCGAAACTTGCTC…
AfiMI0388Uvic	7262	GO619950.1	-	GAAATAATATCGATTTGTGTGTGAAA	TGCAGGTAATTCACCCGTTT	(ATAC)6	chrII	11592995	ACATAAATAAATTGTTTATTTTTGGACATCATTTACATATTTTGCATATGAAAACTGTATGGCACAATTGAAAATATGAAATATTTCAGTGTGGACTTACTAATATCATCAAATTCAATTTTAGTGGTTGTTTTTAAATTCTGTGGATTAAAACATTGAGTGGGAAAATATACTTGTGTGTCTTAACTAAAACAATATTTTACCCTCTTATACAGGAAAAAATGACAGTGTAATAGAAATAATATCGATTTGTGTGTGAAAGTATTTATAAAATATCAGTGGTATTATAAACTGATCTAAAAACGTGAGCTATTAAAAAAAATCTAAAATACATACATACATACATACATACATATATATATATATATTTGCATGGGTCCTTCATAGAAACGGGTGAAT…
AfiMI0393Uvic	7417	GO620728.1, GO619789.1	-	AGTCAGGTGTGGCTGCTTTT	GTCCTGCTGCAAAAGAAAGG	(TTTG)10	chrXXI	9520022	GGTGGAGATCTTCAGCTGATCGCGACTCACAACTGGTAAGCTGAGGCGCTTTTACGTGGAGAGCGTTTGGAGACCAGTCAGGTGTGGCTGCTTTTTTTTGTTTGTTTGTTTGTTTGTTTGTTTGTTTGTTTGTTTGCTTTTAGGAACTTACAGGTGTGGTGTGAAAGTAAGCATCAAATAATTATTCCCATGAGTTTGATTGTACACCTGTTCACTCACGGACTGTTTTTTTTTTTTTCTTCCTTTCTTTTGCAGCAGGACAATGTCTAGTAAAGCGACTTTAGCCTTACTCATCTATGGACTCATAATGCATTACAGCGTCCACTGCTCACCTGTGGGGCTTAGCTTCCCCGGTGTTAGGTACGTACACTCTCACTTTTTCCTTTAAGTGTCTCTTTT…
AfiMI0394Uvic	7423	GO620764.1, GO644291.1, GO644292.1	-	TGGAAGGTCTATAATGGGGAGA	ACGGACACATTTGCATTTCA	(AC)3 AT (AC)4 TC (AC)4 TC (AC)3 AGAA (AC) AA (AC)3	chrXVI	117780	GGGGGGAGATGTCTGCTGAGTGCTAACACAGACGGACAAAACCAGCTTTGATCCTGATATACTGCTGAGGAAAAACATTGATTCTCTGCCACAGATCTACAACCCTGAGAGGAATGGTGTGATTGATCATCGATACCTGCAGGTATGTGGTGCTGAAGATCCGGGCTGCAGTGAGAGGTGAAGTGCAGCCAGAGAAAACCAGCACCGCAGCCTGTAACCAGGCAAAAGGACAAATGGATGGCAGGAGGAGCACTGATGGGTCCGCCTTGATTCCCCAACCGACACAGACAGTCGATGTCCAATTGAAGGAAGAGTGTGGATCGTGAAAGTAAACTGAGAGCTTGAGGGTAGTGTGGAAGGTCTATAATGGGGAGACAATATACACACATACACACACTC…
AfiMI0395Uvic	7519	GO621296.1, GO632954.1, GO632955.1	Importin-9 [IPO9]	CCATAACGACCCCGTTTCTA	TGTGAAGCCTCGACCTCTCT	(GAG)5 GAT (GAG)2	chrXVII	4925098	GGGGGGATGATCCAGATGCCGTGAAAGACCCCATATATCTGATTGATCTGCAGGCTTACCTGACGGATTTCCTGACGCAGTTCGCCCAGCAGCCGTGTTACAGCATGTTCTCGGGCCACCTCAACACCGTGGAGAGACAAACCCTGCAGTCTATAGGCCTCTAGCCCCGCCGTCTGCCACTCCAACACGTCTTCTTCCATCTAAACTCTCCTGTTGCCCCATCAATTATGCGCTCATGATGAATTTACAAAGGGGCAAAAAGAAAGAGAGGAGAAATGTGACGATGGCCCTGGTAGAGGAAGGAAACCGGGTGACAAGAGATGGACAAGCACTTACCCATAACGACCCCGTTTCTACGTTCTCGTGATGGGATGAAGCACTTTGCAGATGTTAAAGCGA…
AfiMI0396Uvic	7619	GO621798.1, GO628404.1, GO645973.1, GO645972.1, GO628103.1	-	GCCTCTTTGCCTAATGGTGA	AAATGAAGAGTCTAACTGCCATGA	(AAGT)16	-	-	CTCTGGGTAAACATCGGTAACTTTATTTCATCATGTCACAGAAAGATGTCAGTGCTTGTAAATAGACAATCATGATTTAGGAGACACCATTACTTTCTGTATTCATTATAAATCATAATTTTAAACAGTATTTTCCACACGTGCTTGCTGTGCCTCTTTGCCTAATGGTGATGTGAATTCAATTTCTTTAAAGCATAAAGTAAGTAAGTAAGTAAGTAAGTAAGTAAGTAAGTAAGTAAGTAAGTAAGTAAGTAAGTAAGTAAGCTTATCATGGCAGTTAGACTCTTCATTTCAAAACAACATGATTTAAGTTCATGTAATATGTACCATACAAATGAAACAACATGTTAATTGTTCTTTGTCAATGAAATTATAAAACAAAGAAAGAGTGAACCTCAT…
AfiMI0397Uvic	7629	GO621881.1	-	TCCCTTTCGTGTGGATTTTT	CGAGTGACGTACCAAGCAGA	(TC)12 CC (TC)3	chrXVII	5243945	GACTGCCCCCTCTCTTTTTCTGAATGAAGCACACGCACTACAAGGAAACAGAAAGCCTTGCTGGCTGGCTGGCTCGCTCTCTCCCTACTGCTCTTATGGTATCATGCGCACAGTTTGCACCGCTCCCTTCTCCTCCAACCCTCCCTTTCGTGTGGATTTTTTCTCTCTCTCTCTCTCTCTCTCTCCCTCTCTCTAACATATCTTGTTTGTTCTCTTCCTCTGTGTAACAATATAATTGCAATGACTGCCAAACCAGGGATCGCAATAAGTCCAGCTGTTTAAGGGTCTGCTTGGTACGTCACTCGATACAACAACAAGACGTTTAAATGAGAGGACACAGAAAATACATCTAGTAGTCTTCTACAACTCCAATTTAAGGTTTGGTACTTTTTCTTTGCA…
AfiMI0398Uvic	7634	GO621994.1, GO643964.1, GO643965.1, GO621945.1	Signal peptidase complex subunit 3 [SPCS3]	GTGGCTGGAAGTGGACAAGT	ACCAATGTTCCGAACTCAGC	(CA)6 (CT)2 (CA)16	chrIX	4075882	GGGGGACCTCTCAGCTGATTTGCAGCCAATTTTTGACTGGAACGTGAAACAGCTGTTTCTCTATCTGTCCGCTGAGTACGGCTCGAAGAGCAATTCTCTGAACCAGGTGGTGCTGTGGGATAAAATTGTTCTTCGAGGTGAAAACACCAAACTGAACCTCAGAGACATGAAATCCAAATACTTCTTCTTCGATGACGGGAATGGACTACGGGCCAATAAGAACATCACTCTGACGCTGTCATGGAACGTCGTTCCCAACGCGGGAGTCCTGCCTCTGGTGGCTGGAAGTGGACAAGTCAGCCTCCCTTTCCCAGATTCATACGAGAGCACCAAGAGCTATTAGTCAGACTCTCACACACACACACTCTCACACACACACACACACACACACACACACAC…
AfiMI0403Uvic	7745	GO622993.1	-	CAGTGGAGATGATGGCACAC	GGAGAGGGCAGCTATCTGTG	(AC)11	chrXX	13686069	GGGGATAGTTAACTAAGGCAATAGGTGAGGTGAACAAATCGTAGATTTGAATGCAGGCAAATGAAAAGTCTGCGATCACTTAAGTGCTGCAAAGCTGAACTCGCATTCAGCAATCGACCTTGCTCCGATCATTCTGCACATTACAACATGTACCAGTGGAGATGATGGCACACGGCGCACTCCGAAACTTTTCAAACGCGTACTTCCTTGCATACCTATACACACACACACACACACACACCTATCCCCATTTTTACACAAAGCTCTTCCCTCTGCAGGCATTTACAACTCATAGCCTGATTAGCAGAAGCACACAGATAGCTGCCCTCTCCGTCTCTTTCTTAGCATGTAGAGACCAACCCTCTTCAAATGCGCTTGTCCTCCTTATTTCCCTCCAAG…
AfiMI0406Uvic	7800	GO623222.1, GO647760.1	Rab GTPase-activating protein 1 [RBGP1]	TTCCTCTTTCATGTTCCCTCA	CCAAACGCATGTTAGCCTCT	(TC)5 CTGC (TC)7	chrXIV	7526642	GGGGGATTCTGTAAAATGTTGCACTGAGCCAGGAAGAGATGCTCACATATTCATTTGCAACTCTTCTTGATTAACTAATTCTCCATGCTGTGCTATCTCCTCACTTTCCTTCCTCTTTCATGTTCCCTCACTTCTTTCTGTTCATATGTTCTTATGTTTTCCTGTCCCACGCTTTTTGGTGATTCATCGTTTTGACTTTGTCTTCTTCTCTCTCTCCTGCTCTCTCTCTCTCTCCTTTACTCCTCTCTCCCTCGGCTCAGAGGGAAAACCGTCGTTTGCAAGAGGCTAACATGCGTTTGGAGCAGGAGAATGACGACCTGGCACATGAACTAGTCAGCAGCAAGATAGCCCTGCGCAAGGACCTCGACAACGCTGAGGAGAAGGCAGATGCCCTGAATA…
AfiMI0409Uvic	7918	GO623705.1, GO648981.1, GO648980.1	-	TGTGCTAAATGTGGGATGTGA	AGTGATGCTTTGCGGAAAAT	(AAGA)2 TAGA (AAGA)8 AAGG (AAGA)10	-	-	TTTTTGTGATAACAGGACCTTTTTTATTCCACCATTATAATCAACACCATCAGCATTATATATAAAAATCAAAAGTATTGAGTAAATAATGGAAGAATGCGCTCTTTTTCATTTATTTCTGTGCTAAATGTGGGATGTGAGTTGAATATAAAATTAAGAAAGATAGAAAGAAAGAAAGAAAGAAAGAAAGAAAGAAAGAAAGGAAGAAAGAAAGAAAGAAAGAAAGAAAGAAAGAAAGAAAGAAATATTTTCCGCAAAGCATCACTGAAAACATAAACCTAGATGTTTTCTCTGCCTTTTATCAAGGTAAGCATTAACAGCCTTCATAAGATCTTTAAACATAAACAGCTCGGTGGCTTATTAATAAGAAATACCTCTCCCTTAATGTGAGGACACGTT…
AfiMI0410Uvic	7934	GO623815.1	-	CATGACATGGGTTGACAAGG	ATTCTGGAGGTCACGGAATG	(CT)12	chrXVII	7432739	GGGGATTTACTTCTTTGTTCAGCTCATGAATTCAGTTATTTCACATCTCTTAGTATTAATACAATATCCTACTTAAGTCTTTATGGACCACCACTCATCACATGTATGTATTCTTACCAAGAAACTATGATGTATGTGAGTTTCCCCCCTTAAAATGCTACATGTTTGGTATGAATGGATTGCTGTATTTAAGCTAGCAGTATTCATAGATAGTGGTGACCTGTATGCAGAAAAACATAGAGATACCTTTTATTTTTTCATCATTTTAAAGCAACAGCTTCGTAAAGAAGTGTTGTATATCCAAGAAATTACAGTATTTGCCTGACTCTTAGAAATATTATATATTCAAATTTGAGTGCTGGTGATAACTGCTTTATAACCTGGTTATAAAGTTAGAAT…
AfiMI0411UVic	7957	GO623938.1	-	GGTTGCCTCATCTCGAAGTC	CGGGAAGCCAAGTAAAAGC	(ATTTT) A (ATTTT)2 A (ATTTT)2	-	-	GGGGGTATAAACAGCCCCCTTGTGTCATCTTCTGGAATGAGATTATTTCAAATCATAGTTGAACTTTTACTGGCATTTTTAGTGATCATTCTGGGAAAATTTAAAAGCTTTTTGGTCTTGTACAAGCTGGCATTATATTTATCTTAATTTAGGTACTTGTTGCTGGATATTTCTTACTTTCTATACGTCTACAGAACCTCCAGATACAGATCCCAACTAGTCACCCTTACTTAACTATCACTAGGCTTATTCTTGGTTTCTGTGTTGGCAGTTATTTTTTGTATTAGTCTCATCATCATGAGTCAGCATTTTTCGCAGATCCGGTTGCCTCATCTCGAAGTCGTGGTTTGATGCCTTAGATCTTTGTAAGGCTTTGTCTTTGGTTAACACAAGTTTAAG…
AfiMI0412Uvic	7972	GO623990.1	-	TCCAAGACCAGAGCAGGAAG	CACTTGACGACCATTTTCCA	(TGTAA)4	-	-	GGGGCAAGCAATTCCATTTGTTTTTGTTTTATTGTATTTGATTTATTAGGGATGTGCAGATAAGGTACACTGAGCAGGCAACATTTGTGTTGAATGTCACATCTAGTCCTGTACAAAGAAAATTCAACACATGTCATAGAAAGTCTCATATCTTGAAGCTGTCTCTATAACATAATTAAAGGAAAACCACGCACAAGCAGATATTTCAATGCAAGAGTGTGCTTCCAAGACCAGAGCAGGAAGTATGAGTATAAGTTATGACTTCTGGTGACAAGTAGTTCTCTTGAATACCTATGTTGAATACAATTATTGTAAGTCACTTTGGATAAAACATCTGCTAAATGACTGTAATGTAATGTAATGTAAGTAGGAAGCTGAGAACAGAATTTTTAAGTTTGG…
AfiMI0413Uvic	7991	GO624078.1	-	CAGTGTTTCCGGAACTGTTGT	CCAGTGAGAGTGCATTTGGA	(CA)8 CT (CA)4	chrVI	9971588	GGGGCCACAAGTGCATGTGTGCCAATGGCTCCCGTTGTCTTTGTCCAGCCTAAACGTGTTTGATCAAATCATTTTCTCTCTTTGTTTTTATATTTATTATTTTATTTCAAATTCATCAGTTGTTGTTTTTTTTTTTTTTTTAATTGTCATCCTTTTTTATGTGTTTTATCTTTGTCCCACATTGAAATGAATCAGATACACATCACCAAAGTTGTCCTATGCTTTTTGTAAGTGGTTGGACCTGGATATTATGTTGATGCAAGAGCAGGATTTCAACATCCTACAGACGTCTACAGGAGTTTTTAAAATCACTGTGTTTTATAGACGCGTCTGTGTGATTGTTCTGATCTTTCCTTTTGTCGTTTTGTTACTGTTAAACTGCATCTTTTTGGGAAAAAA…
AfiMI0415Uvic	8038	GO624369.1	-	GGCAGATGGCATGGTTACTT	TACGGTGGCATCAGATTCAG	(TGTAA)7	chrV	10509412	ATACATTTCTGAGCATTGAAATCAAATAAATCCAAACATGTTGTATATGCTTTTTTATTACACAATAGCAGTTTTCTCCTGCTGAAGAAAATCTGAATGTACATATATCAGACTGATCATTTCCTTAAAATATTTACAGAGAGAACTCTGAGATTTACACGCGCCACAAATACCAGGCTGTGATTGTGATCAATGACAGAGGAGTGAACGTTTTAAGTGCCACAGGGAGATTGGATGGACATTGTAAAAAAAAAAAAAAGTTTACTGTTTTAACTCAAATGTGAATGTGTCGTTTTACATGTAGGCTACCATGGCATAAGGAAATATGTTATAGTAAGATCATCTAAATCTTAATTAATACACATACGATTTTAAATAATGTAAGAAAACGGCAGATGG…
AfiMI0416Uvic	8069	GO624517.1	-	GTCGTGAAAGTGCCTGGAAT	GGCCGATACCCATTTTTGTT	(TCA)4 CCA (TCA)3 TCG (TCA)4	chrI	24937270	CCATTACCATAAATGTGGTTTTATTAATAATAACGGTATCTCTTTTAATGAACATTGCAGATACATAATAGAAAATAAATCAGAAACAGGAGAGACGTCGTCTCAAGAGTCGTGAAAGTGCCTGGAATAATTCTGTGCTATATATTGTCATTGTTATTCATCATCATCACCATCATCATCATCGTCATCATCATCAAAGCCACATCGCCACGAATGTTCAATTCCTTATGAAACAAAAATGGGTATCGGCCCACTCGGAAAATGTTTGTGTTCACACAGCTTCCGCTGACGCCAAACTCCTGTCAAAATCTCAACCTCCCGTCAGGATTAGTATTTCTACTTGGAGAGGCCTTGTGAATAATGACCGTGGGTTTCGTGAATATGGCTCGATTGTCTTCA…
AfiMI0418Uvic	8262	GO627002.1	-	CTGAAGCTCTGGTGATGCAA	CTCCTGAATGTCGCCAATTT	(ATG)2 GTG (ATG)7	chrVII	18667531	GGGGTGAAATAAGATTAAATGTCATAAGTTCACAAGATGCTCTTGAGTTAGCAAAACTATATGGCTGGCAGAAATATCATGTTACATTGTTTCCTAAAATGTTTAAGTACAAAGGTTTGAACATTTGACTGTTTCTGTCAATTTGTAAGTTATGATATAATGCAGGAACCGAACATGTCTAAATGCACATTAGTCATTGGTATGAATTTAAAACCATCTGGCCATTAAAACATAAAAAAAAACAGTATACAGTAAAACACTGCTAACTTATTTCCATAGTCTACTGGCTTTGATTAATCCATATTACAACATCAGTTTTCTGATTGGTTGTTCAGTAGTTTCAAAAATGGTGTTGGGTTGCAAATTCAAACAAAAGCTAAAACTCCAGTGCCAGAATGT…
AfiMI0419Uvic	8277	GO627197.1, GO627196.1, GO628927.1, GO628928.1	-	CCCTTTTAAATGCACGTTTACC	TTGGATCCTCCCTCTGTTATG	(AG)6 AT (AG) AT (AG)8	chrXVIII	12739924	GGTTCTATTCATATTTATTTGAAAACAACAATCCATTTTTTCCACTTCTACTGTGATTCCTTGTTGCAACTGGGGTCACACATGATATATGTATTAATTCCACAGAACACCATCACAAAAGTTACCCTTTTAAATGCACGTTTACCTTTTTTTTTTTGTCCTTTTTTTTGTATCGTTGTCATTTCTATACAATGACTTGTGCTTTGATATCTTTGAAAGAGAGAGAGAGATAGATAGAGAGAGAGAGAGAGATTTTTAAAGACATCATTGTCGTCATGATAAGTGTACATAACAGAGGGAGGATCCAAATAAAAAAAAGTCGTAAGAAGAGGATATACTGGTTCGAATACACACCGATACAGAGTACAGAAATACACACTCAAGAAAAAATGTTTTTCA…
AfiMI0420Uvic	8281	GO627277.1	-	CCAGTAGGAGGGACCAGATG	CGAGAGGCCAAACACAAAAT	(TCA)7	chrI	1090351	GGGGCATGTCAGTTTATCAAAATGCTACGCTCAGTTCGGATTAAGTGGGCTGTAAAAAAACAATTATTTTCATTATCTAATCAGCTGTTGATACTGTTTTGCGATTAACCATTTTGCCGCCATAACCTGTGGAAAAAATGACATTGCTTGTTTTGTCTGACAACAATCCAAAACTAAGATCTTCTGTTAAAACGCAGATGAATATAGATTTAAAATGCAGTAGGTACTGTGAATATTTTGGCGATTTTGTTAAATAAATTACTTGATTATTGCTAAATCAAACTAAAAAGAAAAATGTATCCCTTAGCTCTCGTCCATCTAATCGATTAATTGTTTGGTTAATTAGCCGTTACAATGATAGATCGACTTGGCTTTATGTTTCTGGAAAAATACGTTTCT…
AfiMI0421Uvic	8317	GO627786.1	Uncharacterized protein C20orf24 homolog [CTO24]	GTGCGTCCGTCTAATTTGGT	TTGTTCCATCGCAAACAGAG	(CAT)10	chrUn	44777429	GGGGGTGATTTATTGGATCCGGCAAATTATCGCTATAATCCTCGGTGTGATATGGGGCGTCGCACCGCTGAAAGGATTCCTGGGAATAGCCATATTCTGCATCATCAACGCCGGCGTCCCGTACGTGTACTTCAGCAGCTTTCGGCAGATCGATGAGGAAGAGTACGGCGGCACGTGGGAACTCACCAAAGAAGGCTTCATGACATCTTTTGCGCTGTTTCTGGTGGTGTGGATAATCTTTTACACAGCTCTACACTTTGAATGAGACGAATCCACGGGACACTAAATTACAAACATTACTGTCGAAGCGAATCGTCACAGGACGGAGAAGAACTCCATGGCTTGAGGCGCGTCAACGCTCCCCCCTCCCTCCCTCCCCCCAACATACAGTATGACTCC…
AfiMI0424Uvic	8386	GO628591.1, GO647965.1, GO619759.1, GO619758.1, GO644614.1, GO644613.1	-	TTCAACCATAAAACCCATTTCA	CCAGTGAAGGTCTCTGTGACTGT	(TCA)3 T (TCA)16 CCT (TCA)4 CCA (TCA)8	-	-	CTGACCAAAAAAAATTACTTTATTGAAACAAAAAAACAAAAACAAAACCTGGGAAATGTAAAACATGTTTGCTTTATAAACGTATTGTATGATAATATTACCTTAATTTCAACCATAACAACAACAAACAAGTTCTATCACGGAAATTGGAGTACAGACAAAATCAGTTAATAAATGTAAATACAAAAAAAACTTTTTTTAAACTGCATGTCGAGAAAAAGTATTAAAAAAACAAAACAAAAACCCTCAAATAAAATAATATCATGTTCATTTAAATGTTATTATAATTTGTATTTGTTGGTAATTGTCTTAATTATTTTCTGAAAAAATAAATCTTATTTATAAAAAAAGATCTGAAACCTGGCAACAAGGTGACATCACAAGGATAAACATGTGAAC…
AfiMI0426Uvic	8420	GO628981.1	-	ATGAAAGGCTGATGGATTCG	AGCCCCTTTTTCGATGATGT	(AG)27 TG (AG)1	chrXVIII	6693003	GTCTGGTGAGGCGTTTAAAGTTTCCCTTTTGGGGCCTGATTGGGTGGGTGAGCCGTTAAATGACAAAGGGTGATAGCAGAGAGTGATGGCTCAAGTGATAAACACACAGGTAATGAAAGGCTGATGGATTCGACCAGACTGCTGCTAATGGGCTCCGGTCTCACCTGGCTAATGGCTGGAGCCTTTAAGAGAGAGAGAGAGAGAGAGAGAGAGAGAGAGAGAGAGAGAGAGAGAGAGAGAGTGAGATAGAAGAACAGAGACATCATCGAAAAAGGGGCTGTGCACTGTCAATATCCTCACATACACACACAACACAAAGTGAGTTAGCAGACCTAATTGCAGACTGGTGATCTAGTAGAGCTGCAGCTTGCTGTGGTTTGGCCTGTGGCATCCAACACC…
AfiMI0428Uvic	8434	GO629242.1, GO634459.1, GO634458.1, GO629241.1	-	CCTGGTTTGCTCAGCTTCAG	AAAACAATGGCATGACACCA	(AAC)3 AAA (AAC)5	chrIV	8545629	ATGTAAACATAAGGTTTATCGCAAATGTGCAGTTGTATCCAAACACCATAGTGAACAACTCTTTCGAGGATACGTTACAGCAACAATACCGTTATCTTTACAAAACACATAAAAAAACTCTAGCACTAGCTACAAACAAGTCTTCTCCCTGTGAAGTTTCACACATGGCCCTGGTTTGCTCAGCTTCAGTTGTTGTGAGGAAAAAAAAAAAAAAAAAAAAAATGGAAAAAAAAAAAAAGGGGGAAAAAAAAAAGTCTTTGGTAGCTAAACAACAACAAAAACAACAACAACAACAAAGCTCGGCGGGGAAATGGGTTCCTCTCTTACTAAAGGAAAGGCACTGGTGTCATGCCATTGTTTTCCAGTCGGCATCTGAACAAGTAACAAACCAAAAACTGG…
AfiMI0430Uvic	8448	GO629346.1, GO629345.1	Ras-related protein Rab-21 [RAB21]	CGCAAATGTGTGTGTGAACAT	AGGAGAGGTTGAAGGGCAAT	(TG)24	chrUn	57791533	CGTTAAAGTTCCTTCAGCTCTTTTATTCAGGACGTTTAAACACACAAACAGCGTCAGTGGTTTAAATCACTGCGTCTGTAGGAAACTACAGTGATTTTAGTGCTTTAAATCAAATTTAACTTCTCATCTTGATCATGAGATGCTTTTATTTTGAAGGGAACAGCGATTAAACCATTTAAATAGGATTTCCCATGCTCCTTAGCAGCAAAGGCAGCGCTGACTGGACACAGCAACAACAGTCGGGATTATTATTTTTTTTTTTAGGATTTTAAAGCAACAAAGACGCAAATGTGTGTGTGAACATTATGTCTGCAGGCATGTGTGTGTGTGTGTGTGTGTGTGTGTGTGTGTGTGTGTGTGTGTGTGTTANCCAAAGGAGCANCATCCTCCGGCGGACGT…
AfiMI0431Uvic	8465	GO629581.1, GO629582.1	-	CACTGGTAGTTACGGCAATGTC	GACAGACAGCGACCCACATA	(AC)2 C (AC)23 ATAA (AC)4	chrI	3071924	GGGGGACATACCATCTGACAACATGAAGGTCCTGCTTCTTACGCTGCTGCTGCTGGTGTGCAGCACTCAGGTGCTCACACTCAGATGCTACACCTGTAGTGGGGAGACTGATGACATCTGTAAGCAGGAGACAGATTGCCCTTCATCATCTAACTTCTGCAAGACCTTCGAGAGCGATACCCAATTTTCTCGAACTTGCGAGGATTTCTGTGTCGAGGGAGTACACACAACCTGCTGCGACAGTAACCTGTGCTAAAGAGTCACCACTCGGCATTCACTTTCCCTTTCTGATAAATGAAAACACTTAATGAAAAAATGATGACCTGAATCTGAAGGAAACTGATTTGTTAGTTTATCAGATTTTAATTAGATTTTCCTGTCGTTGATTTGCTTTTACTT…
AfiMI0435Uvic	8559	GO631040.1	-	CTCAGCTGGAGCACAAACAA	AGGTCTGATGGGCAGACAAT	(CA)6 TA (CA) TA (CA)5 TA (CA)5 C (CA)2	chrIX	3966371	GGGGACAGTGACAGGACTCAGCTGGAGCACAAACAAATTTCAATAAAATGTAAGTAGCTGAACCCTTCCTGCCCTGTAGAACCACACACACACATACATACACACACACATACACACACACACCACATGATTGTCTGCCCATCAGACCTGAATGCGGCATTATAGTCACTGTGCTAGAGGCTTAAGGTCCAAGCAGCTAGCATGTAGCCGCCATAGTGAGGTGTCACTGAATGTAACCATAGAAACCGATTTTTAAAATCAAGGTTCTATATCCCGACCTAGAAAGCTAGTTGCAATACCAACCAACATTTATTTATTTTTTGAATTTGTTTGTTTGTCTGCATAATAAGAGCCTCTTCATTAGATTGTAAATCAGACGGTGGCTGATTTCACAACATT…
AfiMI0438Uvic	8596	GO631418.1	-	GCGTCTCCCACATCATTCAT	TCAAAAGATGAGTTCACACTGGA	(GA)16	chrXIX	13476086	GGGGTTTCACAAACTGTACTTGTATAAACTTTTCTATATATTAAGTAAATTAAATTATATCCCACTTGAATGTTATATTGCCGAAGTCTAAATAATCGTTAAAATGAAATGCTCCAGTAAAGTACAAGTACCTTACAAATGCTACTTAAGTAGGTTTCCGTATTTGAGTAAAATAGTTACTTTTCACCGTCGATTCTTACCTATAATTTTAGGCAGCGTCTCCCACATCATTCATTTGAAATATAGCAACAAATTGAAAAAATAACTAAGAATGAGAGAGAGAGAGAGAGAGAGAGAGAGAGAGAAAAGAAATACACTTCTTTTAATATAATTGTCACTAACTTAAGTTACACAGTTTCATTCAATCCAGTGTGAACTCATCTTTTGAATAACACTATT…
AfiMI0439Uvic	8670	GO632463.1, GO632464.1, GO634989.1, GO634990.1	Glucagon family neuropeptides precursor [PACA]	TGAGGGAACTAACGGGAAGA	AGTCGCGATCAGCTGAAGAT	(GA)13	chrXXI	9519829	GGGGGGAGGACGCAGGGAAGTTCCCCGCAGACAAATGTTTGGCGCAGAAATTCTCAAGAACTGAGCGAAAACACAAGGAGACCGAAGAGGAGCTTCACTGAGGGAACTAACGGGAAGAGGAGAGGACGGGAGAGAGAGAGAGAGAGAGAGAGAGACTGAGATAGAGATCCTATCTCGCTCTCCCAGTTGAGATCTTCAGCTGATCGCGACTCACAACTGGTAAGCTGAGGCGCTTTTACGTGGAGAGCGTTTGGAGACCAGTCAGCAGGACAATGTCTAGTAAAGCGACTTTAGCCTTACTCATCTATGGACTCATAATGCATTACAGCGTCCACTGCTCACCTGTGGGGCTTAGCTTCCCCGGTGTTAGACTTGACAGTGAGGTTTACGATGAGGATG…
AfiMI0440Uvic	8678	GO632627.1	-	TACAAAATGCCCCATGTGAG	TGTTTTCAAGTTCCTGCCTTT	(AGA)7	chrXII	13637283	CGGTATTGCAAACTGTTTATTCGTAGTAATGAAAAGTGTGCAATTCAGTGAGTGGGGAGAAAGAGAGGACAGAGGTGTCGGGGACGGTCGATGTCTTTGGTCCATTCTCTGGTGGAGGGGAAGTCAATGAATCGGTGGGAGACAAGAAAAGGCACTTGAGTTTACAGTTGTCTCAAAAACGTTGTCTTGAGAAGGACGACACAAGGTCTACTGGAAGAAAGAATGAACTAAATGTTTTAACTTCCATTATGCCTAATATGAATATCACATACAAAATGCCCCATGTGAGCACAAAATTATATAGCTACATAAATGTATATACAGTAAGGAATCAGAAAATAAAGTAGAGTGGGAATAAGTAGAAGAAGAAGAAGAAGAAGAAAAAAATGAGAAGTGTTG…
AfiMI0441Uvic	8722	GO633132.1, GO648147.1, GO648146.1	-	TGTAGGTTGGCTGGTTCTCC	GTGTTGCAGCATGTTGAAGG	(ATC)2 ACACTC (ATC)7	chrXV	11854557	CCAGCACAGCACAGTTTACTTGCTAGTCATTTTATACAAACAGTAAAAAGAGGGTTTTTGTATCTGAAGGAGACAAACTGCATCACATTTGCCGGATAGATGTCGATACACGGAGACTTGATTTTCAAACGGGTGTTTGTAAAGAAAAATCACAGAGTCGAATGTTTCAAACATCCTATTAAAACAAAAAGCTTTCACTAACCGGTTGGTGTAAAAACGAACAAATAAAAAGTAAACAGAGCTGTTCCACGTACAGTTATAGAAAGATATCTAGGTGATAGGTAAAGCTGAAACATAAACAACTTAAAAAAAACAACATTCCAATAATCAGGTGGTGTTTAATGGTCGGTGTATTCGGGTTTGTTGTCCTACGTCACTCGACCCACCAACAAACCATTT…
AfiMI0443Uvic	8747	GO633528.1, GO616293.1, GO616294.1, GO641934.1, GO633529.1	-	ATGTGCAGAGCGTGTGGA	GGGGAAAACAGAACGAAACA	(AC)4 CCAA (AC) CC (AC)12	-	-	GGGGAACTAAATTGTTCAAAGAAACTCCCACATTTGAGGGCGTCCTGTTAAACGCCACGTACAGCACACACAGTTTGATTCTGAAGACAGTCTGACAAAGTATGAAGTTGTTGTTCTACGAACCCCCTAAACACACACACAGACACACACACACACACATGCATACAGACACAGAAACAAACACCCTTTCTTAGTCTCCTCTCTCCGATTTAACGGCTACACTGTGAGAATGAATTGATGTGACGTGTGAAAATAAACAATCCTTGAATTTTGGGAAAACGCCACTCCAAACCATCTTTGGCTTATTGACGATAAAGCACATTTATATTGATTTAGAAAGGACAGAAATATACAAATTGCACGTAACAGCTTTCAGAATAAACCCTTTGACATACTGTT…
AfiMI0444Uvic	8773	GO633776.1	-	CAGGTCCTTGAAGATGAGATGA	GCATGTAACGTCGGTTTTGA	(AAAAC)3 AAA (AAAAC)2	chrX	2020486	AAAGTTTATTTACACTGTATTGAGTGTCTAAGGTACACAGGAAAACCTCCAGGACTGTGTCCGGGTCCCAAATGCCTTCTGAGAGGGAAAATAGTGATTATTGTCATTAAATTAGCATTGATTATTATGATAAGTGTTCAATTTACAGGATAACATTCAGGCTCTCTACATAACCCTGCATGTATCCTCACAGGTCCTTGAAGATGAGATGAAATCCTTTTTTTTCTCCCTTTTTTTTTAAACAGAAAAACAAAACACACTTTAAAAAACAAAACAAAACAAAAAAACAAAACAGTATTTGGCATTGGAAATAAAATGAGGACACATAGAAAAATAAAGCCTCAAACATTTAACAGCCATGGTACACTTCAAAACCGACGTTACATGCAGACACGGTAA…
AfiMI0445Uvic	8775	GO633793.1	-	AGACTGGGGAAAGTTGCTGA	TCCTTTGCCTGAAAGTTGCT	(TG)7 (CG)3 (TG) TA (TG)5 (TA)2 (TG)5 TT (TG)4 (CG)3 (TG)4	chrX	9084606	GGGGCATGGGATGGAAAATAATGTACTAAAAGATAGAATAAGGTCAATACACACTATGTCTATCCCAGACACCTTCACTGTATGGTCAGTGTCTTTTTAATTTTGAACCAATGTTGTTTTCCTTTTTCAATTAAGTACCTACTCTTTGCTGATACTTTTTGGAGTGGTTTTAAGCCTTTACAGTTTTTCCTTCAACTAACGCTAGAAGAGCATCTACTGGAGAAACACTTTTTTGGCATGATTGTCTAAAGAAAATACAGAGGACAATCTTATGGGACCAGGAGATTGATTAGTTCTCCCTACTTCACTTGAGTTTTTAGTCATGGCAGACACTGATGGCTGTCACATTGCTAAGGCTGCGTAATTGTTAATTAACCACTTTTCAATTCCTTGGATAGG…
AfiMI0446Uvic	8802	GO634095.1	-	CTCTTAGGGGCCCTGAACTC	AAAAGGTAGGGCTGCTTGGT	(ATA)6	-	-	CACTTTTCGTCACATTGTTAGAAAAAATCCTCATCCTTGTTGGGATAAACTTACTGTCTCTCATTGAAGCCGATGGGTAACACTGATCACGGATGTCAGTTTAGTGCCACTCTAAAGGTTTTGGTTGAATTAGGAGTCACATGGGAGCCGACCCACCCAGCAAAGACTGTCTCTTTAAAACAAAAAAACCTTGCTTCTTCTATTGGTTCCAAACTTTTTGTTTTATGTTAATTCCCACCAAAGGTCTGATTTTATTTGAATTGTTTTTAGAGACACAAAAAGTCACAATTATCCAGTAAGATCAAATATTTTCTTCTATCTTGCACCTCAAAACCATCTTGTGTCCTCTTAGGGGCCCTGAACTCCCCAGGATGGGAACCACTCTTCTCATATATATTC…
AfiMI0448Uvic	8856	GO634707.1, GO637254.1, GO618884.1, GO642244.1, GO627892.1, GO618885.1	Vacuolar proton pump subunit d 1 [VAOD1]	GCGTCTTCTACGCCTACGTC	GTGGGACACTGCTCAAGACA	(TCC) TCT (TCC)7	chrII	21980421	GGGGGAGCTGTCCAAGGAGGACCGCGCCAAGCTCTTCCCCCACTGCGGCAAGCTTTACCCAGAAGGCCTTGCTCAGCTGGCCCGGGCAGACGACTACGATCAGGTCAAGATCGTCGCTGATTTCTATCCAGAGTGCAAGCTGCTGTTCGAAGGAGCCGGCAGCAACCCGGGCGACAAAACACTGGAGGACCGTTTCTTTGAGCACGAGGTGAAGCTGAACAAGCTGGCCTTCCTCAACCAGTTCCACTTCAGCGTCTTCTACGCCTACGTCAAGCTGAAGGAGCAGGAGTGCAGGAACATCGTGTGGATCGCAGAGTGCATCGCCCAGCGGCACCGCGCCAAGATCGACAACTACATCCCCATCTTTTGAGCTTCCTCTTCCTCCTCCTCCTCCTCCTC…
AfiMI0449Uvic	8869	GO634857.1, GO638851.1, GO638852.1	-	CGAGCGTTTGCTTTGAACTA	TGCAGCAAGCACAAGCTACT	(TG)2 CG (TG)9	chrXII	2157688	GGGGGCCCCTTTGGTGACGCGCTCCCAGTCAGCTGCTGCTACAAATACATTGTATCAGGTTTTTTTGGTTTTTTTTAATGAATGTAACTTTCTTTAAGGAAATAGTCGACGACGCAAGAGATACTTTTAAACGTTTCGAGCGTTTGCTTTGAACTACAGTGACCTCTGTGCGTGTGTGTGTGTGTGTGTGTTACTCAACAGCTTGTGTAACACATGCATTGTTGGCTGTACAGTAGCTTGTGCTTGCTGCAGTGAACATCTGTGCAGCTGGTTAATTGACTCTTTGATCTGCAGAGATGTTATCCCAAATGAGAGCACGCTTGGTTCCGGGTTTGACCAGATTGCCCAGCTGTTTAACGTCGACGTCCAGCTCCACAGCGGCTATTAGAGCGACGCCAG…
AfiMI0452Uvic	9019	GO636530.1	-	TGTTTATGCCTCAACATCCAG	GGGGAAAAATCCTCTGAAGG	(TTTCT)3	chrIV	2515363	GGGGATTCAACTCTGAAGATAATGTGCATATTAGCGGGGCCGAGTCCTATTTCGATAAAACAAAAAGTTGCACAAAAATGTACAAGCGTAAAGATAAGTGTAGTAGGTAGAACTGCTACTCCGTTTGGTGTGTGATGTCAGTGAGAAATGTACATTTAGCTGGTGATGACCTTCTTTTCTTCATTCTTTCTTGTACTACTTTGACCTGTATGTCTTTTAAAAAGACAATTGGTGGAGTATGTATCAGTTGTTTTTGTATTTTTAATACAATAATTGTAAATATTGGTTATATTTTTGTTCAAATGTACTATGTTTATGCCTCAACATCCAGTTTATATGAAGCTGGGAATCAATAAATACTGCATAAAGAATCAACACATAGGTTTAAATGCACTTATT…
AfiMI0454Uvic	9045	GO636793.1, GO649086.1, GO632002.1, GO632001.1, GO631516.1, GO631515.1, GO649085.1, GO636792.1	-	GATGTTTCCATCGCATCCTT	TTGCATGAGGATTGCACTGT	(ATC)5 ACC (ATC)4	chrXXI	4343378	CGTTAATTTGGTATTTATTGTAAAGAACAAACAAAAATGTAAATGACAAATATATTTTTCTCTTCTCCAATACATTCATAAAATGTCACTTAACACTCCACCTACTCACATCTCTCCCCATAAAACATTCAAAACCGAAACACCAACACCAGCAGCACCATGCTCTGTATTACCATAGCATCTGCTTTGTTTTATTTCTACTTCTCTTGGATTAATAAATTAAAGACAATGGTACGCATATAATGCAAAATGCTCGTAGGTTTCAGGTTTATTTGCACTGCCCAAATTCTTATAAACTGTGCCGATTAGTATTCAAGTATTCCCTTACTGATTATTTCTGTGCTGGATATTATATTTAATATCTGCTTTATGATGTTTCCATCGCATCCTTATCATCAT…
AfiMI0457Uvic	9085	GO637297.1, GO627845.1, GO627846.1	-	AGCTGTGTCCGGTATTCACC	GAGCCACATGACCAGGAAGT	(ACAG)5	-	-	GGGGGGGGGGAGGACTACAGAAAAAAGTACCTTTAGCAAAAGACCGTTTCATGTGTAAGACTTATAAACCCCTAAATCTTTATTTCTTAATAAGCTCATACACTTGTATGTCCGACCGGGCACTTAACCCTTTAGTCTTCTCAATAAGAGTACTTCTGATGGCTTAATACCAAACCTCCCTTGTGTCCTTCTGTCCCACAGTAGATCTCTCGTGTCCCCCTGAGCTGTGTCCGGTATTCACCGTTCACGTGCGGCTATCACAGACAGACAGACAGACAGCGCCCTCTTTCTCTTGGGCATATGGTACTTCCTGGTCATGTGGCTCACCCTCAGTGGACTGGGGGTGGGGCTACAGAGCCACATCTTAGAATCCTCTCTGTGAGACCCACAAACACACAC…
AfiMI0460Uvic	9128	GO637749.1	-	CGAGAGGGAGATGGAATGAA	GCTGTTTCCACAACAACAGG	(GA)11	chrXIX	19878724	GGGGTACCCACAGACAGACAGACAGACAGACAGACAGACAGACAGACAGACAGACAGACAGACAGACAGACAGACAGACATATAAACTTCTATCACCTTTTATTGTGAAAGGTAAGAATGGAAATAAGTGAAGCTATGATGTGCCGCTGTGAGAGCAATAAGTTTGCCGCCTTGGTTCAGACTATGGAGACCAATGTTCTTTTGTATCACCTTCATATAGTTGTGGGATCAGCTTTAGTGCCATATTTCTCTCTGTGAGTCTGCTTTGTTGATTTATTATTACGTAATAGAAACATAAACAATGCACCACGCGTCTGAAAAGTGATTTGCATAGATTTATTATTTTGTTTTCCCTTTTGAGTGTGCGCCAGTGTGTACGTTACTGATGCTTTGGCCTTA…
AfiMI0461Uvic	9153	GO638115.1	-	AGGACCATCATTGTGCTTTTG	GCAAAGACGAGCGCTGTAAC	(TGC)8	chrXI	12831554	GGGGGCCTCTGGGGTTGAGTCCGCTCCTCTCACCTCTCCCTTTAACCTCCAGTAGATATCTTAATAAAGTACTATATATGGTTATGTAATAGTCACTGGGAAAAATCAGAGATCCTGATGTAAAAGGACCATCATTGTGCTTTTGAATAGCTCCACTACGTGACCACCTCTCTATGCTGCTGCTGCTGCTGCTGCTGCTTTAATGTGATTGTTGCAAACCACTTCCTCACTGTAGAGTTACAGCGCTCGTCTTTGCTCTCACATGTTGTATGTATTTTTGAAAAGGAACCTATATAGTAATAATGTAATCTATTGTGCAATATTAACCTAGCAGTAAGAATGCATTTCTGTGAATGATAAATAAACCAAATCAAAGTCTT
AfiMI0463Uvic	9205	GO638914.1, GO628937.1, GO623603.1, GO638915.1, GO628938.1	-	CAGGAAGCCAACCTACTTGC	CATGTGCATGGCTCAGAACT	(TCTTC) TCGTT (TCTTC)6	chrXX	5215713	GGGGGGCTGACTAGAAGCACATGACCAGGCGTGTTTACACCTGCAGTGACAGAGAGAGGCACACAGCGCCAGCACTGACTTTGGCGCTGACAGGGCAAACTAGTGTTTAAGCCGAGAGAAGAAGCAGTTCTGTGGTGAGGGGTAGCTGTTACGCGGACGCTCACAGGGACTCGGCAGCCTGTGCCCACCTGTACCCCAGGAGGGAAGCTACATCCTCTGCCTCCAGGAAGCCAACCTACTTGCTCTCCACCATGGATGAGACGGATGTCGAACGTGAGCTTTTTTATCTTTACTGCTCCTGTCTTCTCGTTTCTTCTCTTCTCTTCTCTTCTCTTCTCTTCCCTGTCAATTTGATTCATGTCTCTATTCAGCTGCCCCCTGTTCTCTTTTTAGACACAG…
AfiMI0467Uvic	9242	GO625869.1	-	TCAGGCACAGTAACGTCAGG	ATATTCTCATCATTATTATTTGCATTG	(ATA)6 ATGCTAACA (ATA)3	chrXII	855902	GGGGTCGGACTGTTCCAAGTCAAACCTATTCTATGTGGACAAACCAGAAATCGTGTTGGGGTAGTGAAAGTTTACGTGCTAGATTCCAAGCTATGTCATTGTTTACCTCAGTGGAATCCAAATGCTGCTGGAATATAGTGTAGGCTCGCTAGCCCTGTTATCACCTTGTACAAATAGTCTGTTGAACTTCGTGCTCTACATAGCCGGCTCTCCATGCTTTACCGAGGACAGAGCGCCGGACGGCCTCTGCTCCTCGACCATTCAGGCACAGTAACGTCAGGTATGGTCCCGTTTTCTCTTCTGCAACATGCTTTGTTTTTTGAGAGTTAAACCCTTAGATGATTAAGAATTATGATGATGATAATAATAATAATAATAATGCTAACAATAATAATAACA…
All primers anneal at 52oC
