# Supplementary material for: Genomics of sablefish (Anoplopoma fimbria): expressed genes, mitochondrial phylogeny, linkage map and identification of a putative sex gene
Source: BMC Genomics. 2013 Jul 6;14:452. doi: 10.1186/1471-2164-14-452 (PMC3708741; doi:10.1186/1471-2164-14-452)
Supplement: Additional file 3: Table S2 — Sablefish SNP Primers. Details for all primers designed that successfully targeted one or more polymorphic SNPs. Primer sequences are detailed, as well as design sequence, BLAST and BLAT (stickleback) ID, and total number of SNPs identified between the two families. [file 1471-2164-14-452-S3.xls]

## Sheet: Supplementary Table 2
Contig	Associated EST Accession numbers	Contig BLAST ID	N	umber of SNP sites (Unique Identifier: Afi _ _ _ _ UVic)	Sequencing Primer (Family #1)	Sequencing Primer Family #2	Forward Primer	Reverse Primer	Amplicon Size (From Contigs)	Stickleback BLAT hit (Score > 100)	Stickleback BLAT hit Chr Start Site	Contig Sequences
SNPLocus3001	GO638506.1, GO618870.1	-	3	(0508, 0509, 0767)	For	For	AACAAGCATTGGAAAAGTGC	AATCCTTTATTTGTCACATCCC	347	chrXXI	1868038	GGAAATCACACATTTTATTGGAAAGTGTCAGxxxGCACATAGCTATCACAATAAAGTATGCAAAGTAGATCACACAATGAACTTTAAGGAATATGATTCCCTATAATGAGCAATAATTCAATATATCAATCCAAAATAATTTCTTTCAAGTTGGAATTCACATGTGGGGCGAAAATAGGACTTGCCTTTCTACCTGCAGATTAAAATGACATGATATCAGTGGCCGCGAGATTGAGTTCCCTGAAAGAAACAGGAATAAAAATTCTATCTGCACAGTGCAGTGGAACACAATAAGTTATTTAACAAGCATTGGAAAAGTGCATTGATGCTCAGGTGGATAAGGCTAATGTACTATTTGCAATGCAATGGTAAGGCATTTTAATTTCAGTATTACATTTT…
SNPLocus4011	GO622050.1, GO635807.1	-	3	(0510, 0511, 0768)	For	Rev	TCGATTAGATCGTTCATGGG	TGTACATGAGAAATGCGTGG	398	-	-	GGGGGGGGGCTTATCTCACAGTCTTCTTACAGTATGTATATGATGTGACAAACTTAGCTGCTAATGAAGACCTTGAGATGCTGTTGGAAGCTCTCAAAGTAAACTAGTATGTCAACCTTTTTATTTATATTTTTTCCATCAAACTTCTACTTTCTCAAGATCTACCTCCTAGGTTTCTTTCGGACTTTTTTTAGCCTCATCTCACAGCCTTCAGTGGAGTTTGTATCCACGGTTTGTAGAGACTGTGGCTGTGTTCAAAATCACATACTACTAGTACTAGAAGTACTACATTCTGTCTTTAAATGGACAATTAAGTCATTACCAGCAACAGTTCACACTAAAGTACACCCATGTCTTCTCTGTCTCATGTGACTGTATGTGACACGTGGTCGTGTGATC…
SNPLocus4111	GO622391.1, GO623587.1	-	1	(0512)	For	For	TTGTAGCTTCATGTCATCGG	AGGGTAAGACCGTATCCAGC	374	chrVII	23177305	AGATGCAACGGAACAGGATGAAACCAAAAACACATCTGATTGGTTGACGCTTTACCACGTCATTGGAGCGCTTAAAAAACAGTTTAGGCCAGCTCGACTTTAATAAGTACAGAGCCACACCTGTCAAACCATCACTAGTGTCGGAGGAGTCCGTTTGTAGCTTCATGTCATCGGCTTTCATTAAAAATGACTTGAGGAATGTTGGTGTGTCGCTTATTCACCCAGACTTATCCAATCACTGACCTACATACCACAGCTACTGTGATAATAGTGTATACCTGACTATAAGCCTTAGAGTCAATATACATAATGAAACCTATACTGCTAATGATCATTTATGAACTCTGTTACCTTTTGTGCCTAAGGGCGCGACCCATCACTCTGAGCGGCTTCATAGAG…
SNPLocus4321	GO648837.1, GO645559.1, GO638825.1, GO623300.1, GO645558.1, GO623299.1, GO638826.1, GO647974.1, GO647973.1, GO616772.1, GO625051.1, GO648838.1, GO625050.1, GO648506.1, GO624986.1, GO616668.1, GO618472.1, GO624987.1	GTPase IMAP family member 4 [GIMA4]	4	(0737, 0952, 0953, 0954)	Rev	Rev	GAATGGTGGAGCAGATGG	TGATATCCATCATAAGAGTGTGC	442	chrIX	14766875	GGGGGGGATACAGTAAAGGTTAGGAAACACACAAAGTCAGGTTAAACTTTTCTGATACTTTATTTTCTACAACACGATGGGTTTTTCCTCAATGCTAGACTGCAGCTCTCCAGTTGTCAGGGACTTGAGGATCGTCCTGCTGGGGAAGACTGGATCAGGAAAGAGTGCAACAGGGAACACCATCCTGGGACGAAAAGCTTTCCGCTCAGAGATTTCCCCTTCTTCTGTGACACAGACATGTGGGAAAAAAAGCGGCCACTTTGATAAAAGGACTGTGAGTGTGGTCGACACCCCTGGAGTCTTTGACACGGCGATGAAAGAAGCCCAGCTGAAGAGTGAAATAGAGAAATGTATCGAGCTGTCTGAACCAGGACCCCATATATTCCTGCTTGTGATCAG…
SNPLocus4659	GO625147.1, GO625148.1	-	4	(0746, 0989, 0990, 0991)	For	For	TAACCAATGACCATTCTGCG	TGATTTCTCCGTTGATAGGG	418	chrII	11522349	CATTAAACAATTCTGATATCATGAAATATATTATATATGTTTTTTCCATTCAGCAGTCCTAATAGCCAAATATATTCGGTTTACTATCACACATGACATGAAAAGCAGCAAATCCTCATAATTTGGAACCTAAAACCATCACATGTATCACTAAATGACTAATTATTTTAGCTCTACATAGATTTACAACCAGGTCATTGTTTTTCTTGATGATTTACTTAAATACATTTTTTAATTGTTGATGGTTCATAGTCATCATCTTCCTGTGCATGTGTAGTGGCCATCTGCTAGTCAGTTTGCGTCATTATCTTCAGTCGAGCTGGACAGTCAGAACTTGCATCCTCTAAACCATTGTGTAGAATGACGGGAAGGGGATGACAATCTTTTCCACAACAAACA…
SNPLocus5850	GO629814.1	Lipopolysaccharide-binding protein precursor [LBP]	7	(0742, 0743, 0744, 0745, 0958, 0959, 0960)	Rev	For/Rev	CAGTTTAATCCTGCAGTTCG	TGAGAAATGTGTCGGAAACC	404	chrXII	7629935	GGGGAGTTCACTATGAACTCCGCCTCGTATGTGTTCTACTCAGCTGGCCTGCTGCAGGTCGTCATCATTGACAGCATGATACCTCCGTACCTCCATGTGCACCTGAACACCAGCTCGATGGGGCCTTACATTCCTCAGCTTCCCAAGATGTTTCCAGGTCTTCTGATGACTCTGCAGATTTATGCCAGAGAGGTGCCCATGTTTTCCTTCCAGCCCGGTGTTGTTAAACTGGGTCTTCAAGGCGCTGTTAAGGCTTTCGCCATCCAACCAAATGGTACCCAGACCCCGCTGTTCAAACTCAATGTGGACCCAAAACTCAGCGGTAAAGTGTGGATTGCTGATGGCAGACTGAAGGGCTCCATGGCCCTGGATAACTTTACACTGACGCTGGGGGCGAGT…
SNPLocus7104	GO629815.1	-	5	(0641, 0938, 0939, 0940, 0941)	For	For/Rev	CAGTTCATGTTGCACTCTGC	TCCCCACTGTCAAGTACTGC	418	-	-	ATAGCAAGATCTAGGAATGTCATGCACTCACAGGGCAGGGCACACCAGGTTTGACAGCAGGCAGCAGACGTTCAGGTGGAGAGCAGACACTCCTGTGACACCGGATATGAAGATGCTGCTCGGCTTCGTCCTCCTCACCCTCCTCTTCTCTCCAGGGCAGTCACTGACCTGCTATGTGTGCGGTCCTTCTGCCACCAATGAAATATGCAACAACAACAACATCACCAGGCAATGTCAGCCGCCGCAGGACATATGCATGACTGTCGTCGACGTTTTAGGCTCCACAAAAATTATTGCAAAGTCGTGTGCCAGTGAAGCCACCTGCAAAGGAGCTGCCTCATCTGCCACAGTCAACTCTGACGGAAATGGAAACATTGTCAACTGCTGCAACAGCTTTAA…
SNPLocus7144	GO645214.1, GO633905.1, GO631555.1, GO631556.1, GO633906.1, GO645215.1	-	2	(0736, 0951)	For	For	TGATGAGTGGTCACATGAGG	ATCAGAAATGAAATCGCAGC	400	-	-	GGAAACATCAGGATGAAAAGATAAGGAAAGAGGCGTAAAAGTGAATCAACATCAGAAGTTTTCACTGACAGAATCAGATTGTTGTTACTAGTGTCCAACAACATGATGGAAAGGATCCTACAGAGAAACTTGTTTTTGTTAAAGTATAAAATCCTTTTTGTTAACCAGAAACCGCCGATATGTCGCCCTCATCAAATACACTCCATTAGCAAAAGCAGTAATTATACCGTGTCGTAAAACACACTAAAGTAAAAGTTAATAAAACGACAGTCACCAGCTGTGGTTCGTTCAAACCCTTGAAGGATAGACGTTGAGTTTAACTACGTTTCTGCTGAGTTTAAAAACGTGTTCTTCGACACTTAAAATGTTTTTTATAAAGGAGTCTGGTGTATTTAGAGA…
SNPLocus7476	GO635280.1, GO631719.1, GO627204.1, GO635281.1, GO627932.1, GO627205.1, GO627931.1, GO631720.1, GO623250.1, GO623249.1, GO623759.1	Uncharacterized protein C17orf37 homolog [CQ037]	4	(0740, 0741, 0956, 0957)	For	Rev	CAGTTTTCACAGAATGCAAGC	CTTCGAGATGATTTTGAGGC	400	chrXI	7105928	ACAAAAACAACGCTCTCACCGGGTTATATACTCAGCTTTGCGCCGCTGAGACAGCAGGCCGGGTAGACAAACAGCAGCAATGGGGTTGACAGTAAAAGTCGAATATTGTGGTGGATGAGGGTACGAACCCCGCTACCGGGAGCTCCATGACTTTGTCAAGGAGCGGTTTCCCGATGCGGATGTGTCAGGCTTCGTGGGAAGACAAGGCAGCTTTGAGATTGAAATCAACGGGCAGCTGATCTTCTCCAAGAAGGAGGTGGGGGGGTTTCCATATGAGAACGACGTCTTGGCTGCAATTGAGAGTGCCCACGATGGCAAACCTGTACAGAAGATCACCAAAAGCAGACCACAATGCGTCATCATGTAAACTTCCACCAGTCCTGCAGCATCAACACTGGC…
SNPLocus8194	GO637830.1, GO637831.1, GO649914.1, GO626332.1, GO630761.1, GO635210.1, GO630762.1, GO649915.1, GO626333.1, GO635209.1	-	2	(0739, 0955)	For	Rev	TTGCTTGGTTTTAAAAGTGTAGG	ATCTGCTAAGGAAGTGGTGG	407	chrII	6354286	GATTGACATTGGAGGTATTTCTTTAAAAAAAATTATTGTGAAAATTATTTAAGTTGATTTACAGAAATATTCATCCCGACACAACACTACCTTTCAGCAACTTTAAAAAACGGGTTAAATTGCACTGATGTATGAGTGACTCCAAACTATCAGACACAAAACGTGCATTTATTAGTTTATACCGTATGTGTCGTTACTCATTCTATTTCATTTTTCATCTTAAAAAGATTTGATTTCCATGTGGTTACAATTAACAATACATTGAGACCAGTCCACCTGAAAATACAGTAAGATCTGTTTTTCTTTGGCTTGAGTGTTTATAGTTTTCCCACAAAGAACGCCCCATAACTGTACCCGAGCAAAAGGAAGAAACTAAGGACTTGCTCTTATGTTAATGTC…
SNPLocus8203	GO637859.1, GO637858.1, GO640847.1, GO640468.1, GO640848.1, GO635405.1, GO629091.1, GO640469.1, GO629090.1, GO635404.1	Ubiquitin carboxyl-terminal hydrolase isozyme L1 [UCHL1]	1	(0642)	For	For/Rev	TGACATTCCTCAGAACAGCC	GCTGCATCACAAACAGAGC	421	chrIX	6058025	CGCCCTGCTGCATGCTGTGGCCAACAACGACAGCAAAATGACATTTGATAATGGCTCTGCCCTGAAGAAGTTTCTAGATGAGACTGCAAAAATGTCTGCTGATGACCGTGCCAAACATCTGGAGAAGAACCAGGCAATCTGGGAGGCTCACAATGAGGTTGCAGTGCAGGGCCAGTGTAGGCCGGAGGCCGATAAAGTAAACTTTCACTTTATTGCCTTTGTCAATGCAAATGGACAACTTTATGAATTTGATGGGAGAATGAATGGACCAGTGAAGCACGGAGCTACCAAAGATGAGTCATTCATAACGGATGCATCCAAAGTGTGCCGTGGATTCATGGAGAGAGAGCAAGGCGAGGTCCGTTTCTCCGCCGTGGCTCTTTGTCACAGTTAGATATT…
SNPLocus82376	GO629397.1, GO629396.1, GO633856.1, GO633855.1, GO626997.1, GO626996.1, GO626650.1, GO626649.1	C18orf32 homolog [CR032]	2	(1004, 1005)	For/Rev	For/Rev	CCAGAGACTTCGCAGCACA	ACCATTCCACGTAAAGAAGTAGT	466	chrXIV	4018720	GGGGGATGCGTAGAAGCATTCCAGAGACTTCGCAGCACACACATAATCAACATCCTCTCTCTACGTCGGCAGTACGTGGAAACAGTGGTTGTTTGAGAAGGTTATCCACTCTGTGCAGACTGTCTGAGCTGCAGTCATGGTGTGCATCCCCTGTATTGTGATTCCTCTCCTGCTGTGGGTCTACAAGAGGTTCCTGGAGCCTTTCCTCTATCCCATCATTTCACCGATTATCAATACATTCTGGACCAAAAAAGCAGTGCAGGAGACTGCGGCTAGTGACCAAAAAGTTAGCGAAAAGAGTAATGGCACTTGCAAGCCTGAAAGCAACGGGGAGGCCACCGCCAATGGATCCACTATAGCAGCAGACAAGAAGACAGATTGACAGCTCTAAATGATTAT…
SNPLocus82526	GO647500.1, GO634761.1, GO647501.1, GO619221.1, GO634762.1, GO619222.1	Surfeit locus protein 2 [SURF2]	5	(0995, 0996, 0997, 0998, 1006)	Rev	Rev	CCAGACTGAAACAGAAAAGG	AACTTTGCAACATCACAGC	563	chrXIV	5385332	GGGGGGTAGTCACTTCCTGTAAGGGAGGGCCTGATCAACACACTGAAAGCTCTGTTTTGAAGTGTTTTTACGCCATGGATGAATTACCTGCAGACCTCCAAGCATTTCTTCTCAACCACCCGTTTCTCCAGGTTACAGATGGCAAAAAGATCAAATGTACTCTGAATGGCCATGAATTCCCATGCAACCTGACGGAGCTGCATAACTTCACTAAAGGGAAGAAATATGAGAAGCTGAGTGCTGCAGCAGAGTTCAACTACAGCCAGTATGAACCTCACGTTGTACAAAGCTCCAAACAACCCAAGCAGCTCTTCTGTAAGCTGACCCTCAGACACCTCAACCGGCAGCCACATCATGTCCTCAGACATGTTAACGGGAAACGCTTCACGAAAGCCCTCT…
SNPLocus82638	GO648164.1, GO648165.1, GO641901.1, GO632640.1, GO641902.1, GO622845.1, GO626500.1, GO626499.1, GO622846.1	Iron-sulfur cluster assembly enzyme, mitochondrial [ISCU]	6	(0999, 1000, 1007, 1008, 1009, 1010)	Rev	Rev	AAACACTCGAAGAATGTTGG	AGTATGCAGGGTTTAAAAGG	555	chrXIV	6573075	GGGGGACGGACTCTCGGCTTCGATATATCTTGCCTCTGTCAAACTGCGCCATTTCGCTTGATTGTCAACATGGCGAGTACCGTGGCTAACAAGTGTCTCAGTCCTCTGGCTTTCCTCACCAGGAGGCTCTCTGCTCCGGAGTTCATCACCCAGTGTTGCTACCACAAGAAGGTGGTGGATCATTATGAGAACCCAAGAAATGTCGGCACGCTGGACAAACACTCGAAGAATGTTGGGACCGGTTTGGTGGGTGCTCCAGCCTGCGGTGATGTAATGAAGCTCCAGATTGAGGTTGATGACCAGGGGAAGATTGTGGATGCCAGGTTCAAGACTTTTGGCTGCGGTTCTGCTATTGCCTCCAGCTCTCTGGCCACTGAGTGGGTGAAGGGCAAATCTGTG…
SNPLocus83316	GO641094.1, GO641093.1, GO649803.1, GO649804.1	60S ribosomal protein L7A, Surfeit Locus Protein 3 [SURF3]	3	(0992, 1011, 1012)	For	For	GAGCTCGTCGTCTTCCTGC	TGGTTGCCAGTTCCTTGGC	298	chrXIV	2722609	GGGGGCTTTCAGCCTGAACCAACATGCCTAAGGGAAAGAAGGCTAAGGGGAAGAAGGTGGCACCTGCCCCTTCTGTGGCCAGGAAACATGAGGCCAAAAAAAGTAGTCAACCCCCTGTTCGAGAAGAGGCCGAAGAACTTTGGCATCGGCCAGGACATTCAGCCCAAGCGTGATTTGACACGCTTTGTGAAATGGCCACGCTATATTCGCCTGCAGAGGCAGCGCTCCATCCTCTACAAGCGTCTGAAGGTTCCCCCAGCAATCAACCAGTTCACCCAGGCTCTGGACCGCCAGACCGCCACGCAGCTGTTCAAGCTGGCCCACAAGTACAGGCCAGAGACCAAGCAGGAGAAGAAGCAGAGGCTGCTGGCCCGTGCTGAGCAGAAGGCAGCTGGAAAG…
SNPLocus8423	GO638553.1, GO638554.1	Phosphatidylinositol-3,4,5-trisphosphate 5-phosphatase 1 [SHIP1]	7	(0733, 0734, 0735, 0947, 0948, 0949, 0950)	For	For/Rev	AGATGCACATCTCTTGGACC	CTGTTGAAGCAGGGTTATGG	441	chrVIII	1940463	GGAGGAAAATCACGAACATCAGCTTCAAGCAAGTGAGTGACTGTGACTAAGTAGAAAAGCTACAATTGAGTGCAGTTGTGGAGCAGTGATGCTTCACGTCATCTTCTGACTTCCAGGTGGCAATCCACACTCTGTGGAACATACGGATTGTGGTCCTGGCCAAGCCTGAGCACGAAAACAGGATCTCCCACGTTTTTTCAGACAGTGTGAAGACGGGGATCGCCAACACTCTGGGTAAGCAGTTCCATTTCTCTACAAACCCTTTGATGACCGATCATAAAAGTTCAATGAGCAATTACCCATCAGCACTAACTGTTATGTTTGTTTGGTAGGAAACAAGGGCGCAGTGGGAGTGTCCTTCATGTTCAACGGTACGTCATTTGGCTTTGTCAACAGTCA…
SNPLocus8594	GO625587.1, GO625588.1, GO646091.1, GO646090.1, GO616269.1, GO616270.1	Cryptochrome-1 [CRY1]	4	(0639, 0640, 0936, 0937)	For	For/Rev	GGAAACAAGAACACAATCTGG	ATCACATGGGAGACAAAAGC	432	chrXIX	17900209	GGGAGAGGTTTTCCAGCCAAATACATCTATGATCCTTGGAATGCCCCAGAGGAAGTACAGAAGGCAGCCAAGTGTATCATTGGAGTCCACTACCCAAGGCCCATGGTGAACCATGCTGAGGCCAGCCGCATCAACATAGAGCGCATGAAGCAACTTTACCAGCAGCTGTCCAGCTACAGAGGACTGGGCATGCTGGCAGCGGTACCTGCCAATCCCAACAACGGTGCAAACGGCAGTGGTGTCGGAGGAGTCAACTCAGGGACCAGTCACGGTCCGGGAGGGTCCTATGAAGGTCTCTCCACACATGCAGGAACATCTCGAACAGAAAGAGGTAATTCCACGCAGAAGCGACGGCATGAAGAAGCTCCACCCAAAAGCAGCTCTAAATCCTGGAGACCG…
SNPLocus8646	GO625775.1, GO625776.1	-	4	(0645, 0685, 0984, 0985)	For	For	AAGAGAGACACGTGACCACC	AACAGCAGTACAGTGGGAGC	446	chrXV	4992350	GGGGGCTGCTACTCAGCTAAACGCTAGCTGTCAACAAAGGACGAAACTGTACGAAGTCGGTTAATCCATGAGGAAGTCGGCGGTGCTGTCGACCCTGAGAGCCTCTCTGTAAATCTGCACTTCACCACGCCGACAGCTGAACCTGAAACATGGCGACCACAGCCCAGCTGTTCGAGGAGCCCTTTGATGCGGATGAGTACACCGAAACCTCCTGCACGCCTTCGTCCAGCTCAGAGTGGACTACCGTTCAGCCAGACTGGGCCGACACTTCAGTTAATGACTATTTCAACACCTCGCTGCCCTCCGTCCAGAAACCCATGCTTTGATGAAACGATGCACCTTGAAGAAACCCATTGCTGCTTCAGAGAAAGCATCGGCCTGGCCCCGGCAGACAGACTT…
SNPLocus8723	GO626016.1, GO626015.1	Synaptotagmin-like protein 2 [SYTL2]	8	(0646, 0647, 0686, 0942, 0943, 0944, 0945, 0946)	For/Rev	For	AAGCACATTTATGGCAGAGG	GAAGATAGAATAGCTCGAACAGG	418	chrVII	10847637	GGAGACATTGAAGTCCAGGGAAGCATCCAGTTTGCTGTGAACTACATCCAGAAGCTTGGAGAGTTTCACATATTTGTGGTGCACTGCAGGGAATTGGCCATGGCCGACACTAAGAAGAACTGCTCCGACCCGTATGTGAAATGTTACCTTCTCCCTGACAAGACAACTTTAGGAAAGAGAAAAACCACTGTAAAAAAGAAGACTTTAAACCCCACCATCAATGAAATCCTCAGGTTTAAAATCATAATGGAAGTGTTGAAAACTCAGTCTTTGAACATCTCCGTGTGGCACAACAACACCTTTGGGCGGAACAGTTTCCTGGGCGAGGTGGACCTGGATTTGTCAGAGTGGGACTTCGGCAGCACACACATAAATGAATATGCACTAAAGGCCAGGGTA…
SNPLocus8809	GO633938.1, GO629291.1, GO616079.1, GO645931.1, GO644259.1, GO616078.1, GO621923.1, GO632026.1, GO632025.1, GO616955.1, GO616956.1, GO631649.1, GO621922.1	-	8	(0624, 0625, 0679, 0680, 0681, 0914, 0915, 0916)	For	For	TTATTTCCAAGATTTGATTTTGC	TGTCAAATGAGATGAAATGTTAGC	414	chrXIII	8580785	TTTTTTTTTTTTTTTGACTTTGAAGACATCTGTGTTTTATTTCCAAGATTTGATTTTGCACATTTACCACTCAATCAAAAAACTTTACAAACTGTACCCAACTATTTATAGTCAGCTATAAGAAATAACTAATTTCAACAGAAAACAAATGATATAGTTCTTTATGTGTGGATCTCAATTGGAGCCAGTTTGTCTTACATTACTGTAAGTGTGACGTTGTCAGTTAACGGTCACTACCGATAGTAAAGGTGCTTCACATACATGCAGAAAAAAAATCTAACTACACCCAAATTGCATAGTTTTGTATTTAATCAATTGTCACTTGCTTATAATTCATATTTTGTGTGTAACAAAAAACAAACCTACATAACCTCCTCATTTAAAAAGCCATTACATTTT…
SNPLocus8844	GO619202.1, GO634792.1, GO617127.1, GO617126.1	Protein LTS8 homolog [LST8]	5	(0732, 0932, 0933, 0934, 0935)	Rev	For	GTTTCTCTCGACAATCCACG	CTCAGCTGTGTGTTCCAGG	426	-	-	TTTTTTTTTTTTTTTTTCTTATAACGTTGTCTTTACTGTGGAATCATTTTCTGTACATCGTTTCTCTCGACAATCCACGTGATCATTAAGAATAACACAACTTAACTTTGAATCCATAGTATCAAATGAATTATACATATCACATATGAGAAATAAATCAAAGTTGAAGTGAAACATGTGGTCCTTTTGATACAATAAATATGGTGCACGCTAAAAACAAGGAGTCGAAAAGGATCTATTGTGCACCTTATTGAGTGATAAAGTTAAAAACATATAGTTCCTTAATGAAGTCTAACATGTTTCAATCCAAATGACCAATTTCTACAGAAGTTTTCCCGTACAACAGTTTACATTTGGTTAAAAATGTGTTTGGCCCTTTAAGATGGATTTCAATTTAAT…
SNPLocus8847	GO627323.1, GO627322.1, GO617199.1, GO617198.1	-	4	(0630, 0631, 0926, 0927)	For	For	TTGTTATTTTCCCAAAAAGGC	TCACTTTATTTACCTTTTACATAGACG	421	chrII	13648356	CCTAGAAGACTAGTTTTTTCTTTGACAGTTCCACTAAAATGACAATGTGTACATTTCACTGGATGCTTATGCTAGATATTTTTTATTTGTATGTTTTTAAACAGTGTGGTAACTTGAATTATTGTGAATGTAAATCTTCATTCAGTTTAAAGGCAATGATGCACAGAGACTGAAATCTGAATTACTCGGTCTTTATAATATTTAAAGACTGTTTAGCAGCAACATGTGAGCTCTGTTCTTTCTCAGTTACCTTATTTCAATATGGAAAGTTTTTATGTTCTTTTTTTCTTTTTGCTTCTTGTTATTTTCCCAAAAAGGCAAGTGATTCTTACCTAACTCACAACAGATTTGCATTTTCTCATAACTTCATTTTCAGAGTTACATTTTATTTTAATATGA…
SNPLocus8886	GO618158.1, GO618159.1, GO619375.1, GO619374.1, GO618086.1	-	6	(0632, 0979, 0980, 0981, 0982, 0983)	For	For/Rev	CCTTCTTCAAGGTGTTGGG	GGCTAAAAGGCTTTAATTTGG	448	-	-	TTTTTTTTTTTTTAACGGTATTAAAAGCCTTTATTAAATGTTTCCACTAATGCCTTCTTCAAGGTGTTGGGATTGGGATCCAACAGAGGGCATGACATGTCATTTTGTTATTAAAGACATAGTACAACATTTTGAGGAACACATTTTCCTTCTTGCTTCTTTCTTCTCAAAGAACTATCGGCAAGGAAGCGAACAAGCAAATTTCCCCAAAAATGTCGAACAATGCTTGTTAAACGTAGCAGCACATCAAAACAAAATTAGAGATGAATTATCAAATATTATCTTCAATGTCAATAATATAACAAGGGACAAGGAGAACTTTTGAATATTTTGCCACTCAAAAAATGAAGAGGATTTTCCCGTCAAATCTAACTGAATGATAGTGATAGCTATAGTAGT…
SNPLocus8888	GO618701.1, GO618677.1, GO649089.1, GO631911.1, GO627014.1, GO618756.1, GO648819.1, GO646856.1, GO620978.1, GO639292.1, GO631912.1, GO644981.1, GO624943.1, GO640823.1, GO640824.1, GO644980.1, GO629462.1, GO618196.1, GO620977.1, GO624942.1, GO644230.1, GO619073.1, GO642842.1, GO642843.1, GO619072.1, GO644229.1, GO646855.1, GO628554.1, GO628555.1	-	3	(0589, 0863, 0864)	For	Rev	TTGACAAACATTTCATACCTATCG	TCAAATAACTTGTCGTTGGC	402	-	-	TTTTTTTTTTTTTTTTGAGAGTCACACTGATAATTTAATTCATCTTCAGTTCAAAACACACATCATCAACTGTTTTGACAAACATTTCATACCTATCGTATGTTTTCTTTGCATTATGAGAAAAGTGTCAAACTAACATTCGTTATTCTCACAGGTTGGCCACTAAATCTGAATATTTATGATTATTTTATGCTAGCTAGACTTTTTAAATGTATAAGTTTTGATTACTTGTCTACTTTAATATCGCTAAATATTCTTCTAAACAAGAAACATTCATTTTGCAATACATCTCCAAATCCTGGTTGGTTTTCTAGCAACAATCAAAAAGCCATTTTAACATTTTAGTAGCCAATTACAAGATTTTAGCTCAACGACTAAGTTAAACGTCACTTTCAATGT…
SNPLocus8922	GO619455.1, GO619454.1, GO622006.1, GO645070.1, GO645069.1, GO617495.1	-	2	(0628, 0629)	For	Rev	CTTTATTTTGTGTGACCCCG	GGTTCAGTGGTGTGAAAAGC	496	chrUn	1513504	TTTTTTTTTTTTTTTTTTCGATTCATCACACTTTATTTTGTGTGACCCCGGCTGATGTGGTGGCTGGAGAGAAGCACAATACACTCTCAGCACAAATGTATGAGTGGAGAGTAGAACAAATACACACACAATGGCCTCGCCCGAACAACAAGTCCACTGCTAAGAAATCAAAACTATCATTTCTACAAGGGCTTTACTGGTGGAGTGTGATTGAAAAGAGACTATGGAAGGGAGAGTGAGTGAGTGTACAAATTATAGGGTTGTTTGATCATCAGTAAGGTTTCCCTTTCTCTTTCATTGACATTTCCTTATTTACACTGGATGTAAAGAATCCACAGACACATTAAACCACAGCACAACAGCGTGAAGGACATGTTTGGGTTATCCCATGCTATGTTT…
SNPLocus8941	GO630699.1, GO638477.1, GO619432.1, GO630337.1, GO630336.1, GO644812.1, GO630700.1, GO644126.1, GO627246.1, GO627247.1, GO635632.1, GO644811.1, GO635633.1, GO638478.1, GO644125.1, GO619433.1, GO620194.1, GO620193.1, GO635631.1	Collagen alpha-1(X) chain precursor [COAA1]	6	(0605, 0668, 0884, 0885, 0886, 0887)	Rev	For	GCTACTTCTCTGGACACCTGC	AAAAAGCCACACAGAAAAGC	433	chrXIV	6937530	CAATCGAGAAGAGACTGTGAACCAGATGAACCAAATGAACCAGCAGGACCACCAGGACCTCCAGGACCTCCAGGCCCTCCTGGACAACGAGGTCCAATAGGACCCCCAGGCCCTCCTGGAAAGCTTGCACTCAACTCCAATGCTACACAGCTACAATCGGCCTTCTCCGTCCTTCTGGGCGAGTACAACCCATCCTCAAAGAAAATTATTAGTTTCCGTCAAGTCATCTACAACAAACAGAACCTTTACAGCAACAAAACAGGCCTGTTTACGTGCGTCATCCCCGGTGTCTATCAGTTCAGCTTTCTCAGCATATCCTTTGTCAGTGTGGGAGATGTGGACCTGAAGTGCAATACCAAGCTGGTGCTGCGCGGTTACAAGGTGTATCAGGGAGGTCGC…
SNPLocus8958	GO620980.1, GO640692.1, GO620981.1, GO640694.1, GO620749.1, GO635649.1, GO640693.1, GO640691.1, GO629877.1, GO628226.1, GO635648.1, GO620748.1	Transmembrane and coiled-coil domain-containing protein 1 [TMCO1]	3	(0613, 0898, 0899)	For	For	ACGGATCAGATGTTACTGTGC	GAACATCCAGAAGATGCTCG	433	chrVIII	2130437	TTTTTTTTTTTTTTTTTTGTGAGTGATCATAAAACTTTATTAATATGTAAGAAATAAGGATACAGACAGTGACATACAATAATACTGACAAACGGATCAGATGTTACTGTGCCAATTAATCATTAAAATCTCAAAAACAATGTAGAGCATATGCTGAATACAAGGTATCATTTGTATCCTTTGGTAATCAATGTAATTAAGAACAAACTTTCTTCTTTTAATATCTAAGATGGGACAATCCTAAAGTTAAATAAACAAAACATGAATGAGAAATCCCACAGAAGGTAGTGGTACAGATGCTGCTGCAGGTAACGTGTTTGCTCCAGCACCGCAGAATCAGTTCTGTCTGTGCTCTGAGAAAAAAGGAGCCGCAACTGCACACAGTCGGAGTGCAGGAAC…
SNPLocus8977	GO634035.1, GO639646.1, GO621358.1, GO621359.1, GO636709.1	-	7	(0723, 0724, 0725, 0726, 0858, 0859, 0860)	For	For	AGCTCAGAAAATAGGGAGGC	CAACCACACCTAATACCTAAGTCC	463	chrXXI	4587052	ATATTAAACGCAGTTCGATGTGTGGATCACTGAGACTGTTGCCAAATTGCACGGTACAGCATGGACCAGAGAGAGGTAGAGCATCTAAATACATGACAGCATTAACCAATCATTAGCCCTAACACTAACCGGCAAGTTTGACAAGCATTCCAATTGGCCAATTCAATATTATAGATTGCCCAATAAGGAGAACCAATGAGATGTAAAAAGAATCCCACCTCTCTTTTATGATGGCTGTTATTACCCAAGTAGCTACTTGATGCATGTCGTTAGTGTTATGACTTAAGAATGCTAGGCTACGCTTTCAGCACACGCTTATATAGCTTTTCGGCCGTAGCAAAGTCTGTTCAGCTTTTGCTACAGTTTCCTTCTATGTTGCCGTTCTTACCTTTATTTAAT…
SNPLocus8986	GO636610.1, GO643683.1, GO648929.1, GO636611.1, GO648930.1, GO621613.1, GO621612.1, GO619733.1, GO643684.1	Phospholemman precursor [PLM]	1	(0593)	For	For	AAATGTTTGGTATTTAGAAGTGTAAGG	TTTCTGTTTCTCTCAACAGTGC	402	chrXX	5071450	GGAGGGTGTTGGCGTACTGTGTGGAGAAAAGTCGCTGCTTCTGGGTCAGATATCCGCCTTCTCGGGAGAAATTTCCTCGTTTTTTGTCGTTGCTAAATACACCGTGTGAGAGGTAAACAACCTGAAGCGTGAAGATGTCAAAGATCGGTGCTTTGGTGTTGATGACACTTGTGTCCCTGGTGTTGGCGGAAGAACAGAACTTGGAAGAGGACCCATTTACCTTTGACTACCACAGGCTGCGTGTTGGAGGCCTGATTCTAGCCGCTGTCCTCTGTCTCATTGGCATCACCATCCTGTTCAGTGGCCACTGCAGGTGCAAGTTCAACCAGGACAAGAGAAGGAGGACAGGAAGCAATGCTCAGCAGATGCTCTCCGACCAAGGTCGTTCCTGCGAATGCT…
SNPLocus9012	GO622320.1, GO626746.1, GO622321.1, GO617846.1, GO626747.1, GO623756.1, GO621851.1, GO621850.1	-	5	(0560, 0561, 0652, 0822, 0823)	For	For	TAAATCGGTCCAGATGAAGC	TATTTAGACGGTTTTGGCCC	455	chrIV	24246175	GGATAAAGGTTTCTTCAATTACCATTCCTAAACAAATCCCATAAGAGCGTAAGGAATGGATTCCACATTGTTTTTCTCTGCTATAATGCTAGCTGCAATCGTTAGCATGCTCGGCTAACTAGCTTACTACCTACAGTAATAACAGAGCGTTATCTCCAGCGCTCAGAGTCAGGGTTTTATGACTTACAGTAGTAGCACATTACTCTGAGAAGTTAACGGTAACGTTAAAATGCCCCGTTCACGACTGGCACATCCACTGTGTAGTTGATATTTACTGGAGTTGATCAAGTTTAGAGTCCAGAAACCCCGGCAATGTTTCAGGGTTATGTTAGAATGAAACAGTAGTCTGATCTCCTTTTATCATACAAACTAACTAGCTCTACACTGCGACACAAGGAC…
SNPLocus9014	GO622376.1, GO626424.1, GO626423.1, GO622377.1	Myosin light chain kinase family member 4 [MYLK4]	2	(0562, 0563)	For	For/Rev	GGATTGCCTTCTGTATGTGC	CAAGAAAGCTTGGAAAAAGG	419	chrVIII	3764781	GACAGGTATAAACCCAGGGAGAAGCTGAGGGTCAACTTTGGAACACCTGAATTTTTGGCCCCTGAAGTCATCAACTATGAGTTTGTTTCATTCCCTACGGACATGTGGAGCCTTGGCGTCATCACTTATATGCTGCTCAGTGGCTTGTCTCCGTTTCTGGGGGATGATGACAACGAGACATTGAACAACATCCTGGCCTGTCAGTGGAACTTTGAGGAGGAGGAGTTTACGGACATCTCCGACGAGGCCAAAGACTTCATCACCCTTCTGCTGGTGAAGAGCAAGAGCTGGAGGATGAGCGCCGCAGAGTCCCTCAGGCACCCCTGGCTGTCAGACCGGAGTCTGCACTATCGACTAAATCAGAAGAAAAACAAGTGCCACTCCACACATGCTCCATCT…
SNPLocus9020	GO622523.1, GO622522.1, GO626351.1, GO626350.1, GO628432.1, GO628431.1	-	3	(0606, 0888, 0889)	For/Rev	Rev	TGTACAATCATTTCAGTCACATAGC	GACGGTGCTGAATGTAATCC	426	chrV	4428891	TTTTTTTTTTTTTTTTTGTACTTAAGTTGTTCTTTATATTTGGACTGTATTCACATTATGTACAATCATTTCAGTCACATAGCTATAAAAATAACCTTTAACTTACTGTATGATGAAGATAAATTTAATACAAAAGAAAACATTTTCAACACATGTGGAACCGGGGAACACTTTTCTCCTCATATAGCACTGTGTAATAACACAATCTGAGACTGGCCTTGCTTTATTGGATCACAGAGCACTCGAACATGACATGCACTGCCTTCTGGGGGTTTTAATAACACTGCTCCTCTATTGAACTCAGCTGAAAGCGTTGAAAAAGCTCACAAACAAAAGCATGGCAGATCCTCTGGTGGCTGGCTCTAAAAGCCTGCTACATCGCAGAGAACACGGGCCCCA…
SNPLocus9031	GO629043.1, GO629044.1, GO622918.1	N-acetyltransferase 9 [NAT9]	7	(0567, 0653, 0831, 0832, 0833, 0834, 0835)	Rev	Rev	CCACAAGACAACAATCAGCC	GCTGAAGTGTCATGATAGAAGG	409	chrV	2506252	GACAGCATGGAACTGGAGCTGATGTAGAAGTGAATCTAGTTTTAGCACCATGAAGATAAATGAGAACTCTTTACTGGAGGGAAACAAGGTCGTGCTGGTTCCTTACGATGCAGAGCACGTGCCCAGGTATCATGAGTGGATGAAGTCTCCTGAGCTGCAGTAGCTGACCGCTTCAGAGCCGCTGACCCTGGAACAGGAGTACGACATGCAGAGGAGCTGGAGGGAAGATGATGACAAGTGTACGTTCATCATCTTGGACAAGCAGCGGTGGGCAGACGGCAGTGTAGAAGAGGAGCAGTGCATGGTGGGAGATGTCAACATCTTCCTGACTGACCCTGCAGACCCAACACTGGCTGAGCTGGAGATCATGATAGCAGAGCCGGGTCACAGAGGCAGAGG…
SNPLocus9038	GO623093.1, GO623092.1, GO634514.1, GO646413.1, GO634515.1, GO636870.1, GO648124.1, GO648123.1, GO628188.1, GO628189.1, GO636869.1	Alanine aminotransferase 2-like [ALAT2]	3	(0637, 0638, 0931)	For	For	CTGAATCATCATGCAAATGG	TATAAAGGGAGGAACCCACC	439	chrIII	13422006	TTTTTTTTTTTTTTTCTTGACATTGATCATTTATTTTGATTCTACAAAATCATATCTGAATCATCATGCAAATGGGGACTTTTCTGCATATTCTCCCTGTCAAGTACTGTCTGCAGGAATGTAATATTTTAACTAGTTGTACAAATGTTTTAAGCAGCATTGCATTTTCCTTCAATCGTTTTTGCTTGGTATTCATCCATTTCTCATATTCACAAATACTTAGACCCACAATACATAAATCCTTCAAAGTTGAAACCATATTATTTATACCAAACTCTACACACGTCTCTGAATTCATTTCTTCATGTCCAGTTTTGTTTTCTAACACAGCCTTGAAAACCGTCTATAAATGTCCAAATGAGATAGGTGCAAAGGCTTAAGTGTGTCATCACAGAGACC…
SNPLocus9064	GO624183.1, GO638084.1, GO624743.1, GO624184.1, GO624744.1	-	6	(0579, 0850, 0851, 0852, 0853, 0854)	For/Rev	For	AAGTGACAGTGGACAAAGGC	GGACTGAAGATGATGCAACC	400	-	-	TTTTTTTTTTTTTTTGAAACATGGAATGCTTTTTATTCATCTGTTAGAGAGATCAGCGTTAGAAAAAGTGACAGTGGACAAAGGCAGTGCTTCCCGAGGAATGATTGTAATGTGTGGAAGAGAGACAGATGCAGGACATTTCACGAACACACTTAAAGGGGAATAACTGCAGTTCATTACTCGGGTGTTAAAACAAATACTGGAGCTCTTAGTCGTGGGCAAAGCTGAGAACGTGGCCCCTTTAAAGTCGGCACGAACAGACAGGAAGTCACCTGGTCAGACCTGATTCTTAATGTAGGATTTAAGACATCTAAACATGCATTTACTGGCTTTTCTGATCAGATTTAAACCAAACCTGATCTTTGAAAATGAAATGAACTCTGTCTGAACCTGAACTGT…
SNPLocus9082	GO618169.1, GO644145.1, GO644146.1, GO624883.1, GO624884.1, GO619669.1, GO623332.1	U4/U6.U5 tri-snRNP-associated protein 1 [SNUT1]	1	(0584)	For	For	TCGCAGAGAAGAATACAGGG	AACAAAGCTTGTATGAAGTAGGC	459	chrIX	5895425	AACGCCCTGTGAGATCCCCCGACTGTCTGATGATGTTAGGATGGCAGAAATGGAGATAAGCGATGAGGAAGACTTTACTCCTCCTGAGCCAACTGTATTCGAGGAGGATGAGGCGGAGCAGGAACTGCAGAAACAGCTGGAGAAGCAGAGGAAGCTGAAGCAAAAGCAGCAGCTCAAAGACTCTGGGGAGAAGGTGGCCGAGAAGATTAAAGAGCTCAATGAAGCCGTCAATGAAAATGATCCTGAGCGGAAGAACAACATCGTTTTCAATGCCACCTCAGAGTTTTGCAGAACCCTGGGTGATATCCCAACTTATGGGCTGTCAGGCAACAGAGAGGACCAAGGAGACATCATGGACTTTGAGGAGAAAGAAGAGAAAGATGATGCTGGAGATTCAGA…
SNPLocus9089	GO625018.1, GO625378.1, GO625379.1, GO625019.1	-	1	(0614)	For	For	TTCTCAACACATAGACAGCAGG	TGAAGGTACTTCATTTGGGG	419	chrI	15504162	TTTTTTTTTTTTTTTTGCAGATATAAAAGAATTTAATTTCTCAACACATAGACAGCAGGACAAAATCATCACTGTACATGATCAAAGTCTCATAATATTCCTGCAATATTTTACATTGTTCAAGTCTATAGACTAATATAAATAATGGGCACATTAACCACATATTACAATTGTGTGTACCTGTGTTGTCTTCATGGGTAAATTACAAGTACTTATTGAAATCTAAGTACTAGAAATAATGTAACACTATAAGCTCCAGCATCGGACATGCCTTGCTCATGAACACACAGTAGGCAGGTGATTGGCATCACAAGGTTTGAGCTCTTCCTTCTGAATAACTTCCTCTTTTCTTACTTTATTGAGAAGGAAATATGACACATGCTGCGTGTCAATATCCTA…
SNPLocus9097	GO625220.1, GO635218.1, GO625221.1, GO639164.1, GO635217.1, GO630871.1, GO630872.1, GO639163.1, GO638873.1, GO618610.1, GO618611.1, GO625478.1, GO625477.1, GO634139.1, GO634138.1, GO633088.1, GO633087.1	-	5	(0615, 0755, 0900, 0901, 0902)	Rev	For/Rev	CCGTCCTCTACAGAGTGTCC	CTCAGATGTAACTACACAAAACAGC	414	chrXI	9326	TTTTTTTTTTTTGTTGTGGAATATTTTAATTTGATTCTCTTTCCAGTGTATACACTCATACTGTATATTCATTACACCGTCCTCTACAGAGTGTCCTCCAGCAGTTCAGTTGAATAATGAAGGCACATGTACGTAAGACAAAGCACAAACTGAGGACAACTCTGCAGGGGAACTCTTCTCTCTCTCTCTCTCTGTGGGGTTTAAGTGCACACACACACACACTAATAAGTAAGGCAGTAGGGTCGGGCCCAGTCCTCTTTATTCATTTTATTTTTTCCAAGGCCCATAAGGGGTCGACGGTGTCTTTTAAACGTCAAAATGTCATGATTAAGCAAAATTAAAAGAATTGGTTGAAGAATTAACTGAACTCATTCACTGTTCCTTACTCACTATTCAGGG…
SNPLocus9100	GO629159.1, GO620070.1, GO625351.1, GO625352.1, GO629160.1, GO619684.1	-	3	(0577, 0845, 0846)	For	For	AGCTACCTATCACCACAGTGC	TTTTCCATTATGACACGAAGG	406	chrUn	57032685	GATAGACTAACTGGATGTATCTTGAATTAAATAACTTTGAGGCATTTTTAAGCTTTGATGCTGTTTAGAAATAGGTCGCACTTATACCCAGATAAAATCCAGATGATATTTAGGGAACGTTTAATATAAACTCAGAATACAAATCTCATTTCAATCCGTCTAGCCGTTCTCTCGGCTACATGCAACTCAGCTACGTTCCTTCTCCTGTCCAGAGTGAAGTGTTGCACCTGAAGCTGTTTGGAAAAAAAAGATAATATTTTGATACATTTTTGTTAGCATTAATGCACTTAAATAAATATTAAAGAAAGACTTCTTAGGCAGCTCTATATTAAGGAATGATGCGTGCTATTTACTACAGATATAGGCAAAAGCCCATCTAGCCTATTCCACTAGGATGTA…
SNPLocus9112	GO635811.1, GO647904.1, GO626389.1, GO639815.1, GO633385.1, GO647905.1, GO634598.1, GO628374.1, GO628375.1, GO633386.1, GO634599.1, GO626390.1, GO622650.1, GO622649.1, GO645780.1, GO639816.1, GO633035.1, GO633034.1	F-box only protein 2 [FBX2]	3	(0506, 0763, 0764)	Rev	Rev	AGGGTGGAGTGTAGGTTTCC	TAACACTGGGGAAAGTCACC	246	chrXVII	12152174	GGGGGATCCTGCAGAGGAGCTCAAGTGTCAGAGAAAGAGACGGACGTAACAGAAGACTGCACTCGCCTTTCCTCCGGCTGCTCTGCATTCTCCGTTTAAGCTGTAATCATGGGCAAAAACCTGCTGAAGAATCCCAGTGGGGAAGAGCAGCTGGAATTCTGGGAGCTGACGGAGAATGGCGGGAGTCAGTGGAAGGTGGAGGACATGCCGGGAGACTGCGGCTTCGACTTCTGCTTGGACGGAATGACCGCATACTTCGCTACTTCCTTTGAGCTGTGTCTGAAGAGACAGGTGATCAACTTGTTAGCGGAGGAATACGCCACCGAACAGCTGGACGCTCAGCCGGCCGTCACAGTGGAAGACTGGTACTGCGGGAGGACGGATTGTGGCTGCACCTAC…
SNPLocus9114	GO637727.1, GO617577.1, GO626425.1, GO626426.1, GO624645.1, GO617576.1, GO622461.1, GO637726.1, GO624646.1, GO622460.1	Eukaryotic translation initiation factor 3 subunit I [EIF3I]	7	(0590, 0591, 0592, 0661, 0865, 0866, 0867)	For	For	AAGTGAATTAATGTGGAATGGC	TTTGACTTTGAACTGGAGGC	453	chrX	14037297	TTTTTTTTTTTTTTTTTGGATTCAGTCAATTTTATAAGTGAATTAATGTGGAATGGCAGAACAGAAAATATATCAACTCAAATTCTACGTATTTGTAGAATCAGATTAAATTAAATTGGGTATCAGGGAGTGTGAGTTTTGAAGTCCAGTCACGATCGCTTCACGGGTCCAGGGTAGAAAAACTGCTTCTGATCCAACCAAGAGAGCTTCCAAGTGATGTTAGAAAAATTAATAAAAAAAACACCAAAAACTCTCGTCTCTGAGATGCAGTCACCTGCTCTGACCTCTTTACCTTTATTTGAAGCAATTGGTGAAAAAGTACACTGATGACAGATCAGTTCAGATGAAGGGAATGAGGGGAGGTTGTAAGTAGACGGTAAATGCACTCGAGTCTGTTGA…
SNPLocus9134	GO632473.1, GO632474.1, GO629379.1, GO642175.1, GO645933.1, GO626975.1, GO626974.1, GO621543.1, GO621478.1, GO621544.1, GO642176.1, GO629380.1, GO645932.1	-	7	(0618, 0619, 0620, 0676, 0677, 0909, 0910)	Rev	Rev	TTGTCTCGCCTACAAAGACG	GGCGTGAATCATACAAAACC	416	-	-	GGTGGCTCACACAAAGCAGAGGGCCACAGGTAGAACTCAAACCTGGGCCGCTGTGATAAGCACTCAGCTTTAGTACATGGGCAAACATGTAGCGAGTCCCTTTTACTTTTGACAAGCAAAACACACACAATGGAGAAAGATTTTCATTTGAATCTCTTTACTGGATACATAGCGGTGCTGTTGACACAAAATTACAACAAAATATAATGCCTCAATCGGCAAAACAACATAAAAAAAACAGTAAGTCAGGCATGCAGTCCAACACCATAAAATGCTGAAGCCCACCTTTTGATGCCACAATATGCTAACATTTCAATAACGTAATTATTTTTGGTTGCAAAACTTAACATCTGGATTTAATGTACACAAAGAGGATTGTAATGCTGGGCAGCTTTTTCT…
SNPLocus9142	GO638790.1, GO638791.1, GO627186.1, GO627187.1	-	3	(0623, 0678, 0913)	For	For/Rev	TAATGCATAGTCAATTAAGTTTTGG	AATTTGATTTTACGAAACTTTGC	400	-	-	TTTTTTTTTTTTTTTTTCTTCAAATTTAAAAACATGGTACCCTTTCATAATAAAGCATCATTAAAAAAAGTTTACTAAGTTGTCACTAATGACCTCATTAAAAGGTTAAAACACACACATATTATAATGCATAGTCAATTAAGTTTTGGTTTGCCACATCTTAGTTCATCCACAGTATATCCTGTACCAGAATACTATTATATTTTAATTACACCACAGAGTCTTCCTCATAACGTGTCCAATATTCACTCTCATTTTAGCTCAATTTGAGTCTCCACCAACTCCTGAGGGAAATTTGACCCATTCTTAATTCAAACATATTTTTAAGTGCAGCTTTATAAACCATATTGTCGTAAACTAATGCAAAATTATGCAAAATAGCAACTCAATCCTGAACTT…
SNPLocus9150	GO627449.1, GO616536.1, GO646852.1, GO646851.1, GO627450.1, GO648355.1, GO648354.1, GO625486.1, GO618003.1	-	1	(0586)	Rev	For/Rev	TGAACCACACAGTTTCTATTGG	AGGATCGCACAGTGTTAAGC	404	chrUn	28851977	GGGCCATTTGGTGATCAGGAATTAAGTACTGGCAGTGTGTTTTTTATTCTACACACTGCACATTTTATAATAGGCAATCAAACTGTTGACAACAACATAACTCTCTGAAAGTAAGCTTGGTCGTACGCCGTGTCATCCATATAAACATGTCCGTAGGCTTCAACAGAAGTGCTTGTCGAATGTTCTAACAGCGTCAGAGACCCCCTCCATCATTTTCATCTTTCTGTCACAGCAGGCTTTTCAGTGGGGACGTAGGGAACAGCTATTAACACTTCTGCCTTCAAATTAGTTTGATGCATATTGAACCTTTCAAACCCTATTACACATTTCAACAAGCGGAGGCACTTACACTCATTTTGGATTTAACTGGTGAAAAAGGCACCTGGCAATGATGTGGTC…
SNPLocus9158	GO627638.1, GO644497.1, GO627639.1, GO643667.1, GO643668.1, GO628078.1, GO626591.1, GO626590.1, GO633095.1, GO626176.1, GO626175.1, GO627289.1, GO628077.1, GO627290.1	Aminopeptidase N [AMPN]	2	(0610, 0611)	For	For/Rev	TAAATCTTGCATGGAGGTGG	CATTATTTTGTTAATGCAAAGCC	410	chrXIX	20230099	GAAGCAACCATGGCTGCTCAACAGGTACCTGGAGTACACTCTGGATCCAGACATGATCCGAAAACAGGATGCCACCTCCACCATAGTTTACATTGCTAACAATGTGGTTGGACAGTCTCTGGCGTGGGACTTTGTCAGGGCCCAATGGTCATACATTTTTAAAGAGTATGGTGGTGGATCATTCTCCTTCTCCAACCTCATCAATGGAGTCACCAAGCGCTTTTCCACTGAATTCGAGCTTCAACAGCTGAAGCAGTTTAAGGCAGAAAACAGTGAGATCGGTTTTGGCTCTGGGACGCTGGCAGTGGATCAGTCCATTGAGAGAACCATCAGCAACATAAAATGGATTACAGAGAACAAGGAGAATGTTCTGAATTGGTTCGATACAGCCTAGTAGCT…
SNPLocus9174	GO623744.1, GO621893.1, GO621892.1, GO632157.1, GO632158.1, GO628126.1, GO628125.1, GO640236.1, GO631850.1, GO640237.1, GO647029.1, GO623745.1, GO647828.1, GO647030.1, GO631851.1, GO647827.1, GO616529.1, GO616528.1, GO621862.1	-	9	(0595, 0662, 0663, 0664, 0665, 0666, 0869, 0870, 0871)	For	For	TTCTGTGGTTTGGATCAAGG	CATTAAAGGTTCGATCTGTGC	420	chrX	9277696	GGGGCTAGAAGTTTTTTTTTGTTTTGGTTTTTTGTTCAGGCTTTTTTACTCGTCCAACCCCAAACCGAGTGTTCATACTGACAGCACATATTTCATCGAAATCCGAATTGTTTTTAGGCGGCCTCTCTCTCTCTCTCGAAAAATGAAACCACAAAGTCTATTGTACCTATTTTGTATATGTGAGATGTTTAAATAAATTGTGAAAAGTTCTGAAATAAAGCATGTCCAATGTTCCAAAACACACAACTCAGTGACTTAAGTGCTTTCATGTTTTAATGACACCATTGAAGGTTTGTCACTGTATTTTGGTTCTAGTTTGGCTGATGTAACACATCATCAATAACTTAAACATCTTCCTATTGTGGAATCACAGCCATATCTTATTTACCTTCCCCCTCT…
SNPLocus9180	GO624076.1, GO628380.1, GO628381.1, GO624077.1, GO647610.1, GO647611.1, GO644090.1, GO644089.1	-	3	(0507, 0765, 0766)	For	Rev	AGTGTTTGAAACCAGGAACG	TAAAGGGGGATAAGTGAGGG	298	-	-	ggggTAAGCGTTGACAAACACATAAAATGTTCTTATAACTACTTATAACTAAATGATATTGGGTTTTGAACAAGTTATTAAACGCTTAATAGGACTTTAGATTGTTTATGTTTATCAATCCTGACTTTTCATTTCTTCTTGTTTTCATGGCGTAAAAGGTCTTCCATACATTGTCCCTAAGTACTACAGTACCCATGAGCCTCAGCGGTTGAAGTCGATGTGAAGTCAAGAGTTGAAGCATATTCTGAACAAATCCAAAATGAATTGTTTCAAATTGTTTTCTTTACTTCATCCTACAATTTTCCCGCCTGGCAACAAAATATCTAAAGCTTTCTGATTGGGTTTTGTCTTGATGCAGTGATCTCTGGGTGTTGTAGTTTAGTTTACTAACCCAGTTTT…
SNPLocus9202	GO629706.1, GO639006.1, GO641851.1, GO616871.1, GO629120.1, GO629707.1, GO641852.1, GO626468.1, GO629119.1, GO639007.1	Ubiquitin thioesterase OTUB1 [OTUB1]	6	(0583, 0656, 0657, 0658, 0861, 0862)	Rev	Rev	TGAAACGCAGTGTAACAAAGG	AGTCAATCACCACGTTTTCC	430	chrVII	9399698	TTTTTTTTTTTTTTTTTAAGATGTAAATCCCTTTAATAAAACTCAATGAAACGCAGTGTAACAAAGGAAAAGAATCCAACACAAAGCAAGTAGATAACATTTACAACCACAAAAAAAAAAAACCTGTACAACTCTAAATGCCTGGAGTCACTTCTATTTTTTCCAAAGATTTTTTTAATTAACCATTTTGTGATGACTGAGGATAGACTTGGGAGTTTGGGGCGAGAGGGGTAAGGGAGGCATGTAATGTGATTTTTTTCTTTCCAAATACACGAGTGTAATCTCATACCCAATGTATGCTTCATCAACGTGGCTGCTGAAGTTTTTTTTTTACCCACTGCTGTATCGTACAGCAGGAGGAGAATGAGGTGGGCTGTGGTTAGGAGTGTTATTTGTACA…
SNPLocus9236	GO630456.1, GO630457.1, GO625959.1, GO625958.1, GO616996.1, GO616995.1, GO616817.1, GO616662.1	-	11	(0626, 0627, 0917, 0918, 0919, 0920, 0921, 0922, 0923, 0924, 0925)	For/Rev	For/Rev	CGCTACCTTCACAAATTGTCC	CATTTACACCAAATCATTTATAGGG	405	-	-	TTTTTTTTTTTTTTTTTTACTGTGTACTATATATTTTATTGTCGATAGTTTCTTTACAAATTCTAGAACGTTCTTTTTTTTCAAATTCTAGAACGCTACCTTCACAAATTGTCCATCAATCAACCCATCATATCTGAAACATGACACATGATTAACTATCATTACAAATGAGATAGTTGAAAAAATGATTTGCATTGACGACATTTATTATGTCAAATTACTATGTTTCAATAAACAATGCTTTATATTACTTTTGAACAGATTAGAAGCATGTAACTAGCACTAAACTACTGTAGCTTAAATCAGTCACTAACATACATTATGGTATGTTGGATTAGCCATGGGCATGCGTTGTAGCACAGTTGCTACAATAAGTTTATGAACTGAAATTAATAGGAT…
SNPLocus9240	GO630565.1, GO639923.1, GO630566.1, GO639976.1, GO637486.1, GO639924.1, GO637487.1, GO631340.1, GO631339.1, GO639977.1, GO648012.1, GO648013.1	-	4	(0712, 0713, 0825, 0826)	Rev	For	GTGGTACTGTCATCCAAGGC	AAATCATGAACACACATTAAGAGG	403	chrXX	9978925	GGTGAGAAAGAGAGATGTTTTTGAGTTCCTCTCTTTGAGAAGTGTGAGAACTGGAAAAATGTTTACATCTATTTTTACCAAGTCATCACCAGCTGGTACATTCCTGTCTGATTGCAAGTTACTGCAAATCTCTGAAAAGAATAAGAGAGAAAACTGCTATGCTATGAATATTGAAGCTTTGTTGTTATGATCGGGCCTTATATTTATTGAGCACAATGAACAACATGCCAGGAAAAACAAAAGTGGGACAAAAGTTTGATTAAATAACAACATTGCACTTACTAGTGGATTTTTTTTCTAATCCCATATTTAGTTGAAGAAATGCATTTTTAATTTGTTAGTTGAATTTAAGTAATAATTGGCATTTTTGACAAAAATACTGCATTATCAATGCTTATT…
SNPLocus9254	GO631074.1, GO648021.1, GO631075.1, GO631950.1, GO648788.1, GO628193.1, GO628108.1, GO646666.1, GO631951.1, GO646667.1, GO628262.1	SRC-like-adapter [SLAP1]	6	(0617, 0904, 0905, 0906, 0907, 0908)	For	Rev	CAGGAAAATAGTTTGGAAGCC	TATGCTATTCCTGAAAGCGG	430	chrX	8644278	TTTTTTTTTTTTTTTTTGGTGCCATTTGACCGTATAACATTTATTAAGAACACAGGAAAATAGTTTGGAAGCCATTAATACTCATACACATATATTACCCAACAATATCCATAGCATTCAGGTCTCCTATTTATCATTCAATTCATGTGCAGAATACACATCAGAGTTCAATTGCACCACCGTCCAATTCAACTCCATAAAGATCCGTCTTATTGGCTGAGTCAAAGTGTAAGTGGTCATGCAGTTTGTGTCATCTTTAAAGTATTTCAAAGTGCTCACATGAGAAACTAACACACTGCAATTATTTGGATGCTAAAACACAAATGTTGTTCTACTGCCACATAATTATGTGCTGGATTTGAGAGAAGGATGCCCCATGCTACCTTCCACTTGAAGGTA…
SNPLocus9255	GO631145.1, GO636162.1, GO631146.1, GO636163.1	Parkin coregulated gene protein homolog [PACRG]	3	(0601, 0878, 0879)	For/Rev	For/Rev	ATGTTAAAAAGCACATGGGG	ACATCAACACAGGAGATGGC	400	chrXV	7778978	TTTTTTTTTTTGCATTGTGATGAATTTATTAGGGGTTTAAAAGGCTATGTTAAAAAGCACATGGGGCAGGAGGGTTTGAGCTCGGCAAAACAGGGAGCAGAACAGATCAGAGGAAGGAGCGCTGTGTCTTGTAGATCATTTTGGAAACAAAAAGAGAATGAACAGAGTGACGTTTAGATTAGGTAGGGCTAGGATAAAGATAAGAGTATGGGGCAGACACAGAAGGACTGATACAAGGATAAAGTCGAGAGTCTGTGTAACGTCAGGGGGACGACCCCCTCCTCAGCTGATCATGCAGGACTGGTAGGTGGGCACCATGTATTTGATGTTTATGAAGGAATCCTCTCCTCCGTAGCGCTCGAACATCTCCAGAGTCTCCTGGATCAGGTCTCCGATGTT…
SNPLocus9258	GO631274.1, GO631275.1, GO616140.1, GO633097.1, GO633096.1, GO616141.1, GO619784.1, GO619785.1	ADP/ATP translocase 2 [ADT2]	8	(0717, 0718, 0719, 0720, 0721, 0722, 0855, 0856)	Rev	Rev	CGTATGATGATGCAGTCTGG	GACAGGAGGAGGAGGTATCG	605	chrVII	22391156	GGGCATTTCGTCGTTGTAGGCCATCATCTGTAGAGGGCAGAGGGGTATATATCGTTTACTGGTTATCTGAAAGGGACACTCAAGAACATCGCAACATGAACGAGACAGCTGTTTCATTCGCCAAGGACTTCTTGGCTGGTGGCATCTCCGCCGCCATCTCCAAAACAGCCGTCGCCCCCATCGAGAGAGTGAAGCTGCTCCTCCAGGTCTAACATGCCAGTAAGCAGATCACCGTGGACAAGCAGTACAAGGGTATCATGGACTGCATTGTCCGTATCCCCAAGGAGCAGGGGTTCATCTCCTTCTGGAGAGGTAACCTTGCCAATGTCATCAGGTATTTCCCCACCCAGGCCCTCAACTTCGCCTTCAAGGACAAGTACAAGAAGATCTTCCTTGATG…
SNPLocus9264	GO631448.1, GO631447.1, GO623888.1, GO623889.1	-	1	(0594)	For	For	AAAAGATGCCCAAAAGTGC	CTGTATATGTCAATCATTCAGCG	401	chrIV	16705965	TTTTTTTTTTTTTGAAGATCGACCTTTATTTATTGAAACGTCTTGCATACAAAATATATTGCACTATAACCAGACATGTCAACCCAAACATCTTAAATGCAAGTAGTATGTACAAAAGAAGAAGGAAAAAAAGATGCCCAAAAGTGCACACAAGGTTTACAGCTTCTTTTTGACTACCCTGGTTTAAGTATCTACAGGTTATTTGTGTGTCTTCACTTTCTGGCACTCTACTTTTGAACAGCCCACAACGTGACTAGTTTACATTGGCTATATATATTCTGCAAATATATGACTGTTGAAATCCACTAAGGTCTGGGAAGAAACGACTATTATCTTCATATGTGGTTCCACACGAACCGCGTTGAAACCCCAACTGGATTAAAGGCTCAGTGAAAGAGG…
SNPLocus9273	GO618015.1, GO644537.1, GO632021.1, GO632022.1	-	4	(0598, 0875, 0876, 0877)	For	For/Rev	TACGAATTGCACACTTCTCC	ATTTAACCCAACCAAGTTGC	449	chrV	181516	ATTCATCTTTGCTAGGATAAGCGCATGAACTTGAGGAGCTGTTACAAGTACAGTATAGGCCGTCTCTTAGCACACGCAAAATATACAATTATGCCAAGTTTACACTATTCTGTATGACCACAAGTAAAAACAAAACACTGTTAATTATTTTACATATTGTAATGCAACTGTAGCATTCTTTATTTTCTTAAAAGTTCTGCCAAAGACATTCTGCCTTGATCTCTGAAAGTGTAGTTGTCGTTCTTTGGTCAGCAATACATATTTTGTTACTCAAAATAATTTATCTTAAATGTTTGCCAACAGCAGCTAAAGATAAAACAGATGCTTGCACTCGACTCCTTCAACTCTTTCTACATAGGTTCAGGCTAATAGCCTAAATAATTACTCATAATTACTTTC…
SNPLocus9288	GO618631.1, GO632693.1, GO632692.1, GO636076.1, GO618632.1	-	4	(0578, 0847, 0848, 0849)	For/Rev	For	CGCAGCAATAATAAGAAAATGC	TGATCCATGACTCCCATACC	402	chrVI	13045829	TACTGAATATTTTGTTTTCTTCCAAACTCGGCAGCAGTGTTTAAACTCGATGCCATTGATCTAAACGGGTTGTTTCTCTGAGATGATTTGAAGAGTTCAGAGTGCAACCAGAGCAGCAAAACAAAACCCAATCTGTAGAGAAATGAGTTGTCAGAAGTGGAGTCCTCATTTAGACGACGGCAGAGATTCTCCGTTTTAAATTTCCCAAGATATCACAAAGGTTGAGCCCAGACACCGTTAATGAAGACAGACCGTACACGTAGTATCCTAGAGCCTCATTCATAAAATATCCTTCTGCAAAAAATTATGTTTCACTTTCTTTGAAACAGTCACATTCTTTAGAAATCATATTAAGTTATGATGATATGTAAATACAGTCTTGAAACTTATTTATGAATG…
SNPLocus9291	GO632892.1, GO625653.1, GO632891.1, GO625654.1	26S protease regulatory subunit 8 [PRS8]	7	(0607, 0669, 0670, 0671, 0752, 0754, 0760)	Rev	For	CCTATGAAATGATTGGTGGC	ATATCACATCAGGCTCTGGG	440	chrV	9203837	GAGAAAAATCCAAGATGGAGGTGGACGGAGCTGATCATATGGAGATGGGGGAGAGTAAAGGTGGCTCGGGTCTCAGGCAGTACTACTTGTCTAAGATAGAAGAGTTACAGTTGACAGTTAATGACAAGAGCCAGAATCTCAGACGTCTGCAGGCGCAGAGAAATGAGCTCAATGCCAAAGTGCGTCTCCTTCGGGAGGAGCTGCAGTTACTTCAAGAGCAGGGGTCCTATGTAGGGGAAGTGGTTAGGGTCATGGACAAAAAGAAAGTGCTGGTTAAGGTGCATCCAGAAGGAAAATTTGTCGTGGATGTGGACAAGAACATTGACATCAATGATGTGACTCCCAATTGCCGTGTAGCTTTGCGTAACGATAGCTACACCCTTCACAAGATCCTGCCCA…
SNPLocus9304	GO633479.1, GO633478.1, GO645836.1, GO645835.1, GO620780.1, GO620781.1	Extended-synaptotagmin-1 [ESYT1]	1	(0570)	For	For/Rev	TGAAGTTTTATATGTTTTAACCAGAGC	GATATGTTGCAATAATGTCAAAGC	438	chrXII	11343026	TCATCACCATTCACTCCTGCAGAGCGCTGGCAGCGTGCTCCAAGGACGGTGCAGACCCTTATGCTTCCTTCATCCTGCTGCCTGGCAAGAAGGCCACCACCAAGAGGAGGACTGCCACCAAAAAGAGAGACCTCAACCCAGAATTCAACGAGAGGTTCGACTTTGACTTCTCTCTGGAGGAGTCCGCACAGAGAAGACTGGACCTGTCTGTGAAGAACAGCGTCTCCTTCATGAGCAGAGAGCGGGAGCTTATTGGAAAGTTGCTGCTGGACCTGGACCAAATTGACCTCAAGACTGGTGTCACACAATGGTACGATTTGGTAGCAGAGACCAACTAGAAGACTCAAGTTTGTCTTAAGTCCCATTTAATGTTAGGTGTTGCTTCTGTGATTTGTGTGT…
SNPLocus9305	GO633936.1, GO633493.1, GO633491.1	-	7	(0633, 0634, 0635, 0636, 0928, 0929, 0930)	For	For/Rev	GAATCATCAATACCTTTACAAATCC	TGGTTTTAAAGCAGGAGTGG	417	chrXVI	13202381	TTTTTTTTTTTTTTTTTATCATTGGCTACGACAGACTTTTAGTTTAATTTGTTTATTCAAACAAATTCAACCACTTTCTTTAAGAAAAATAGATCGGGAATCATCAATACCTTTACAAATCCAATATATTAACATTTGTACATATAAATAAGCAGGTTTAAGTGTGCAGTTCCATAAAAAACATTACATTAAAAGGTTATTAAACAGTTTAAACATATCAAAAGTATATACATAACAGACGACCAATATGAAATACTATGGACAGACATGTCGTGGAGTTACACTTGGTAAAAAGAAAACATGACATTACAGATTTAATGTTTAGCTTTACTTTAAGTCTAACACTGTGATTCAATCTTGGCACAAATGCAATGTGGAATTATTTCTAAACTGTAGAGA…
SNPLocus9308	GO633586.1, GO628962.1, GO642695.1, GO618359.1, GO633587.1, GO642696.1, GO628963.1	-	2	(0599, 0600)	For	For	AATTCAGTGTCACATCTGCG	TCCATTTTGAGGGAAACCC	400	chrXX	12810528	TTTTTTTTTTTTTTTGGATTTCCAATTTCTTGTCTATTTAATCATATCATAAATTAAAAAACTTTAATTGAATCCATTTTATACAGCAATTAAATGTATGCCTTTTTAATGTAAAATAAACATTGAATTTAATTCAGTGTCACATCTGCGCCATTCATGCACTTATTTCTGTAACTCACTCCCAGTGATGGAACCTGACAGATTAGCAGTCATGAAATAGTGGAATATTACACATTACATAAATGTTTTTCCCTTTCAAAATATATTGTTGATACATTGCTGATTTACGAATAATATAGATAGAAAAACAAACACTTTTCAAATTAAGTTTTTTCTCTTGTTCAGAAGTCTCATTGTCCCTTCTAGTTTCTCAAATCAACGTTGATAACCATAAACAAT…
SNPLocus9326	GO638055.1, GO646783.1, GO646784.1, GO643509.1, GO642000.1, GO624115.1, GO619300.1, GO633020.1, GO643508.1, GO642001.1, GO620485.1, GO638056.1, GO633021.1, GO616229.1, GO622544.1, GO619301.1, GO647437.1, GO647438.1, GO634384.1, GO634383.1, GO624116.1, GO630747.1, GO630748.1, GO620486.1	Pituitary tumor-transforming gene 1 protein-interacting protein precursor [PTTG]	6	(0596, 0597, 0759, 0872, 0873, 0874)	For/Rev	Rev	AGAATGTCAGCGATGATTCC	GCACCACAAGCTCTGATCC	429	chrXVI	11514561	CAGTCGGAGGTTTGCGGTTGTTTCACAATGTCCGGAGTTTACAGAGCCCCAGCCTTTGTTTTTGCATTGCTTTTCTACGGTGTTTTTCTCACCACCAAGGCGCAGACACCGACTCCTTCTCCAGCTCCGACTCCTTGTGCCTTGAGACCCAACACCAGTTGTGCTGAATGTCTGGAGAATGTGACATGTTTGTGGTGCACACCAACCAAACAATGCATGGACTATCCAGTGAGGAACATCCTGCCCCCCAGCAGTGTGTGTCCACTGAATGATGCACGATGGGGGTTGTGTTGGGTGAACTTCCAGATTTTGATCATCACTATGTCAGTGGTGGGTGGCGTCATCATTATTGGCCTTTGTGTTTGCTACTTCTGCTGCTGCAAGTGTGAAAGAATTGGG…
SNPLocus9329	GO629810.1, GO634750.1, GO634749.1, GO635795.1, GO629811.1, GO648294.1, GO648293.1, GO635794.1, GO615944.1, GO615943.1	-	1	(0569)	For	For	GTTTACAGTGTCCTCGTCACC	AAACAAGAACAACCATTAAAGAGG	407	chrXI	16494756	GAGTTGGATTAAATGTCCAATATCTCTATCTATTTTCTACGATATTTGAATTGTGTCTCCAAATTATTAGTGTTAAATGTATTCCTTGTTTATTGCTTAAGGAAATTTCAACTAAAGAATGAAAAAAAATTGAACTCATACTGACCAAACAAACCTAATCAGAGTTAAACTCACTTTTATTGTGTAAACATTTGGATTAAAATGAGTAAATGGTCGAGGTATAAGCACATTGACAGTCAAGTTTCTTGATGTAGAAAATAATCGAGTGACTAGAAGAAACGCCGCTCTGTAAAACAATTTCAACTCCAGTTTTTCCACAATTATCTCACATCCACACTCTTTGTTCTCTATTGATTCTCACACAATAGAAATATTGAAAACTGATTTAATCAGATGTTT…
SNPLocus9333	GO637617.1, GO630005.1, GO639546.1, GO642798.1, GO645965.1, GO628953.1, GO627904.1, GO645355.1, GO642572.1, GO642573.1, GO635871.1, GO639545.1, GO645356.1, GO622214.1, GO637618.1, GO630004.1, GO627905.1, GO622215.1, GO642797.1, GO645964.1, GO634926.1, GO628952.1, GO627541.1, GO627542.1, GO635870.1, GO649606.1, GO649607.1	Beta-synuclein [SYUB]	1	(0582)	For	For/Rev	AAATGAGACCAGAGCCAGG	GATATGACAACCATCATGATTCC	409	chrIV	13828292	GGGGGACTTGAAACTATCTCCCATTCAGACGGTAGTGTGACTCGACTGCGCGATTGAACCATAAGGGGACAAGACGACGTCTCTTTGTAAATAGTTACTTGGCCAAGATGGATGTGTTTATGAAGGGTTTGTCTAAAGCGAAAGAAGGGATGGCTGTGGCAGCAGAGAAGACCAAGGAGGGAGTTGCGGTTGCGGCTGAAAAGACTAAAGAAGGAGTTATGTTTGTAGGTAACAAGGCCAAAGACAGCGTGGGATCAGTGGCTGAGAAGACCACTGGAGCCGTCGGGAACATTGTTGCTGCCACTGGACTGGGGAAAAAGGACGAATTCCCTGCTGACATGAACCCTGAGGAGTACGGGCAGGAGGCCATGGAGGGCCAGGGAGAAGCAATGCTGGAGG…
SNPLocus9348	GO635456.1, GO635457.1, GO649231.1, GO649232.1, GO619320.1, GO619321.1	-	2	(0609, 0892)	For	For	TAGGAAGACCGAGAAGAATCC	TGATGATGATGATGTCCTGC	400	chrV	4473600	TTTTTTTTTTTTTGTTGGGTGGTCTGGGCAGTTGTGACATCAAACTGTTTTCGTTTTGTCCACAGATCTTTAGGAAGACCGAGAAGAATCCCAGTAGATAATTTCAAAATCTTTGTACAGAAAAGTATCCCATGCGGCGGGACTTCAACCCTCGACTCCTCTCTATATACAGCACATGGGAGGAACACCGACATGAGACATGTGGTGCGTCAACATTTGCAAAAATATATCCTTATAATTCTTTTTGCCGTACAGATAGACGATATAAATATTAAATCAAACGTGGAGTTGGGACTGGAAACGGATACATCGTTTAGGCTGTGCCAACTTAAAGTGCTAAGATACTTCGATTTTTTTTTTTTTTTAGCAAGCCGCAAGCATTAAGGTATATTCTGACTT…
SNPLocus9356	GO644069.1, GO635850.1, GO635849.1, GO621891.1, GO644034.1, GO644033.1, GO621645.1, GO621890.1, GO624813.1, GO619361.1, GO619360.1, GO617184.1	Uridine phosphorylase 2 [UPP2]	6	(0603, 0667, 0880, 0881, 0882, 0883)	Rev	For/Rev	GGTGATTTTAATATTTTTCTTGCG	TTTTATACTCTACAACACATTTCATGG	412	chrXVI	11168686	GCCAATGAGCTTCTGCAGTGCTCCTCTGAGCTTCAAAACTTTCCTACAGTGATTGGAAACACCTTGTGCACCCATGACTTTTATGAAGGTCAAGGCCGACTCGACGGAGCTCTTTGCTCCTTCTCTCATGAAGACAAACTGGAGTATCTGAGGAAAGCTTACGATGCCGGAGTGAGGAATATCGAAATGGAGTCCTCCGTATTTGCGGCTATGTGCCGTGTCTGTGGCCTCAAAGGGGCTGTAGTCTGTGTTGCTTTGCTGAACCGCTTCGAGGGAGACCAGATCACCGCCTCTCATGATGTTCTGGTGGAGTACCAGCAGAGACCTCAAGTCCTGGTGTCCCACTTTATCAAGAAACACCTGGGACTAGTTGTATGAAATGCCTACATCTGTATGTAT…
SNPLocus9364	GO634257.1, GO634256.1, GO636174.1, GO636173.1	-	4	(0580, 0581, 0655, 0857)	For	For	ATTTTCCATTAAATGCTGCG	TAAAGGTGAAGTGGCAGATCC	400	chrII	10212616	GAGATAATTTCTGTTAAGGGACCAAACGTGTTTTCAATGCTGAATCAGTTTGACATCCTGGATATATCCTTCAAACTCATATTGAAGACCCTTCTGTCTGCTTCTCTCTGAAGTCGCGTTTTCTTTTTTCCATAAATAAAATCATCTTTCTTCGAGAAGTGCAGTTAGTGACAGTGTGGGCTCCTTGGTAGCTCTGACAGCTTGACGGAGTAGCAGCGGGGGGCGTGGCTTAGCGAAGGGTCGATTAAACATGTCCAAACAGTTGACAGCAATGAACATATCAGATATGTAATGTATGAGGTCATTATCTCCACAGGAGGATGGAGGAGGTCCTGGTTCTACTTGGTCGGTTTTGTCCCAAGATTCCCTTTAGTCGAAGACTTCTCTGGATCGCCCTGA…
SNPLocus9388	GO637309.1, GO637310.1, GO626239.1, GO616149.1, GO616150.1, GO626238.1, GO616395.1	-	3	(0608, 0890, 0891)	For	For	GACAGTGAATTTGAGAGAAATGC	GATGAATGGAGTTGAATCCG	416	chrXX	12915574	CCTTTTTTTTTTTTTTTTTTGTTGTTTAGCATTTTTATTCAGCAAGTGGCAGTTCTGTAAACTACAGAAAAAAAGTATTGTGGCTTGTCTAAAAAGACAGTGAATTTGAGAGAAATGCATAAAAAGCAGATACAGGAAATACAGAAAGTCTGTCCGCATCAGATGAGCACCTCTTATCAGTGTCACTTTGAATGATCTGAAATGATCTGAACGGAGAACTGTCTTGTCAGATGTAGATAATGTGTGGTAGTTCTAAGTAAGAGAGTAACCAGGCACTTCAGATAAAAGGCATGACCCACTAAATCGATTCAAAGTGAGGGTCATGTGAGCACTGCTGCTTCCCTCACATCCTGTCCATTCACTTGCTTTATCCATCATTCTTTCATCTCCCCACTCATC…
SNPLocus9392	GO633182.1, GO637488.1, GO637489.1, GO633183.1, GO641655.1, GO638849.1, GO620020.1, GO620021.1, GO638848.1, GO642219.1, GO641654.1, GO642218.1	Bridging integrator 2 [BIN2]	4	(0747, 0748, 0749, 0824)	For	For	ACAGTGCAGTTCATAGTATGGG	TTATTGGCAGAGAAGCAACC	483	chrXII	13806988	GAAGCTATTAGATCAGGCCGTACACAACATGGAGACCTACGTGAACCAATTCCCAGATGTCCGGGAGAAAGTAGCCAAGAGGGGAAGAAAACTGGTCGACTACGACTCTTCCCTTCGCCACCTGGAGTCACTGCAGACTGCTAAGAAGAGGGATGATGTCAAGATCAACAAGGCAAAAGAAGAGATGAATGCTGCCAAAGGTGTCTATGAAGGGATCAACACTGAGTTAAAAGAAGAGCTGCCAGTGCTCTTTGAAAGCCGCGTTGGATGCTTTGTGACAGTCTTCTCAGCTGTATCCAATATAAGAGAAATCTTCTATAAGGAAATGAGCTCGCTCAACCTTGATCTACAGAATGTGATAAAGGAGTTGCAGGCTCAGCATCCGGACAAAATGTTTTC…
SNPLocus9400	GO637864.1, GO637865.1, GO637262.1, GO637263.1	-	4	(0616, 0674, 0675, 0903)	For	For	TTATCAAGGGCAGAAACTAACC	GTGATTTTTCACTTAACATCACG	432	chrIX	11028164	TTTTTTTTTTTTTTTTTTGTGAAAATGTATCTTTTTATTGGTACCATACATTAATTATCAAGGGCAGAAACTAACCAAATCAAAAAATATATATCAAACAATGATTTTTCTACAGGGATTGGAAAAAGGTACAAGTCACCATTCAAACTCATAACTGTTGCTGGAATCAGCTGTAAGGAAATGGAAATGTACAAAACAAACTAGCTTCAGCTGTTTTTTCATCAGACTTTACAGACAGCATTGCTACCAAATATGAAGACTGAACTTAATGATAAGCTGGCTTTAGAAGATGTTTGGATGATTGATGGTATCATTCTGGTGGTTACGAAAGACATTGCACCAATGAAGGCCATTTAGACAAAAACTAATGGAAAGAAATCAGTTTCAGCCAGTGACGAA…
SNPLocus9405	GO634059.1, GO644412.1, GO646194.1, GO625365.1, GO646193.1, GO644413.1, GO625366.1, GO634060.1, GO638168.1, GO638167.1	Cytosolic sulfotransferase 3 [ST1S3]	8	(0573, 0574, 0575, 0576, 0841, 0842, 0843, 0844)	Rev	For	AAAGGAAAAGTTGGTGACTGG	AGCAGTGGACAGTGGATAGG	419	chrXII	1049056	GACAACAAACTGACTTCATTGTGGATGATTCAGACACAGACACTGTTTTGGGAAATACGATCTCAGCAGGATGGAGGTGATACATCAGAGAACAATGTTTGACTTCCACGGAGTCTCCATGTCCAAATACTTCACTGACAACTGGGACGAGGTACAGAACTTTAAAGCGCGACCAGATGACATTCTTATAGCTACTTATCCTAAAGCAGGAACAACATGGGTCAGTTACACCCTGGATCTTCTGTATTTTGGACAGACATGTCCAGAGCGTCAGGCGTCCATCCCTATTGATGAGAGAGTGCCTTTTCTGGAGTTCAGCAAACCGTCTGTACCCGCAGGAAAATACTTGGCAGACAGACTTCCCACCACTCCTTGTCTCATTAAAACTCATCTACCACT…
SNPLocus9414	GO634000.1, GO638670.1, GO634001.1, GO638671.1, GO620255.1, GO620256.1	-	1	(0566)	For	For/Rev	ATTTTACAAAGGCCACCTCC	ATGGTTGTAAAAGAGGCAGG	471	chrXIV	4267498	ATCAAAATTATGTAAGTGTCTTTTAAAAACAAGGAATGCAGAGAGAGCAACTTGTACTGGTGGTCATTTTTGACAGTTAGAACTACAAATTGAATAGTGGTAATTTTAACACTGAAGCTGTGCACCCATGTAATTACATGTTAGCAAGATGGGAGAACTACAGTTGGGATACTTTCAGTTGATTTATTAATGGAAAAGCAGTCATACAAAGTCCATAATCAATTCTGTATTATCAAATGTTTTCATTAAATCATCCACAAGCTAAATCTCATCTGGGCGTTTGTTGACTTTTTTTTTTTTACAACTCAAGATCTCGGACCCAGAAGCATTTAAAACAGCCTTATCTTACAGGGCTGTTGTGTAGTGCTTTAGGTCTTCATGTGATGTGGAGGTTAGGTT…
SNPLocus9418	GO638842.1, GO639618.1, GO631263.1, GO647621.1, GO628204.1, GO638843.1, GO639619.1, GO647622.1, GO631264.1, GO628205.1, GO616657.1	Diablo homolog, mitochondrial precursor [DBLOH]	3	(0585, 0659, 0660)	For	For/Rev	AATGGGTCGAAAACATAATCC	AGTAATGGAGGTGGAAAGGG	428	chrI	12464237	TTTTTTTTTTTTTTGGTTTTTATACTGTTACTTGTCTTTATTACAATGAATTTTGAAACAACACAAAAATCAGCTGGTCAAGACACAATACAATGGGTCGAAAACATAATCCTCTATGCTTTAGAAACAGTTGATTTTCATTATTCAAATAGTCTTAAATGACCAAACACCTAAAAGGATGTGCTGCTTTGTGGAGACGTCCTCAGTTCGTGTGATTCACTTTTTGAGCATAACAGCTTATGTGCAGATGTAAGCACATTCATTTGAGCACAGTCTACATGACAAGTCACAGCCAAACATTTTGAAGACTCAAAAAGAGAGAAGACATTGTAAAGGATGAAAAAAATAAAGTTACTTTGCTTTGAAAGCAACAACACCTTTTTTTGTGCTTTGCTCTGT…
SNPLocus9423	GO638918.1, GO638919.1, GO649849.1, GO649848.1, GO622018.1, GO646886.1, GO646887.1	-	2	(0587, 0588)	For	For/Rev	TGACATGCTTTTTCTAATATGTGC	ATCAAAGGGACAAAAGGACC	434	chrIII	7107853	ACCGGAGACACGGAGGAGAGGGACACAAGGCCAGAGAGGACACACACAGCTACTACTGAACCAAATAATACGACATTCTTCAATGGCTAGGTGCTAACCACGGCCCATAAAGAAAGACAGTAGTTCACATCACATCGCCATTCCTTTTCCTGCTTCTAACCATTTTCCCTTTTATTCCTCCTGATGAATAAGGTTTCTTACACTAACATACAGTTTATCTTCATAACCCCTATCCCTGATTCGGGTGTTTTGAAGTTTTTTGTTTTCACCCTGCTTCCTTTAACTGAGGTCCATGCGAACACTAACTATAACACTAACTCTTATTAACGCTTCCCTCCCAAGCATCTCAATACAGTAAATCCTCCTCCTGTCTATGAACTAAAACCATCTCTGTGTGTG…
SNPLocus9424	GO625719.1, GO625718.1, GO633714.1, GO633713.1, GO638941.1	-	4	(0571, 0572, 0654, 0840)	For	For	AATCGTTTTCAATTAGGGGG	CATCAAAACAAGAGATACTATTGCC	409	chrXI	4248146	GTAATTGCATGACCCCAGCTTTTGGCTCCTCGTGCAATGTTATTGTCTGTGGAGCTCTGAGAGGGAACAGCTGTAGGAGGGATATTAGTGCGGGCAGGGAGACTGGCGGAAGGACAACGCCCACACAGATTACAGATTACAGATTACTGAAGAAGCAACGCTTCCCTGCAGAGCCGGCCCAGCTGTGATGTGCTGCGGATTGTAATCCCATAATTAAGGGCAGCACAGATCAGGCCTGCCTCTGCTGGTATTGTTTATAGTGGCCTCACTGCTAAAGTAGTCATGAGTTAGTCAGGAAGACGGCCATCACAGACAGATAAGGCCATTCAAAAAGTCTCAGTGCAAACAGGGCTTTAAATTCGACTCCCTCATCTAGAAAATGAATATATGGGCATTACA…
SNPLocus9429	GO639022.1, GO639021.1, GO627660.1, GO627659.1, GO627804.1, GO639746.1, GO627805.1, GO620123.1, GO627251.1, GO627250.1, GO646524.1, GO646523.1, GO639747.1, GO619016.1, GO619017.1	-	4	(0621, 0622, 0911, 0912)	Rev	For/Rev	AGGAAGAAGAGCTCAGAGGC	GCACACCAAAGGTTTCTTACC	439	chrXX	5088322	GGGGGGCAGTGTCTTGGAACATTCGCACATACTCCTCTGTTTCTGAACCATCAGCTCAGTTGTTTTGAAGATGGGACATCTCACTGTTGTGGCTGTTATGGCAGTGCTCTTCACCCTTTTCATGGAAGCTGAAGCAAACCCATTTGCTTACAACTATGAAAGGCTACGAATTGGAGGCCTGGTCTGTGCCAGCTTGTTGTTTATTGGAGGACTCAGCATTATATTTTATAACAGGTGCTCCACTAAGAACAAAAAAGTGGAAGATGACAACAGTGAAATCTGATATGGTGCCTGACAAACCGGTTGGGGCCAGGAAGAAGAGCTCAGAGGCAAGGGGCGGAGAGATTTGGGCGTGTGGTGGGGGGTTTGGAGGAAACACACCAGCTCAGATGATTTAAT…
SNPLocus9431	GO631995.1, GO625627.1, GO631996.1, GO625628.1, GO627807.1, GO627806.1	Tetratricopeptide repeat protein 13 [TTC13]	5	(0714, 0715, 0716, 0829, 0830)	For	For/Rev	TACACTGGGCAGAACAAAGG	AGTACCTCATGCAATTTCCG	435	chrXVIII	5468902	AGGCAAATGCAGTGGAGAGACATGTTCGACATAGCTGTCAAATGGAGGAGGATCGCGGATCCAGACCAGCCAGTTCTGTGGTTAGACCAGATGCCCGCCAGGAGTCTTAGTCGAGGCTTCAACAATCACATCAATCTCATCAGGGGACAGATTATCAACATCAAGTACCTGGCGTACTTTGACAACATCCTCGACTTTATCAAAGACAGAATACTGGTGTACCACGGGGCATACAACCCCAGAGGACTCTTAGAGGTCCGTCAGGCTCTTGAAAATGTGAATAAAGTAGAAGATCTGCTTCCTATAATGAAGCAGTTCAATAGTAAAACCAGAGATGGCTTCACGGTCAACTCCAAGGTGCCGAGCATGAAGGATCCTGGGAAAGAGTATGACGGTTTT…
SNPLocus9437	GO625934.1, GO625933.1, GO633659.1, GO633658.1, GO633822.1	-	1	(0602)	Rev	For/Rev	TCAAAACAAAAACCACAACG	TGTGTTCCTTCTCTTGTCAGC	403	chrXI	14734952	TTTTTTTTTTTTTTTTTGGAGTTCAATTTTTATTTATTCACAAAAGGCTTATCCAGTGGTTATAAAATAGAGCATAGTCCATGTTTTAACATCTAGAACCGTACATCAAAACAAAAACCACAACGGAGACAAAATCAGAGTAAATCCAATGAAGTGCACAAAGAAACAAAATAATGATAATTGAAGAAATGTTAGATTTACAAACTGACAAATTTAAATAAGTCTATTATAATCTATGTTATGGTTGGTAATCTGACTCGAGTAACTCAGGAATAAATCGATTAAACAGAGGATCTGCGGTAAACAGCGGTTTACATTCATATATAGCTTCATGAGGGACACTTATTATGTATCTTACAAAATAAGTTTGTTTTATTTCCGTAGTAGGCCAAAGTGCAA…
SNPLocus9441	GO626160.1, GO626161.1, GO636853.1, GO618673.1, GO636852.1, GO618674.1	Uncharacterized protein C10orf58 homolog precursor [CJ058]	9	(0728, 0729, 0730, 0731, 0893, 0894, 0895, 0896, 0897)	Rev	For	GTCTCAGGTTTCTTGGCTCC	GCACAGAGAGATTGAACTTGG	408	chrV	3747100	TTTTTTTTTTTTTGGCATGTTAAGCCATGTTTTATTGGTCTCAGGTTTCTTGGCTCCCAAGATAACATAACAGTATGCCAGAGTAACACAGGAAACTGAGTGTTTGGTATCAGATCTGCTTCCTCTCCTTGAGTTTAAAGACAGACCGTCATTAACACACTCAGAGACTCTCACTACACAGTCAAACCCTAAAATGCATCTTGGTTATCCCCCCAGAAACCAGTAAACCAACAAACCCACAAATCTAATGATCATTCGTGCAGCTGGATATCATTTATATGCTTCTAAACGTTCTCTGTGTTTTACTGATATGAGATTATTATCCTTCAGGGGTAATTCAAAGCATTATTTTCTCTCTAAAGGAAAAAGTTCTTGTGATATTCTCCTGACAGCTTGGAT…
SNPLocus9454	GO625779.1, GO625780.1, GO616348.1, GO616347.1	Zinc finger protein 335 [ZNF335]	1	(0533)	For	For/Rev	GCGGAATAGAAGACAAATGC	CATCTCCTCAACACTGTCGC	421	chrXII	10232537	TTTTTTTTTTTTTTTTGCACAAAGTGATTTATTTGGTGTCAGCTTTCAGCTTATTAAACACTTCATATACACAAAATCAAAACACATCCTCCATTGCGGAATAGAAGACAAATGCAAAAGGTATGTACATAATAATATTTAGTAAACACAATGTTGTAGCATTCTAACAATTTACATTATTATTCCAGAGCAAAAATAATCACTCCCTTTTCCTTTCACCCCATTCAAAAACTAAAATGTTCCTTTGGACGCTCAGTATATTTTCTTAAGCATGATATAAGCCGTTTCTTTTTCTTTGATAACATGTCTTGCAAATGGAGGCAGTTGAGGCACGTAAACAAGTATACTATTTTAATAATTACAGAACAGACCAACCTTGCTTAATTAACTCTTGAATGC…
SNPLocus9455	GO616359.1, GO648856.1, GO634432.1, GO616358.1, GO636112.1, GO636113.1	-	3	(0503, 0761, 0762)	For	For	AAAGCACAATAGAGGAAGCG	TCACATCTTATTGGCACACC	222	chrXVII	3493052	gGGGCAGTTGTCCACGGGCCAAATTCAACACGATACGCTGGACCGTTATCCTCACACCTTCTCCTCAACTCCACCAGCACTGGAAATTATAATTTTGTAATCTTCTACGTAACTCACGCTCTGCTTTCGGCACGACTCTGTGACATTCCTTCTTTTTTTTTTTGGTCACACAGTGCTGCACTGTTAGCTCCTAGTCCGCACAGGAAGCCTTCTTTGACACAGGAATGTCGTGACTGCTGTAAATATGGACAGCTATTTTATGCACCTGCTGTTAACTTTATTTATTGTGCCCTTTCTAGCCCGGTTTCTGTAATCAATACTACTTTGTGTGCTTAAATGTTTTTGAGGACTAGCCAACCTTTCGCTGAGTAGATTTCCATTATGTGCCTATTTAGTCCA…
SNPLocus9458	GO616847.1, GO616488.1, GO622422.1, GO625856.1, GO637551.1	-	4	(0504, 0961, 0962, 0963)	For	For/Rev	TTATGAATGCAGAGACGACG	CACAAGTCGGACTGTTTTCG	314	chrXV	2743022	GGGGACTGTAAAGTTGCTTTAAAAAACAGAACTGAATAAGGGCAGATTTGATGTATTTTTTTTTTATAAAAACAGTTTTACTGTATTAGACTTGATATTGGAGATGAAAAATTGCTTTATTCAATGATTTTATTTTACCTCCCGAAGCACAATGAATATGATTTTTTTTATTTTCTTTTTAGTTTCATACCAAGCTATAAAACAGACTGTCTGTCTTAAATTGTTAAACCCGAACAAAACAAAATGTGTAGTTTCAGTTATTGTGGGTAATTGAAATGTGAATTAGATTTCTGAATGATGACATGACAAAAAAAGTTTGTTTGTAAGTTGTAGATTTTATTGAAAGGCATGTTTAAGTTATGAATGCAGAGACGACGTTTTGTCTGTGATTCTAATAAT…
SNPLocus9494	GO616282.1, GO618932.1, GO618931.1, GO638321.1	Solute carrier family 22 member 3 [S22A3]	6	(0539, 0540, 0541, 0806, 0807, 0808)	Rev	Rev	TTGAAGCCTTAAAGACCTGG	TGTGTCAAAGTTACATAAATCTTCC	443	-	-	GGGAGACTCAGAATCTTACTTCAGCCTTTAGACAAATCAGCAGAGATGGCAAATGTAGACAAACTCATTGACCACATAGGAGACTTTGGGCCTCATCTTCTACCTGCTGGTCGACAGAGTCGGCCGACGCTGCCTCCTGTCCATCGCAAACTTAACCGGTGGCATCGCCTGCCTCGTTACCCCCTTCATCTCCTCGGATTTTTCCTGGTTGAAAAAGTCGGTGGTGATCCTTGGGAGGCTTGCTGTTGCCATTGGATTTGAGACCTTGAACTTTGCAAACACAGAGTTGTATCCAACATCTTTGAGAAATATGGGTGTCTCAGCGTGCTCTTCAGCCAGCGACTTTGGAGCAATTGTGGCCCCATTTCTGCTCTACAGACTGGCCAGTATCTGGCAGGA…
SNPLocus9498	GO629492.1, GO619042.1, GO629493.1, GO619043.1	-	1	(0537)	For	For	GGTAGTTTTACACGCCATGC	AACACTGAAATGTATTCCCCC	453	chrIX	16519752	GGGGGAGCGCGTGCGATAGGACCCAACCAGCCAACATTCAGGTCCTCTTCGTGTCGCGATTGACCGTCTGTGCAGAGTTGAGAATACACGCTCTCTCAGCCCCCGCTTTGTTTGGTTGCATTTCTGACAGAGTACCAATGAAAGCATGTTTGAGACTGATCTCTGGGAGCCTTACTATCAAAGTGTGTGTTCCATTACCGCCACTAACCACAGCCGTTGCCAGATGCACCGTGACTGAAATCTTAAGGATTATAACTTTTCAGTTTGGAATTCAGTCAAACAATTAAAATGCATAAAGTAATTGTAGGAAGGACTGATCATCCCAAAACAAACCGATGTCTGGATTCCTTCAACAACACACCTGAACACCTCTGTTCAGTGATGGTGCTCTGTTCTCAC…
SNPLocus9511	GO620039.1, GO620038.1, GO639334.1, GO639335.1	-	3	(0557, 0820, 0821)	For	Rev	ATCATACTCAAATAGGCGGC	ATTGAACTCTGTCGCTTTGC	413	-	-	GGGAAAGTGAATTCTGAACCACTCGTGGCGATGAATCTGTTGTGATTGCATGTTAACTATGCTATGCAAAGATGTCAGACTGAACCCCAGCGTGCAGCATGTAAAATACCTGTATGCAGTCTACAGCAGAGCAAGTCTAGCTTACAGTGTGCCATCATACTCAAATAGGCGGCCTTGTGCATGTGGTTGCAAATGCCGTTATGTGACTTGTGTTACACACACTGGGGGCGAAGGCACGGCGGTTGGCACCCGACGCCAGTCATTCAGAACATGCAGCTAGTGTTTCAGTGTCATCGGTGTCTCTCTCAGCATCAGAAATAGGAGGACTTGAACGTGTCTTGAACACTGTAAGCAAGGGTCTGTCCTCCGCTTGACAGCTCCTGTGATATGCTTCCAAAA…
SNPLocus9521	GO638696.1, GO645270.1, GO638697.1, GO645271.1, GO644685.1, GO625929.1, GO625930.1, GO620703.1, GO620702.1	-	5	(0542, 0648, 0971, 0972, 0973)	For	For	ACGTATGACCAATTTGCTGC	TCCAAATGTAGAAGCGTAAGG	447	chrXXI	1980780	GAGGAGGGAACCGAGGCCGCTGCTGCCACAGCTGGTATTATGATGCTGCGCTCTGCCATGCCAGCGACCTTCATCGCCAACCACCCCTTCCTCTTCTTCATCCGACACAACCCCTCCATGACCATTCTCTTCTCTGGCCGGTACTGCTCCCCTGAGTGAGCACACCGTTTAGTGCAGTGTTTCTCAACAGGAAGGGGGAGAGGGGTACAATACTATCTACTATTGCAACAACTACTGGAAGAATGTTGAAAATCACCACTCTGGAGTTCCTTATAGCTAATCACACCCTGAATTCCCGTCCTTTATCATCAACACCAGAATGACTAGTAAAAGCAGTGGTGTTGAAATTTCCTAAGTGTGGCTTTTTGTTAGCGTCGCCTCTGTGTGTATCCGGAGCAT…
SNPLocus9533	GO621398.1, GO621397.1, GO641054.1, GO641053.1, GO648713.1, GO630504.1, GO630503.1	-	7	(0697, 0702, 0703, 0704, 0706, 0804, 0805)	For	For	TACAGGAGGCACAACATCG	AACAGTAAGTTGATATGGATTCTCG	412	chrVIII	18486538	GGGGGAATTGTTGCGGGAGAAGGTCCATCCCTCACCCCAACGAGAGTTCCCAGTTTGAGCTTTGATGACGTGGTGAAGAGAAGGACCGAGCAGCCAATACGTACGGCCAGTTTAGACGTGCCACCCGAGATCCAGTGGACTGGCATCGGTCGTCAGCTGTCTGACCTTTCCATCCCGAGTCCGAGGAGACATCGGGATGCAGGCTTATCGTCTCCACCTGCAGAGCCAGAACTGCCCCGACCCGACTCCTCCAACTCCTCCAGCAGTGAAAGTGATGATAACACAGAACAGGACAGAGGGAGGGCCGACGTGCCACTGATGCATCAACACTCATCTCTTGGTGCTCGTATCGTTTCTCCTGCATCCAGCAGAGCTCTTGACAAGTTTGACAACTTGAAG…
SNPLocus9543	GO621997.1, GO624497.1, GO624496.1, GO621998.1	-	3	(0558, 0559, 0988)	For	For/Rev	ATGTGATTGGGTAATCTGGG	AATCACATGGAAAATCAATGG	405	-	-	GAGGGCTTGCACCCTCAATCTGCTCTGGATGTATGATTGTTGATTCTTTATATGCTAGTTTAAAGGAGCAAAGGCTCATATTATTGGTCACATTTAGCTGTGACTTGAAACACAGATACAACTAAACATTGACACATAATCGACATTCATTTCTATTCCTGAATGTTTAATGTGATTGGGTAATCTGGGGAGGTCTTTATGCTGCTGATTAACGACAGTTAAGCCTGTCTGAGTCTTTATAGTCCTGAAATCCTGGTCAGATTTGCCTTAGTCTCCTTCTTGGTTCTGGGATCAGTTTAACATGAGTTGTGATTTTATTATTATTGTTTTTTTGTCTTGGCCTTATTGTTACACAGCTCGTCTATTCTGCACTCGATTCCTAATTATAAGGAGATTCCA…
SNPLocus9554	GO622743.1, GO640559.1, GO622742.1, GO623723.1, GO648883.1, GO648882.1, GO617833.1	Dolichyl-diphosphooligosaccharide--protein glycosyltransferase 48 kDa subunit precursor [OST48]	3	(0756, 0757, 0758)	Rev	For	ACTAATGCAGAAACACAGCG	GCAGTTGGCATATTCAGTGC	436	chrXII	5782305	GTCCCCCCGCAGCATACACAATCACTGACCTTGTGGAGTACAGCATTGTTATTGAGATGTTGTACGAGGGCCGCTGGGTTCCCTTCAACGGAGATGATATTCAGCTTGAGTTTGTGAGGATCGATCCCTTCGTCAGGACTTATCTCAAGAAAAAGGGAGACAGATATAGCGTCCGGTTCACGCTGCCTGATGTGTACGGAGTCTTCCAGTTCAAGGTGGACTACAGCCGGCTGGGATACACACATCTCTACTCCTCCACTCAGGTATCAGTGCGTCCCCTGCAGCACACTCAGTACGAGCGCTTCATCCCCTCAGCCTTCCCGTACTATGCCAGCTGCTTCTCCATGATGGCAGGACTCTTTGTCTTCAGCATAGTCTTCCTGCACATGAAAGAGAAGG…
SNPLocus9555	GO629224.1, GO629225.1, GO621149.1, GO621150.1, GO622744.1, GO622745.1	-	2	(0536, 0803)	For/Rev	For	AGCTGTGAAACTAAGGGTCG	AAATCCTTTATTATAACCACCACC	420	chrIX	12934715	GAAGATGGTGTCTGGCTGATTTGACAAAGAGGAGAATTTCTGTTGCAGCTGTTATAAGATGACTTATTTCACTGTACAATACATATTTTAAAGTATATGTTGCTGGATTTGTCCTGTTCTGTTATCTCACCGCTGTACAACAATCAACATTGCTTCTTTTTTTTCTTTTTTTTAAATGTGAAGAATTTTTTCTTTTTCTTTTCATGCATGTTGAGATGAACTGGCTGGTTTTTATCCCTGTTTTTATCAGTTTGTATTGATTTGTGGATGAAAAAAACAAAAACAAAAAAAAGCTTTTGTTCAACCTACAGAGTCAAATTTTGGTATATTATTTGATGTGTACAATTAACTCGTGACATTATCAACAAAACTATTATAATATTTTACTAACATGTCAAT…
SNPLocus9565	GO645910.1, GO645911.1, GO623303.1, GO628018.1, GO623304.1, GO632391.1, GO635471.1, GO632392.1, GO628019.1, GO619943.1, GO635470.1, GO619944.1, GO638767.1		2	(0532, 0787)	For	For	TTGTCTTTCTGGATGAAATGG	AACATCTTTCAGACACTTTAATATTCC	402	chrXIV	109401	GGCACTAACGTCTGTAGTTAGCGATTACTAAATCCGACGAGCACTTTCTTTGTCAGGTTCTTTTTCTGAACTCCAGCTGGTGGGCGAGCCGACCAATCACGGCTCAGATCACCTCAGAAGGTTCTGATTGGCCAAATCACGTCATACTGTCTTTTTAATTCCTTTTTGGTGCCATGACAACTGGCAGATTAGAGCTAGATGCTGTTAGCCAAAACGTTAGCATACGAAGCTCACATATACACTTGTGTCATTAGTTAGCATTGTTAGCTGCTAGTGAGAGGAGCCACCAATCAGAAAACAGTATTTAAACATTTATTTAGTATATAATTTATTAGAGAATAGATATTTTATAAAAGCTTTCATTTAGATCTTTTTATTTAAATGAAATTACTAAAAATA…
SNPLocus9567	GO630324.1, GO638111.1, GO639150.1, GO630325.1, GO638112.1, GO618478.1, GO623444.1, GO639151.1, GO623443.1, GO643188.1, GO647351.1, GO647350.1, GO643187.1	Protein archease [ARCH]	1	(0698)	For	For	AGGCAGACAACACTCCTGG	CCATTTAATCAATTCCACAGC	427	chrXV	2910742	GGACACACCGAGATGGTGGAAGTTGTTTTGGTTGATTTTAAAGAGTTAGAGACATAATGGACGACCGTGAGCTGGACCTGACAGCGGCACAGAAAGCGACGAAGTCCAAATACCCGCCGATCAACAAGAAATATGAATACCTGGATCACACAGCAGATGTACAAATTCACTCTTGGGGAAACGATTTGGAGGAAGCCTTCGAGCAGTGTGCCATGGGCATGTTTGGCTACATGACGGACACAGAGACAGTAGAGCCGATTGACACTGTTGAAGTGGAATCAGAGGGTGATGACATGGAGTCTCTTCTTTTCCACTTCCTAGATGACTGGCTGTACAAGTTTAGTGCAGATCTCTTCTTTGTTCCCCGGGAGGTCAAAGTTTTGCACATAGACAGAATGC…
SNPLocus9578	GO632458.1, GO628298.1, GO632459.1, GO622188.1, GO641080.1, GO636274.1, GO636273.1, GO631658.1, GO634038.1, GO626518.1, GO624494.1, GO634037.1, GO624242.1, GO626517.1	Uncharacterized protein C1orf74 homolog [CA074]	5	(0555, 0556, 0651, 0818, 0819)	For	For	ATCACAAACAAACTGAGGGC	GCTGTGATTGATGTCTGCC	481	chrUn	4291584	TTTTTTTTTTTTTTTGACAGTTTATTTTAAAGACAAACTTCATGTCAGCATCACAAACAAACTGAGGGCAGAGTAACTGTGGATTGACCAAATGTAAGATCCTTGAGGACATTTTGCTGCTTAAATCTTTCTTGTAAACGAAGCCTCCAGTGTTCCAGGTTGGACTGCACGGTTTTAAGCAGATCGGCCGGGAAGCTGAACGAGTACAAACAACATCTGTGAGCTGCGGAGTCCGTCTGCCACGTTGCCGAAGCTGTAGTTACTGTCAGGGGAGTCATAGACAGACAGTTTTCAAAGCTCTTGGTCTGATTGAACCAGTAAGTGACAGGGAAACCCAACAAAAGACCAAACACTGTGCACAGGTTCCACTCATCTGACTTCTCTCCAACATAATGAGGT…
SNPLocus9584	GO624984.1, GO620640.1, GO624985.1, GO620641.1	-	2	(0551, 0552)	Rev	Rev	AACATCCAGAACACTTTAGATGC	TCCTGTTGATATTGTGCAGC	436	chrVII	18120234	GGGTGAAATACAATACCTACTGATAAACAAGTCACACATACACTCACACTTAATAACAGAGACTCAATGATAAATGTATTGTCAGATTGTAAACAGTGAGCGTAAAACAAATAACATTTCCGGATCTGTTTTGGGAGAACAAAATCAAAAAAATTCTAATTCTCATCTCAACGCACAGATAGTAACTTTAAGTTTATTGTGATTCTCCTCCAGTGCCTGAATTAGTTTTTGTCTTTCAATGAACAGTGAGGACAGAAATGTTCTAGTAGTTATATGGCTCACTTGTTAATAAGAAAAAAATACATGTATTTAAATAAACATCCAGAACACTTTAGATGCAGACAAACATTTCAAAACTAGACATCAAGATCTACCGTCATAAAGTTGTTTAAGAGCCAA…
SNPLocus9591	GO638102.1, GO638101.1, GO625317.1, GO625748.1, GO625318.1, GO635972.1, GO625747.1	-	4	(0547, 0548, 0809, 0810)	For	Rev	TGCTAACTTTTGCTTTGTAGGG	CCTTAAATTCAAACGAACATAGC	426	chrXV	7977968	TTTTTTTTTTTTTTTTGGAGTTAAACAGATTTTAATAAACAGTAAAATATACACCTGATATTTTCACAGGGCAGTTTTGACTCAAAAGAAAATCAAACATTTCAATTTATTCAAGGTAAAATTCTCAGAAGGTCCATGAACCGGTGGGTAAGATGGGTTTGAACTGCAGACTAAAAATTCCTGCTAATGACCACCAACACATTGACTTTTCATCAGTCACTTCTTTAGAGGAAGGTTTTTTTATAGATTAGACCCACAAACTGGTTTACACGTGATTTTGATTTCCGTGCAACATTATAAAATGGTCCATATCATCATATGCCTTCATGCATCATTTATACAATTGTGTGTCAGTCACTCAAATCAAAAACCATCCCAAGCATCTTTTATTCATTCGCT…
SNPLocus9599	GO626348.1, GO641431.1, GO626349.1, GO641432.1, GO639038.1, GO623691.1, GO639037.1	-	1	(0527)	For	For/Rev	AATTTCTTGTTCAAGCAGGC	TTCAAATTAATGAAGAAAATAACAGC	400	chrUn	6888343	TGTGATGACATGAATAGAGCAATAAACTGAATGACAGTGCCCTCATTACTATTCATCATGAAACAGTTGGATTCAGATTTAGGTTTTTGTTTTTTCATATTGGAATCTTTAAAATTTTTATATAAAACAAAGCCTTTTAAGAAAGATCCATTTTTTCCCCCCAACAAATTAGGCAATAACTTCATGTCTTCTGAAAGTGGGAATGTTAGAGTTCCTTTTCTGCCAGTTGAGGATCAAGTGTTGCAAAAAGTGCAGCTGTCATCAAATAGTGTAATCGCTTTGTTTGTACCACGGCTGTCCCATAGCTACATTTTTCCCCGTGCCTGTCCACGACAAAGTTTTAGCTTCGCTCCTACCCCAGACTTCTTACTCACCACTACTTATGAGATTGCACGGATG…
SNPLocus9611	GO634514.1, GO634515.1, GO648123.1, GO648124.1, GO636870.1, GO636869.1, GO646413.1, GO623093.1, GO623092.1, GO628188.1, GO628189.1	Alanine aminotransferase 2-like [ALAT2]	3	(0544, 0545, 0967)	For	For	TATAAAGGGAGGAACCCACC	CTGAATCATCATGCAAATGG	439	chrIII	13420816	GCGGTGAACCCTCACATGAAAACTTTCTCAAGGAACGCACAGCCACGTTAAGTGCCTTAGCAGAGAAGGCCAAGCTTACAGAGCAGGTTCTCAATACTGTTCAAGGCGTCAGCTGCAATCCTGTACAGGGCGCCATGTATTCCTTCCCAAGCATCACCATCCCTGAAAAGGCTGTGAAAGAGGCCACGGAGAAAGGTCAGCAGCCAGATATGTTTTACTGCATGAAGATGCTGGAGGAGACAGGGATCTGCCTCGTACCCGGAAGTGGCTTTGGTCAGAAGGATGGAACCTACCACTTCAGAATGACCATCTTGCCACCAAAAGACAAGCTGACGATCCTGCTGAACAAAGTCAAGGAGTTCCACCAGAATTTCATACAGCAGTACTCCTAAAATTGCC…
SNPLocus9625	GO628341.1, GO628342.1, GO628331.1, GO620684.1, GO628330.1, GO616843.1, GO620683.1	-	2	(0696, 0970)	For	For	AGAAAGATGCAAAAACAGGC	TCTTATTCAAACGATTGAGGC	419	-	-	TTTTTTTTTTTTTTTTTTGAAAGACTGAGAAATCATCTTTATTTGGCTAGATAAGTCCAGACAGTACAAAAGAAAGATGCAAAAACAGGCATATTACTCAAAACAGTCCAATTAAAATAGGAAAAGAGTCCTTTAAATGCACAAATGACTGAGGTTACATGTGGCTGAAGTTGCATGTGCATTTCTCTGCTTGTGGTGTTAATACACAGACTAAAGGAGGAACATACAAAAATAGCCTCACCTTGTAGAGACGGTCTTGTGGATAAAATGCTGACTGAGTTTGTCAGCTCTTCCTAAATATGTGATCAATACATCCATGACAACTGTTTATACGCAATGCAAGACATTTTCTATTAACTGATTTTTAAAAGGCACATTGAGACGTGCCTATAATTCAAG…
SNPLocus9627	GO631301.1, GO631302.1, GO618535.1, GO633279.1, GO633280.1, GO618536.1, GO636536.1, GO618577.1, GO616850.1, GO619710.1, GO636537.1, GO628569.1, GO628568.1, GO616735.1, GO619711.1, GO627378.1, GO627377.1, GO629914.1, GO638160.1, GO629915.1, GO624670.1, GO638161.1	Cathepsin Z precursor [CATZ]	3	(0534, 0800, 0801)	For	For	AGTGTCAGAGGTTGTCACTGC	TTAAAAGAACAAAACAAAGATTGC	456	chrUn	1011243	GTATTTAAACATTTCTGATTTGCCCAAATCATGGGACTGGAGGAACATCAATGGCACCAACTTTGTGAGCACAACCCGCAACCAGCACATTCCCCAGTACTGTGGCTCCTGCTGGGCCCATGGCAGCACCAGTGCTATGGCAGATCGCATCAACATTAAGAGGAAAGGAGCGTGGCCTTCTGCATATCTCTCTGTCCAGAATGTGATTGACTGTGGTGACGCAGGCAGTTGCCATGGAGGAGATCACGGCGGAGTCTGGGAGTATGCAAGCAACCACGGCATCCCAGATGAGACCTGCAACAACTACCAGGCTAAAGACCAGAAATGCAAACCCTTCAATGAATGTGGCACCTGCACCACCTTTGGAGTGTGCAATATTGTGAAGAACTACACTCTGTG…
SNPLocus9669	GO629825.1, GO629826.1, GO635831.1, GO632161.1, GO632162.1, GO635832.1, GO633216.1, GO633217.1, GO645281.1, GO636454.1, GO636453.1	-	2	(0531, 0786)	For	For	GGAATGTTAAAAAGAAACTGTCG	AAATCCTCTCAACATTTCATGG	418	chrXI	5743957	GGTCACAGCAAAAGATGTTCTCACTTTATCTACACTGAAAGTATTTTGACTAACACAAACAGTATGGCAGGAATCCACGCGCAAGAGTGTGAGTGTGAGTGTGTGTGTATATGACCATCAGTGGGCATTTCAGTTTGTGATATTTAATTTATTTCTTTGTTTGTTTTTCTCACAGCACAAACTCTGGAAACACCAGCGACCTGTTCCCCATGTCGCCGCGCACCCTAGACTCCCTGATGCACAACGAAGCTGAGGCTAACTCTGCACACCTGGAGTCACTCACGTTGGACATGGATGTTGCATCACCCATGTGAGGAGATTTGTTCCTTTATTTTCTCTGATGGGTTTTGATATTGTGTCGTGATAGAGGATTTATTGATGATTTTATTTTTTCCCTCA…
SNPLocus9673	GO637845.1, GO627529.1, GO619387.1, GO637846.1, GO619386.1, GO637447.1, GO622573.1, GO622572.1, GO619761.1, GO627530.1, GO619762.1, GO629983.1, GO629984.1	Plastin-1 [PLS1]	2	(0535, 0802)	For	For	GAAAGGAAAAGGAACCAACC	CACAACATTTACAGACACAAAGG	401	chrXV	9830068	GGGCCTTTGTAGCCAACCTGTACAACATGCATCCAGGACTGCAGAAGGCTCAGATGAACGGCAATGGCATAGAAACTGCACACATAGAGCCTGAGTCCAACGAAGAGAAAACATTTAGAAACTGGATGAACTCTCTGGGCGTCTCTCCGTATGTCAACCACCTGTACTGTGACCTGTGTGATGGTTTGATCATCATGCAGCTTTATGAGAAGGTCAATGTGCCTGTGAACTGGAAGAAAGTCAACAACCCACCTTACCCTCTCCTGGGGGGCAATATGAAGAAGCTGGAGAACTGTAACTATGCTATGGAGCTGGGCAGGGATGTAGCTCACTTCTCTCTCGTCGGCATCGGAGGAGTAAACCTGAACGAGGGGAGCCGAATGCACACCCTGGCGCTGG…
SNPLocus9678	GO634414.1, GO634413.1, GO634649.1, GO634648.1	-	6	(0553, 0554, 0650, 0815, 0816, 0817)	For	Rev	TTCAGATGTGTCAGTGGGC	CAAAGTCATTATGCTGTGGG	416	chrIV	11000567	TCTCCTGCAGTCATGAACATTGCTCTGCCTCCACCTCCAGGCATCAACCCGCCTCCTCCAGGTTTTGGCCCTCCAATGTTTCACCCCATGAGTCACATGGCTCCACCTATGCCCCCTCCAATGAGCATGAGACCACCTGGTCAAATCCACTACCCCTCTCAGGATCCTCAGCGCATGGGTGCTCACGCTGCACATGGCGCTCGTCATGGTGAATAGCTGCTAGAGGAGGTTAAACTGCGCTTTAGGTGTCATTGTTTTCCTTACTTCAGACCAGGTCAGGTGCTTTCACTTCAGATGTGTCAGTGGGCCTGAAACCTACAGACTACTTCTGAGAGAAAACACAGTTATGTCCTACTGGATTACATTGATTTATTATTCCACCCGCGGTGCAGTGAATGA…
SNPLocus9679	GO629218.1, GO634502.1, GO630320.1, GO638835.1, GO630321.1, GO629219.1, GO634503.1, GO627404.1, GO638836.1, GO627403.1	KRR1 small subunit processome component homolog [KRR1]	6	(0526, 0795, 0796, 0797, 0798, 0799)	For	Rev	CAGGCAAAAAGAAAAAGAGC	TGGAAAGGACAAAAACATCC	404	chrIV	25425252	GGGAACAAAAATGGCGTCCTCCACGACGGGAGACGGCGTGAGTGATGCACAAACAGGGAGGAAAAAACCAACTAAACACCAAGTGGATGAAGCCGAACTCCTAACTGTTCCCGATGGATGGAAAGAGGCGGCTTTCACCAAAGACGACAACCCCCGGGGTCTGACGGAGGAGAGCAGCTTTGCCACCCTCTTTCCAAATATAGAGAAGCCTACCTGAAAGAGTGCTGGCCGCTTGTGGAGAAGGCCTTAGGAGAGTCACACATCAAAACCACTCTGGACCTGATTGAGGGAAGTATCACAGTTTGCACCACTAAGAAAACGTATGACCCTTACGCCATCTTGAGAGCCAGAGGTCTCATCAAGCTGCTGGCCAGGAGTGTCCCATTCGAACAGGCTGTG…
SNPLocus9685	GO635056.1, GO635055.1, GO615882.1, GO640640.1, GO615883.1	-	9	(0708, 0709, 0710, 0711, 0812, 0813, 0814, 0986, 0987)	For	For/Rev	AGCTTTTGTTGGTGATCAGG	TCCACTTCCACTACAATGAGG	406	chrVII	23328335	GGGGGTGTGTGATGTATAAATGAATGCCTTATTTACTGTTTTACTGCCTGTTGGTAGCAGCAGCATGAGCTGTCCTCCTGTTAGCCACCAGGGGGCAGTCTTGTTTGTGTTTTCTCTCATCAGTCTTCTGTCAGATGACGTCATGGTTCTCAGCCCAGGAATTAGAGGGTAATATTGGGGTTATGGGTTGATTTACTCAATGTAAAATAATGTTTCAAGTACCAGTTTAATGTGCTTTTAACCCTTTTGACTAATTCGTTGCGAAATAGTGTTTAATTCAGTTAATATAAGACTGAAAATGTCAAATGATTAGCTTTTGTTGGTGATCAGGGGCCGAAAAGGTTGAGGCTATATAGAAGATAACGGGCCAGGTTTCCCGATTTGCTTATTTAATTAGAA…
SNPLocus9688	GO635396.1, GO635395.1, GO620455.1, GO635316.1, GO635317.1, GO620456.1	-	3	(0706, 0707, 0968)	Rev	Rev	CGTGTTTTTCAGCTTGATAGC	CTCAAAGGAAACAAGAATTGC	501	chrXIV	3410741	GCCATACTTGTCTCCATCCACGACTACAACGAACAGGCATACGTTAACAGCATGGTGGGGACGGGCGAGGTTGCTTCAGCTTGGATTGGATTGAGGATGTTTGGCATCAACTGGGCTCAAGGTGAGCCCAATGAGGCCTTTCACCCCGGTGACGTGGACGAGGAGAACTGTGTGGAGATGTACCCGGACGGACGCTGGAATGACAACAACTGCCTGCAGAAGAGAGGCTTTGCTTGCCGCCACCGCCAGTACTATACAACAGATGATGGCGGTAATCCAGTTTTCCCCACCGACGGTCCAGGTGTCAGCAATGGAGGGGTGATAGCCGGCGCTGTCATTGGAGCCATCGTGTTTTTCAGCTTGATAGCTGGACTGCTGTTCTACGTCTTCAGTGTCCGG…
SNPLocus9691	GO647792.1, GO635626.1, GO635627.1, GO619285.1, GO647960.1, GO647961.1, GO622200.1, GO622199.1, GO620164.1, GO632705.1, GO632704.1	Major facilitator superfamily domain-containing protein 4 [MFSD4]	4	(0543, 0966, 0974, 0975)	For	For	AACAGATATGCAAAAACACACG	GAACAGAAAGAGGAGACGGG	444	chrXII	16485878	TTTTTTTTTTTTTTTTTTTTTTATCTTTACAATTGTTTTAATACACATATTATATTGTAATCCATGTACATAGGCAAACAGATATGCAAAAACACACGTAAAACAACATGAAAATAAAAGATTACAATCAAAACAACAAACAGAAAACAATTGAAACAGAAAGAAATATTTAAAAGCATGCTACAGGTAATCAAAATCCTTGTATTTAAACATTTAAAACCCTGATGAAATATAAAACACAACACCAATCCACAATTTGATGAACACTGTCTTTGATTTACAGAAAAGAAAATCGAAGAGTTTGAAGTATAACCTCCAACAGTAGCACACTATCTACTTGGCAAACATTTGTCATTTCCAGCAAAATAACAATAACACAGCACAACGTTTCTTTTGGTA…
SNPLocus9699	GO636301.1, GO636302.1, GO617152.1, GO617153.1	-	3	(0549, 0550, 0811)	For	For	TTTCTCAAAATTGCTTTCGG	CGCCAGTGAAAAACTAATGG	407	chrXVII	7889068	GGGGTCTACAAATGAAATTGCCTCTATTAATAGCGAGAGTGTATTTAAAGTATGATACTGTAGACAGTAACTGTAAATATATCATGTGTTTAGGTGCAAATATTATCTCTGCATTCTTTCAGACACCTGAGCTGTGAAGTTACAGGCAACTTTGTCAGAAGATGTTGTTACTGGATTCTTTCTTAAGTTTGACAAGGATACTGGACATAAATGTGTCATTAGTTACATTTGAGTGCAGGCAGAATTTGAGTTGCTATGTCAACTGAGGAAAAACTTCACAACAGGCTCGGAAGGCCTGGGTTGTTTTTCTTCTTTCTGTTTTCTCAAAATTGCTTTCGGGTTCCTCCCACTGTGTCTGAAATCTGAGCTGTTTTGCGTTGTGTTTGGATTTTGGTAGAG…
SNPLocus9702	GO637323.1, GO637324.1, GO636648.1, GO636649.1, GO621345.1	-	3	(0528, 0529, 0769)	For	For	TATTTGGAACCGCAGACG	AGTTTACTGGACATGACAGCG	401	chrX	6812385	GATCCTGCCCATCACACCAGGTGCTTCTTTAAACCCCCAAAAAAAGAATACTGAGCCATCAATATGAATCTATGTAGTGTAATAGTACAACATTCTACTACATAAGATGTTGCATGTTATCAGAAACATATTGGTTATTATTTACATTGTATTGCAATTATTGTGGCCAAATATTTAAGTTCGACACGGCCTCCTTATATGTAACTTTTTAACCTAGCTCTTTCTTGTTTGTACCACTATGGAGATCACTTGAAGACGTATTGCTTTGTCACATTATATGCAATTTGTTAATTACAATTTAATGATTTGTAAGTTGTCTCCTCATCAATAATGCAGCCATGAGAAAAAGGCTCGCGTTGCAGGCCCGCTGTGTTATATGTACCTGGCCGGCCTCGTCGT…
SNPLocus9719	GO645100.1, GO637996.1, GO647474.1, GO636645.1, GO631643.1, GO631221.1, GO631220.1, GO647475.1, GO633737.1, GO621532.1, GO631644.1, GO645101.1, GO637997.1, GO633738.1, GO624490.1, GO621531.1, GO617963.1, GO636646.1, GO617964.1	Nicotinamide riboside kinase 2 [NRK2]	3	(0538, 0750, 0751)	For/Rev	For/Rev	GAGGTGCTCAAGGAACTACG	AATCCATCAACTCTCTTCGG	609	chrII	18508608	GGGGGCCCTCTCGGTGAAGACCGCGTCCGAGTGACGCCTCTCTGCTCTCGCCTTACTCACTTAACTTAAGTGCCATGGATGAATCAAGTAGTTGACGTTTCCTGTAACCTTCTCTTTTTAAGCTTTCTTCCCGTCCTGATCACTGAACCAGATTTTTTTTTTTTTGTTGCAACCAGCTTTGACCATCCGAGAGCATGAAGTACATCATCGGCATCGGAGGCGTGACCAATGGAGGGAAAACCACCCTCACCAACAGGCTGATCAAGAACCTACCCAACTGTTGTGTTGTTCATCAGGATGACTTCTTCAAGCCCCAAGATCAGATTGAAGTTGGTGAAGATGGCTTTAAGCAGTACGATGTCCTTACTGCCCTGGACATGGACGCCATGATGAGTACCA…
SNPLocus9725	GO639017.1, GO639018.1, GO620543.1, GO620079.1	-	5	(0546, 0649, 0976, 0977, 0978)	Rev	Rev	TGCTAACTTTTGCTTTGTAGGG	CCTTAAATTCAAACGAACATAGC	426	chrXIV	6401878	GTAAGTCATTCAAGTCTCAACACTTATTGGATCTTATGATAAGAACAAATTTGATTATAGTTTTTAAATCAAGAAACAAACAGCTTTTCTATAAGTATTAATACAGAAAACACGGCTCTATTCTAAAATCTATTAATAAATGTACATATGATGTGCCGTCTGCTGACAGGAAACATATTGTTTGACATATAAATGTGCTTAGACGTTAGGTCAGTTTGAGAGAAATAGGAACAAAGGAAGCCGTCAAACAATACACACAAAGCATTCACAACTGGACCACACCTTCAGACTCAACACAGACTTCACAGATTAAGCCTTCAGAAGAAGTAAAGGTCTGGCTCTGCTAACTTTTGCTTTGTAGGGAGAATAGAACTGCAAATATATTGATTAAAACATTGT…
SNPLocus9738	GO627722.1, GO618040.1, GO627723.1, GO618041.1, GO642396.1, GO642397.1, GO617318.1, GO617319.1, GO622866.1	-	2	(0521, 0776)	For/Rev	For/Rev	TAAAGGCACATTTGGGTGG	GATCTTTCCAAAACTAAATGCC	434	chrXII	2615593	TTTTTTTTTTAAACATTGCTTGCTTTTATATAAAGGCACATTTGGGTGGATAGTTGTTTCTTAAACAATTTATTTGAAAATGTTCACTACAGTTGTATTGAGCCAAGCATCTATCAAAACAAAATATGCAATGAGTTTTATATTGATAAAGAAAAACACAAAAACATTAGTAACTCTATGAATACATATACAGCGCATGGGCATTGATTGTTGTTACATAGTTTTGTTGTTTCTCACAGTTCTCACTAAATAGATAACCAAATCATGAAATGACAACATTTTAAATACATCAAAATATTCCCTTTAAAATCTGAAGGATCTTGGTCCACAAATTAGATTGCTATTTCCAACAATACAACATTCACATTATCCAAACAGCGTTCAAATAAAAATAGCACA…
SNPLocus9741	GO644454.1, GO635851.1, GO635852.1, GO644455.1, GO618943.1, GO618944.1, GO619884.1, GO622868.1, GO620673.1, GO619883.1, GO622867.1, GO620674.1, GO640576.1, GO640575.1	Matrix metalloproteinase-9 precursor [MMP9]	1	(0522)	Rev	For/Rev	AATGAAATTGTCTTCCAGTGC	TTGTATGTGTTTGCTTTATGGG	401	chrXII	10243688	TTTTTTTTTTTTTTTTTTAGTTCTCACAGAATGTTTATTGCATTGAAAGTACGAACTTGTACAAATACAAAACATATCAGCCTCATAAATAATTTCAGTGAAGGAGAAATGAAATTGTCTTCCAGTGCAAGTTATTGGCTTTGAAGCCATTTTCAGAAATACACAAATATATTTATAGAAAACAAATAAGCTTTAGGACACAAAAATAATATTAGATATTGCTATAAATACCAAAATAATCTAATACTGATAAGAGTCTGAACCTGTCAGATGTAAATATACCATCAGCAAATCTGGAATCCAGATAGCTTTTGAGAATAATTTAGTTGTTATGGGTCTCAAATTTTAGACCACTGAAACATACCCATTCACAGATTACAGGATTGAGGGCAAGGCAGT…
SNPLocus9759	GO622584.1, GO622585.1, GO634493.1, GO634492.1, GO621954.1, GO621955.1, GO617214.1,	-	7	(0519, 0788, 0789, 0790, 0791, 0792, 0793)	Rev	For	TGTTTTTGTTTTATTGCTGTGC	AAACAACCATCAAGTTCAACG	401	-	-	TTTTTTTTTTTTCCTTTCTCACATTCTCAACTTGATGTATTGTGTTTTTGTTTTATTGCTGTGCACATCTTATCAATATTTACTGGAATCATTGTGGCCCTTCCTCATATTTCAAAACTCTCTTCCTCTTTAGTGATTTATAAGGTAATAGTTGACCCAGTGCTTTGTTCTACAAGACAAGAGAGCTGATAATATTATACAACACTTGATGCTGGTAAATTAATTATCTACAAAGAGATAAAACATTTCCTTAAAGAGTTGGGCATCGTTCCAAAAAAAAAGCCTGACTAAAAAACAACTTTCAGTCACACAGGCCGAGACATTGGTAAGAAAGCATGTAATGTTTGTGTACTTCTCGGGATGTATTTGAGTACATTTGCTCAAACACTTTCACTGATA…
SNPLocus9782	GO633749.1, GO622058.1, GO622059.1, GO629696.1, GO629697.1, GO633750.1	Carboxypeptidase O precursor [CBPO]	8	(0683, 0688, 0689, 0690, 0691, 0770, 0771, 0775)	For	For	AATGACTTCGGGTAAATGCC	AGCAGCAGAGATGAAGAAGG	574	chrXVI	15038430	TTTTTTTTTTTTTTTTTGGATATCAATTTTATTAGCTATATCTGTCATTAATGACTTCGGGTAAATGCCTCAGTCAGAAAGACTACAGGTCTAAAATAGACTACATACCTGTCCAGTTTATCCTCATCTAATCATTTGTGAAACAACCTTGTACAGTTGACAGTTCCACCGTCTTACACAAAGACCCCTGTTGTTAGAAACACACACATGATAGTGCTCAAAATCACCATAGAGAGCCCAGAAACAGCAGCGTTAGGGAGGGTAGCGCTGTTGAAGGCCTTGTCGTGAACATGTGTGATGATGGAGAGAGCTCCCGCGTAGGCCTCCTCACAGGCCGGCTTGATCTGCTCCTCTGGCAGCAGGTGGCTGAACTCACCTTTGTCTCTCAGCTCAAAGGTG…
SNPLocus9793	GO640406.1, GO626267.1, GO641496.1, GO642020.1, GO641184.1, GO641497.1, GO624702.1, GO640407.1, GO649870.1, GO642021.1, GO626268.1, GO632743.1, GO632744.1, GO621656.1, GO628418.1, GO641185.1, GO649871.1, GO628419.1, GO621655.1, GO633755.1, GO633756.1, GO624703.1	C-C motif chemokine 25 precursor [CCL25]	3	(0524, 0525, 0794)	For	For	TTATGGGAACACAAACTTAAACC	GGCCAATGAAATCTTGTAGC	439	chrIII	12155711	TTTTTTTTTTTTTTTTTTAGGAGAGGATAAGCAAGTTTATTGTAATAATGTTTTTATGGGAACACAAACTTAAACCTATAATGATACATGTATGAAAAAATAGACATTAAAAATATTTTGAAAAAATTAAGACAAGAGTTCTCCTTTTCTATGATACACATTTCAGAGACATTTACCTTTAACAATTTGTGTTTGCATAACAAGCATTTGATGGACATTTAGACATTCATGCAAAGAATATTACAGATATATCTAATATCATCACCAGTAATTAAACAGCTTATTGAATACCTTGTGTCTTAAAAGGCAAGGAAACAAATATTGTCATTGAAGCAGCCATGCTATTGAAGGCATTTATGTATTTAAATGGTGGCAACTCGGCACCAGCAGTTAATTCCT…
SNPLocus9800	GO635543.1, GO635435.1, GO635434.1, GO635544.1, GO623162.1		1	(0523)	Rev	For/Rev	TTGCCTTCACACAAGATAGG	ATGAGCTTTCTGATTCCACG	408	chrXVIII	14855402	TTTTTTTTTTTTTTTTTGCTTTTAAGAAAGGACATCCTTCCTTTCTGATTTATTTGTCATTACATTTGAACATGTCTTTATTTGCACTATGTACACGTTGCCTTCACACAAGATAGGAAAAATCCCCAAAACATAAACGTAATTAAAAAAATGTCATCTTCTTTAATTCGGCTTAAGAGCAGGACACAGAGAGAGCACTATCACCCTGGCATTGAGCGAACGTATTTGTTGCGTGGATGTGTACATGAAATCATCACAATGAGAAGGAAATAACAGCAGTGAAACCCGCATACCGTTGTAACACATTGCACAATACCAGGTTGCCAAAGAAGCCAGATAAAAACACATCATTTTGAATGACACGCTACATCACATAAAGCATGTTCATCGTTATCAGCA…
SNPLocus9802	GO636551.1, GO636550.1, GO627174.1, GO627173.1, GO627671.1, GO627670.1, GO633995.1, GO633994.1	Meprin A subunit alpha precursor [MEP1A]	13	(0695, 0699, 0700, 0701, 0777, 0778, 0779, 0780, 0781, 0782, 0783, 0784, 0785)	For	For	AGCTGTTTTGGGACAATCC	GTTGTTCAAAATGACGATGC	608	chrXVIII	917749	GGAAACGGCCGACATCAACACAGTTATGGACAGCCCTCGTTTCTACAGCCCCGAAGGCTACGGCTATGGTGTCCGTGTCATGCCATTGTCGAGTTACACTGACTACACCGGGAACTACATGGGGCTTTACTTCCACCTGGTCAGCGGGGAGACCGACGCAGTGATGCAGTGGCCGGCGGTAAACAGACAAGCCACCTTGGTAGTGATGGACCAAGACCCAGACATTAAGCTGAGGATGTCAACGGCTCGCAGCCTTACCACTGATATGAGGAAGACACCAGACGGACAGCTGTTTTGGGACAATCCCTCCAAGGTGGGGACGTACGATTCTTCCTGCAGTTGCTACAGAAGCGGATCATGGGGCTGGAGAAACTTTGTAAAGCACTTTGACCTCATGCG…
SNPLocus9807	GO638787.1, GO619342.1, GO638788.1, GO628371.1, GO633541.1, GO633542.1, GO622957.1, GO622956.1	Thioredoxin-dependent peroxide reductase, mitochondrial precursor [PRDX3]	4	(0684, 0692, 0693, 0694)	Rev	For	TGCAGATTGTCAAAGAGAAGG	ACACATGAGTGTGAACGACC	593	chrVI	2612591	TTTTTTTTTTTTTTTTTGACAGTTCAACATATGCTTTATGCAGATTGTCAAAGAGAAGGTCAATTAAAATCAGTTAATCCATCAGGAAAATAAACAGCCATGAATAAAACAGTTTTAGGTCAGTTACTTTGATGCCCTGCTTACAATATAGACTACTATCTGGTACATCCATCAAACAAAGAGCTTCCATTTACAAAGAATAGATTTATTCAACTGTATCTGAATAAATACATGTATAAACAATACACTAATAGTTTAGATATTTTTTAGGTGTACGACTTGTGAACTTCTTCTTCAGTTGACTTTTTCAAAGTACTCTTTGGATCCTTCTGGGGTTGGTTTGATCGTTGGGGACTCAGGGGTCCAGCTGGCCGGACACACCTCACCATGGGTCTCCAC…
SNPLocus9815	GO629570.1, GO642848.1, GO645648.1, GO629571.1, GO644490.1, GO630442.1, GO642849.1, GO621511.1, GO644491.1, GO649512.1, GO630353.1, GO645649.1, GO649511.1, GO630352.1, GO630443.1, GO621512.1, GO634652.1, GO634653.1, GO638147.1, GO638146.1, GO644724.1, GO644723.1, GO621416.1, GO619832.1	Vacuolar proton pump subunit E 1 [VATE1]	1	(0517)	For	For	CACAAAACAAAACACACATACG	ATGTGCATTGTGGGTACTGC	422	chrIV	31017966	TTTTTTTTTTTTTTTGATAGTAATGATTTATATTTTATTATGTTTTACATTTCCACAACATCACATTTCATCAGTTTGAGACACAAACGAAAAAAATAAAGTATAGAACACAAAACAAAACACACATACGTATAATTTAATCTGGAAACCTCATATACATACAGTTCACCCTCTGGAATGATATCACCCACTCGTTTAATTCATGACAGAATAACGCACATCAATAAATTAACTCTGTAAGGTCATGTACGGCCCACAATTCTGTTTCTAAGGATACCATTTATTTTCTCTGTAATTGGTTGGAGCGGACATCCATTAGCAACACAATGCCCCATGCAACTTATAATGTGGGGTAGAGTTAATGAAACTGTGACACGGATGCTGTGTTTGTCATGATTC…
SNPLocus9816	GO631582.1, GO629884.1, GO641918.1, GO631583.1, GO626371.1, GO624788.1, GO621800.1, GO629885.1, GO621799.1, GO641917.1, GO621733.1, GO626370.1, GO623075.1, GO624789.1	-	2	(0515, 0516)	For	Rev	CTCGTGTCACCAACTAATGG	TGCTAAGCTAACAGTCTCCTGG	403	chrUn	8649808	TTTTTTTTTTTTTTGTAAATATATCAGTCTTTATTGGCACAGGACGTCAACAACAGGTAAAAGTGCTCACACACTGTGGATAACTGTACATGCAGGGAGGTCCCTCGTGTCACCAACTAATGGACACAATCTGAAACTGCAGCTGTGATTAGCAGGTCCAGCGGTTCTACTCTACCACGACTGCAGAAGCTGACAGTCACTGAGGGACGTTTCCACGGGGATGGACTGGATCGCTAACATATAGCCAAATATCACAAATGTGCCTCATCTGTTCAACATAAAGATCAGAAGCTGCAGAGCAGCTAGTGAATGGACATCGGGTCGGTTTTCTTAACAGAACTTTTTTGGGCTCGATCCACTTAGGTGCATATTTAAAAGGACCAGTTCAACATTATGCAA…
SNPLocus9826	GO634657.1, GO634656.1, GO642008.1, GO638352.1, GO631499.1, GO617601.1, GO617602.1, GO631498.1, GO636976.1, GO636975.1, GO617046.1, GO617045.1, GO624510.1, GO642007.1	Apolipoprotein A-I precursor [APOA1]	1	(0518)	For	For/Rev	GGAGAAGATTACACCTCTGGC	TGAGTTGTATTTCGTCGAAGC	478	chrI	2218133	GTCCTGAGGGTCAAGATGGAGCCCATTGTGGAAGACATGCGCAACAAGGTGATGACCAACGTTGAGGAGACCAAGGACGCCCTGATGCCCATTGTGGAAGCTGTGCGTACCAAGCTCTCTGAGCGCCTGAACCAGCTGAAGGTGATGGTTAGCCCCTACGTCACGGAATACAAGGATCAGCTGAAGCAGGCCTACGACCAGGCACATGGCATCAACACCGATGACCTCGCTGCCCTGAAGGAGAAGATTACACCTCTGGCTGATGACATCAAGATAAAGCTCAACTCCATCTTCGAGATCGTGGCTGCTTCTATCAACAAGAGCTAAATCCTTTCTACCTTGTTCCTGTAACTAATCTCACCTACCTATCAGTCCTAGACCCATTCCACCTTTCTCTCC…
SNPLocus9840	GO642452.1, GO642453.1, GO639714.1, GO646120.1, GO646119.1, GO620234.1, GO635423.1, GO621468.1, GO639715.1, GO635424.1, GO624553.1, GO620235.1, GO621469.1, GO616320.1, GO641192.1, GO635541.1, GO619402.1, GO640657.1, GO635542.1	Pre-mRNA-splicing factor syf2 [SYF2]	1	(0501)	For	For	AAACAGATAGAGAAGCGGGC	CAAATGATAGACTACCGCCG	334	chrXV	4305734	gggggtccggtctcatcctccgtgttgtxxxCAATGGCGTCCTGTGTTGAGGAGTCTGCTCCAGCCACAGAGGAGGAGCCTCAGACTGAAGCTACGGCCTCTGAGAAGAGAGAGGCGAGACTGAGGAAGTTCAGAGAGCTGCACTTCAAACGGAATGAAGCACGTAAGCTCAATCACCAGGAGGTTGTGGAGGAGGACAAGAGACTGAAACTCCCTACTAACTGGGAGGCTAAGAAAGCCAGACTGGAGTGGGAGCTTGCTGAAGACGAGAAGAAAAAGGAATGTGCTGAAAAAGGGGAGGACTATCACAGAGTGAAACTGCTTGAAATCACTGCTGAAGACGCAGAGCGGTTTGAGAGGAAGAAAAGGAAGAAGAACCCAGACACAGGATTTGCAGGT…
SNPLocus9846	GO629418.1, GO635554.1, GO641117.1, GO635737.1, GO628636.1, GO647492.1, GO635553.1, GO625682.1, GO626850.1, GO647493.1, GO626849.1, GO649645.1, GO635738.1, GO628929.1, GO628637.1, GO625683.1, GO629419.1, GO641118.1, GO649646.1, GO628930.1, GO632296.1, GO632297.1, GO617122.1, GO617121.1	ES1 protein homolog, mitochondrial precursor [ES1]	2	(0514, 0965)	For	Rev	GATGATACAACATCAGAAAAATGC	GTAGAGAAGCTCATCACGGC	524	chrIV	12184819	TTTTTTTTTTTTTTTTTTTTTTTTTGTTGAGTTGACTTTTATTGAAAATCTCCAAACAACACATTGATGATACAACATCAGAAAAATGCTTATACATATATATTTAAAATTGAGTTCAGAAAATCACAATTGGTTTTCAAGTAAATATAAGCATCCAGTATATAATTAGAGACTTCTTAAGCCAGTTTCAGTGTCTCTTTAACCATGACTCCTATTCCATCAAAAACGTTATGAATGGGAGCATTGCACATGAATGCAGAGGTGGTGACCAGTTTATTTTTGACATCAACGTGTGCTTTCTCCACATCCGTGTTGACATGTTTGCAGCCCATCTCCTTCACAGTGCCCGCTGTCTGAGCATATGGCCACTTTTCACACTCTTTGTCCTGTCCCACAGTG…
SNPLocus9848	GO638963.1, GO638962.1, GO629677.1, GO629676.1, GO636911.1, GO631934.1, GO622458.1, GO631935.1, GO622459.1, GO636912.1, GO630113.1, GO630112.1, GO638149.1, GO638148.1, GO634964.1, GO643631.1, GO625692.1, GO629586.1, GO629587.1, GO625693.1, GO643632.1, GO637983.1, GO637982.1, GO622569.1, GO622568.1	-	2	(0682, 0687)	For	For	AGCAGAGACGTGAAGAAAGC	TCAATGAAACAGTAACAAAATGC	413	chrXI	16324818	GGGGGACTCCTGGAGGAACGTAGAGAGAGAGAGACATTCTGACACCAACATGCAGTACGAATGGGCTGAAGATGACTTTGAGCTGCCCGATGGGGTATCTCCACTGGGCCTCTCTGAGCCAGTTAATAACCGAAGATACTTCATGTACCACGGAACCACCAAGGAAACAGCTAAATTAATCCTGAAAAATGGTTTTCGCCGGTCTCCAGATGGGATGCTCGGCTGCGGCGTCTACCTCAGCAGAGACGTGAAGAAAGCTAGCCGCTATCCCATTGGTCACGATGACTGTGACAAGGCCGTCATTAAGGTTGAGGTCAACGTGGGCAAAGTGATCGCCATCAATTATCAAGGCCACCCACGTCAGAGAACCTGGCAAGACCGCATATACGGCCCCGTGTT…
SNPLocus9849	GO635515.1, GO635514.1, GO634759.1, GO634760.1, GO623732.1, GO623733.1, GO634436.1, GO634435.1,	-	1	(0502)	For	For	GGGTCTGTACGGACACTACG	TGCCTTGCTTTTAACTCTGC	270	chrXX	759222	gggGGACAGGCAACTCACTTTCAGAGACCACTGTCACTTCTTGGATCTGTACATCCAACACAACAGCAGACATGAATGCAAAATACGCCTTGGCACTGATCCTCGCTCTGCAGGTCTCCATGAGCCTGTGTGAGATTCCAACACCATCGGCGGATCTTGTTGAAAAGTATGATGCCATGAAATCTGTGTTCTACAAGAGGCTGCTGAATGCTTTCGGCAAGCTGCAGGCCGCCGCTGCTCCTATGGTTGAGCAGGTCGGGGACAGCGAGCGTGGACAGGTTGCCAAAGACTACGTCGAGGGGCTGCAGACCAAGCCTGAGTTCCAAGCCTTCGTCAAGGTTGCCACTGGCTTGGGCCAGGAGGCAGGCCCCTTGGTGGACAAGGCCCGTACAGCAGTGC…
SNPLocus1001	-	Doublesex- and Mab-3-Related Transcription Factor-1 [DMRT1]	1	(1001)	Rev	Rev	AGGATGCCCAAGTGCTCCC	ACCTGAGCCGCCATGAC	141	chrXIII	19268602	N/A
SNPLocus1003	-	Myostatin; growth/differentiation factor 8 [MSTN]	1	(1003)	For/Rev (Par. only)	Rev	TCGACCAGTACGACGTGCTG	ATCTCGATTCCCCAGTTGGT	~1000	chrXVI	6341537	N/A
SNPLocus1004	-	SRY (sex determining region Y)-box 9 [SOX9]	9	(1013,1014,1015,1016,1017,1018,1019,1020,1021)	N/A	For/Rev	GGGGAAATGTGCGTCTGCTC	GGCTACGACTGGACTCTTGTGCC	~550	chrV	7237394	N/A
SNPLocus1005	-	Growth hormone receptor [GHR]	1	(1022)	N/A	For/Rev	TCTGGATCGATGCCTTTAATTTTTGGG	TGCACATCCGCTGCAGGATGC	~620	chrXIII	5674843	N/A
SNPLocus1006	-	CDK5 regulatory subunit associated protein 2 [CDK5RAP2]	1	(1002)	Rev	For/Rev (Par. only)	GACCTTTAACCTCTGGCCCAT	GCTGCAGCATCTTGCAAACAC	~370	chrXIV	2962572	N/A
SNPLocus1007	-	Growth hormone releasing hormone [GHRH]	1	(1023)	N/A	For/Rev	CGCCACGCTGATGCCATCTTC	GTCCCCTCGTAGATGTCTGA	~260	chrXVII	10934707	N/A
SNPLocus1008	-	Transforming growth factor, beta 2 [TGF2]	1	(1024)	N/A	For/Rev	GCTGCACTTGCAGGACTTGAC	GACCTTGGCTGGAGGTGGAT	~200	chrXX	18119773	N/A
SNPLocus1009	-	Nuclear receptor subfamily 0, group B, member 1 [DAX1]	6	(1025,1026,1027,1028,1029,1030)	N/A	For/Rev	GACGTGCTCGTTCAGAGCCT	GTGCTGGGACTCGCGCAGGAC	~700	chrXVI	6930050	N/A
SNPLocus1010	-	Signal sequence receptor, beta (translocon-associated protein beta) [SSR2]	2	(1031,1032)	N/A	For/Rev	TTCATCGCCATCCAGCTGGC	AAGCCCAGGATGAAGGTGTAGA	~350	chrUn	29017086	N/A
		Annealing Temperature 52 for all primers
