# Supplementary material for: Genomics of sablefish (Anoplopoma fimbria): expressed genes, mitochondrial phylogeny, linkage map and identification of a putative sex gene
Source: BMC Genomics. 2013 Jul 6;14:452. doi: 10.1186/1471-2164-14-452 (PMC3708741; doi:10.1186/1471-2164-14-452)
Supplement: Additional file 4: Table S3 — Sablefish SNPs. List of all identified SNPs and their position within the surrounding sequence. [file 1471-2164-14-452-S4.xls]

## Sheet: Supplementary Table 3
SNP	Primer Name	SNP sequence
AfiSP0501UVic	1,A01	ACTTTTGTCTTCATTT [A/C/T] GGAGTC
AfiSP0502UVic	1,A03	GTAATTGATAATAGAT [C/T] GTAGAAA
AfiSP0503UVic	1,B10	GCATTTTGTGTGAATT [A/C] TTTTGGA
AfiSP0504UVic	1,B12	GAGTGATGTAGAAAAG [A/G] AGACAGTA
AfiSP0506UVic	1,E09	TTTATAATGCATAA [C/T] GCTGTTC
AfiSP0507UVic	1,E11	GAGTTTTATCCG [C/G] CGCTACGT
AfiSP0508UVic	1,F08	GGCATTTTAATTT [C/G] AGTATTA
AfiSP0509UVic	1,F08	CCAGTCACACAAG [C/T] CATTGAAT
AfiSP0510UVic	1,F12	CATATACCTTAAC [A/G] TCACTCGC
AfiSP0511UVic	1,F12	CGGCTTACTGT [A/C] GAATGAAAC
AfiSP0512UVic	1,G01	CACCTCAAACAAAT [C/T] TGCTGCCAC
AfiSP0514UVic	2,A03	TGCCCGCTGTCTGAGCATA [C/T] GGCCACTTTTCA
AfiSP0515UVic	2,A08	TATGCAAAATACCC [C/T] AATTTGCTTTC
AfiSP0516UVic	2,A08	ACATTATGCAAAATAC [A/C] CTAATTTGCTTT
AfiSP0517UVic	2,A09	CAACTTATAATGT [A/G] GGGTAGAG
AfiSP0518UVic	2,B02	ATTTCTTTGCAACA [A/T] AATGGCGG
AfiSP0519UVic	2,B03	AAAAACAACTTTC [A/C] GTCACACAG
AfiSP0521UVic	2,B08	ACAACATTCACAT [C/T] ATCCAAAC
AfiSP0522UVic	2,B10	CAAAAATAATAT [A/T] AGATATTGCTA
AfiSP0523UVic	2,C02	ACATAAACGTAAT [A/T] AAAAAAATG
AfiSP0524UVic	2,C08	CTCGGCACCAGC [A/T] GTTAATTC
AfiSP0525UVic	2,C08	CAGATATATCTAATAT [C/T] ATCACCAGTA
AfiSP0526UVic	2,D03	GTGTGGATGAAAAT [G/T] AATTCCATCACA
AfiSP0527UVic	2,D04	GTGAGGTTAACTAA [C/T] CATAGTAG
AfiSP0528UVic	2,D06	GATGTGCTTTGGGTC [A/C] AAATGTCTG
AfiSP0529UVic	2,D06	AGATAAAAGCATC [A/T] GTTAAGAA
AfiSP0531UVic	2,D10	TGTAAGACATTA [C/T] GTGATAAA
AfiSP0532UVic	2,D11	CGGACTTTTGTCCGC [A/G] TCCTGTCAG
AfiSP0533UVic	2,E02	ATTATTCCAGAGCAAA [A/T] ATAATCACT
AfiSP0534UVic	2,E05	TTAAAGGGTCAAAT [C/T] GGACCTACT
AfiSP0535UVic	2,E06	TAAAGTTGAAAATCA [G/T] TTATCATCAG
AfiSP0536UVic	2,E10	CTAATATTGCACCAT [A/G] AATCATCA
AfiSP0537UVic	2,F05	CCAGCGCGGCCCAT [C/G] ATTAAACAG
AfiSP0538UVic	2,F06	ACCAGATTTTTTTT [A/T] TTTTGTTG
AfiSP0539UVic	2,F09	TGTTGTACATATTTTCTAAT [A/G] AGTAAATAAAT
AfiSP0540UVic	2,F09	ATGCACTTGTTTCCA [A/G] AAGTCAAAT
AfiSP0541UVic	2,F09	TAAACTGTACAAGGAC [A/G] TACACTACA
AfiSP0542UVic	2,G06	TCAACCTCTAGCAC [A/C] GACGTCAA
AfiSP0543UVic	2,G08	ACACAGCACAAC [G/T] TTTCTTTTGG
AfiSP0544UVic	2,G12	AATGAATTCAGAGAC [A/G] TGTGTAGA
AfiSP0545UVic	2,G12	TTGGACATTTATAGAC [G/T] GTTTTCAAGG
AfiSP0546UVic	2,H02	GAGAACATCAGAATGT [A/G] GACCGAAA
AfiSP0547UVic	2,H03	ATGAACCGGTGGGTAA [A/G] ATGGGTTTGA
AfiSP0548UVic	2,H03	ATCATATGCCTTCA [A/T] GCATCATTTA
AfiSP0549UVic	2,H04	GTGTTTGTTAAAAA [A/G] ACCAACA
AfiSP0550UVic	2,H04	GGTTTGTTTTTAAAG [A/G] AGTGAAAAA
AfiSP0551UVic	2,H08	TCCGGTTTGTTATCC [G/T] TTACAGTA
AfiSP0552UVic	2,H08	AAGATCTACCGTCAT [A/G] AAGTTGTT
AfiSP0553UVic	2,H10	CCATATAGTTTTAA [A/C] GGCTCCTGT
AfiSP0554UVic	2,H10	ACAGTTAATATGTA [A/C] CAGAGTGGC
AfiSP0555UVic	2,H11	TGTATCATGCTCTTCGT [C/G] gCTCCTCCGA
AfiSP0556UVic	2,H11	GAGTCCGTCTGCCA [C/T] GTTGCCGAA
AfiSP0557UVic	3,A11	ACGCCAGTCATTCA [A/G] AACATGCA
AfiSP0558UVic	3,B01	CAGCTCGTCTATTCT [C/G] CACTCGATTC
AfiSP0559UVic	3,B01	TTGTTACACAGCTC [A/G] TCTATTCTGCA
AfiSP0560UVic	3,B02	TTGTGTGCACCTGAA [C/G] GTTAGCTCTGA
AfiSP0561UVic	3,B02	TTGTGTGCACCTGAAC [A/G] TTAGCTCTGAT
AfiSP0562UVic	3,B06	GGGAGACAAACAGGAT [C/T] GGCACATACT
AfiSP0563UVic	3,B06	GAACAGCTTTGTGATC [A/G] TGAATACT
AfiSP0566UVic	3,C01	AAGTGAGAATGTCT [A/G] ACCCATGAAG
AfiSP0567UVic	3,C05	TACCATTATTTAATGT [A/T] GCATTGAGGT
AfiSP0568UVic	3,C08	AAATCCAGCACAT [A/T] ATTATGTGGCA
AfiSP0569UVic	3,C09	AGAATTGTGCCTTTT [A/T] TTTTAACGGA
AfiSP0570UVic	3,C11	GTTATGACCTTATGAG [A/T] AGCAAGCT
AfiSP0571UVic	3,C12	TTCATGATGATGCCTG [C/T] TATGGCATTGCT
AfiSP0572UVic	3,C12	GTTAATGTTTTAATTT [C/T] CATATGATCT
AfiSP0573UVic	3,D01	TGTGGCCCAGGATGAAA [A/G] GTTCGATGAGGA
AfiSP0574UVic	3,D01	TTACTATCAAAAAAGAC [A/C] GTCCAAGAGG
AfiSP0575UVic	3,D01	GTGACCTAAACACAGCTC [G/T] TTCTAGTCTCC
AfiSP0576UVic	3,D01	CAGAAAATGAAGAATAG [C/T] ACACTGCAGT
AfiSP0577UVic	3,D03	TCATCACTTAATTTAAC [C/T] GAAGTGAGA
AfiSP0578UVic	3,D04	TGCACACTATTACTCA [C/T] AGCACCAGCTGT
AfiSP0579UVic	3,D07	CAGATGCAGGACATTTCAC [A/G] AACACACTTAAA
AfiSP0580UVic	3,D11	AAATATAAGCACATTCC [A/T] AAGTAGTTCC
AfiSP0581UVic	3,D11	GTATATTTAAATACTTT [C/G] AAATATAAG
AfiSP0582UVic	3,E02	GGGAGTGGAAAAAA [A/T] TAATATTTCC
AfiSP0583UVic	3,E06	GACTTGGGAGTTTGGG [A/G] CGAGAGGG
AfiSP0584UVic	3,E07	GCAGTGACACTCCTCT [A/G] GGGACGGTG
AfiSP0585UVic	3,F01	AGGATGTGCTGCTTTGTGG [A/C] GACGTCCTC
AfiSP0586UVic	3,F02	CAGAGTTGATCAGTA [A/G] AAACATTGAG
AfiSP0587UVic	3,F06	TTTTTGGCTGGTCCC [C/T] GATCAATAG
AfiSP0588UVic	3,F06	GCCAATGTAACATC [C/T] TTTTTCTAAAC
AfiSP0589UVic	3,F07	CCAAATCCTGGTTGGTTT [C/T] CTAGCAACAATC
AfiSP0590UVic	3,F08	TCACGATCGCTTCAC [A/G] GGTCCAGGG
AfiSP0591UVic	3,F08	GTGATGTTAGAAAAAT [G/T] AATAAAAAA
AfiSP0592UVic	3,F08	TCCAGTCACGATC [A/G] CTTCACGG
AfiSP0593UVic	3,F10	ACGAGTGTTTAGAGT [A/G] CTGTTGTTAA
AfiSP0594UVic	3,G01	CTGTTGAAATCCACTA [A/C] GGTCTGGGA
AfiSP0595UVic	3,G03	CATCAATACATAAAA [A/G] GTCACATGCA
AfiSP0596UVic	3,G04	TGTCCACACAGGAA [A/T] CTGAGATGTA
AfiSP0597UVic	3,G04	AGGAATCTGAGATGT [A/C] AGGGCAAATCTT
AfiSP0598UVic	3,G07	TATGCTCTATGCAAACC [A/G] GTGAAAGTT
AfiSP0599UVic	3,H02	TGTTTTTCCCTTTCAAAA [C/T] ATATTGTTGA
AfiSP0600UVic	3,H02	TTGATAACCATAAAC [A/G] ATAACAAGAA
AfiSP0601UVic	3,H03	GATAAAGATAAGAGTA [G/T] GGGGCAGACA
AfiSP0602UVic	3,H05	ACAAAGAAACAAAA [A/T] AATGATAATT
AfiSP0603UVic	3,H06	CTTAGTAATTGTTCTCATG [A/G] TACAGGAAG
AfiSP0605UVic	3,H12	TTATTAGTAATTTACTT [G/T] GTTTTCGGGC
AfiSP0606UVic	4,A04	TGGATCACAGAGCACTC [A/G] AACATGAC
AfiSP0607UVic	4,A05	AAGTGCTATACAG [A/T] TGTTTTGTTTT
AfiSP0608UVic	4,A07	ATCCTGTCCATTCACT [A/T] GCTTTATCCA
AfiSP0609UVic	4,A11	CCATGCGGCGGGACTT [A/C] AACCCTCGACT
AfiSP0610UVic	4,A12	CTCCTGAAATGACA [A/T] AATTACAATT
AfiSP0611UVic	4,A12	GTTGTTTTGAAACTTGA [C/T] GTGCCAAA
AfiSP0612UVic	4,B05	TGTGATTTTCTGAACT [A/C] AATTTTAAATA
AfiSP0613UVic	4,B06	GTAATTAAGAACAAA [C/T] TTTCTTCTTTTAAT
AfiSP0614UVic	4,B08	CCTTCTGAATAACTT [A/C] CTCTTTTCTTACTTTATT
AfiSP0615UVic	4,B11	AACGTCAAAAT [A/G] TCATGATTAAG
AfiSP0616UVic	4,C02	AGTTTCAGCCAGTGA [C/T] GAAATATGA
AfiSP0617UVic	4,C03	TTCTACTGCCACATAAT [A/T] ATGTGCTGG
AfiSP0618UVic	4,C04	TGCAGTCAAATAGAACCACC [A/G] TCAACAGACT
AfiSP0619UVic	4,C04	CCTAAACTAATAAG [C/T] GATAGAACAC
AfiSP0620UVic	4,C04	ATCAACAGACTAGAAA [C/G] AATGTTTGATC
AfiSP0621UVic	4,D05	TGAAGGCATGTATCCATT [A/T] GGCCCATATC
AfiSP0622UVic	4,D05	TCAGAGGCAAGGGG [C/T] GGAGAGATTT
AfiSP0623UVic	4,D07	ATTATGCAAAATAGCAACT [C/T] AATCCTGAA
AfiSP0624UVic	4,D09	TTGTCAGTTAACGG [G/T] CACTACCGA
AfiSP0625UVic	4,D09	TCAGCTATAAGAAATAACT [A/C] ATTTCAACAGA
AfiSP0626UVic	4,E03	TATCATTACAAATGA [C/G] ATAGTTGAAA
AfiSP0627UVic	4,E03	AATGAGATAGTTGAAA [A/T] AATGATTTGC
AfiSP0628UVic	4,E04	CACAATGGCCTCGCCCG [A/G] ACAACAAGTC
AfiSP0629UVic	4,E04	ACACACAATGGCCTC [A/G] CCCGAACAA
AfiSP0630UVic	4,E06	AAATCCACTCgCAACTC [A/G] CTCTGTATAG
AfiSP0631UVic	4,E06	GTATAGTTAACACTGAA [A/G] GTTTGCCCGT
AfiSP0632UVic	4,E09	AGGGACAAGGAGAAC [C/T] TTTGAATATTT
AfiSP0633UVic	4,E11	GTGGAGTTACACTTG [A/G] TAAAAAGAAAA
AfiSP0634UVic	4,E11	AGTTACACTTGGTAAAAAG [A/G] AAACATGACAT
AfiSP0635UVic	4,E11	GCTTTACTTTAAGTC [G/T] AACACTGTGA
AfiSP0636UVic	4,E11	TGTAGAGATTTATATGGT [A/T] TCAGATATTTTG
AfiSP0637UVic	4,F04	ACCAAACTCTACACA [C/T] GTCTCTGAA
AfiSP0638UVic	4,F04	CACAGCCTTGAAAAC [A/C] GTCTATAAA
AfiSP0639UVic	4,G08	TTTTTTCTCAAA [G/T] ATGTAAAA
AfiSP0640UVic	4,G08	TTCTCAAAGATGTAA [A/G] ACACAAAA
AfiSP0641UVic	4,H07	GTAGTGGTCCAATCA [C/T] TTACCTCTTAAG
AfiSP0642UVic	4,H09	ATCAGATATATTATTA [C/G] CGTGCAAG
AfiSP0645UVic	4,H11	CTATTAGGCTAAGATGACT [A/G] GTGTGATGG
AfiSP0646UVic	5,B02	GAGCAATGTATATGCATCTG [C/T] ATAGTTAATG
AfiSP0647UVic	5,B02	CAAGGTACTTTAATTTG [C/T] ATAGCCCAAACC
AfiSP0648UVic	2,G06	TCAACCTCTAGCACAGA [C/T] GTCAACTTAACTT
AfiSP0649UVic	2,H02	TTGAAATGCTTTTcTTTAAA [C/T] CTACTCCTGGGCC
AfiSP0650UVic	2,H10	ATCAGAGCCATATAGTTTTAA [A/C] GGCTCCTGTGG
AfiSP0651UVic	2,H11	GATGCAGGGCTTCTCCAGC [G/T] TGTGGCAGACA
AfiSP0652UVic	3,B02	AATCTAGAGGGTGACGTAA [A/G] TTTGCTATG
AfiSP0653UVic	3,C05	TTAAACAGGAAATGATCTT [C/T] TCCCAAAGTTG
AfiSP0654UVic	3,C12	TGCGGAACATTCATGATGAT [G/T] CCTGTTATGG
AfiSP0655UVic	3,D11	CTTTCAAATATAAGCACA [C/T] TCCAAAGTAGT
AfiSP0656UVic	3,E06	TCCAAAGATTTTTTTA [A/G] TTAACCATTTT
AfiSP0657UVic	3,E06	TTCTTTCCAAATACA [C/T] GAGTGTAATC
AfiSP0658UVic	3,E06	GAGGCATGTAATGTG [A/T] TTTTTTTCTTTC
AfiSP0659UVic	3,F01	ATCACTATTATTCTGTAAG [G/T] aGGGCACAT
AfiSP0660UVic	3,F01	CTATTATTCTGTAAGG [A/T] GGGCACATATT
AfiSP0661UVic	3,F08	ATCAGATTAAATTAAAT [C/T] GGGTATCAGGG
AfiSP0662UVic	3,G03	CCTTCAGAAATCACT [A/T] TTTTTGTCAC
AfiSP0663UVic	3,G03	CAGTATGGGATCATTT [C/T] ATaAGCATCTC
AfiSP0664UVic	3,G03	GCAGTATGGGATCATTTtAT [A/G] AGCATCTCTG
AfiSP0665UVic	3,G03	GATATAAAGTATCTTTGA [C/T] CAAGGAGCAGCA
AfiSP0666UVic	3,G03	TCTGTTATTCAAAACTAAT [G/T] ATATCAAAGCAC
AfiSP0667UVic	3,H06	GTTTATGCAGGCAAAATTCC [C/T] TAAAGAAACATAA
AfiSP0668UVic	3,H12	AACAAGCAGCCTATTGAAC [A/G] TGAACTTTTCTT
AfiSP0669UVic	4,A05	TGCACAGCCTAAGGTGAGTG [A/T] TTGATGAGAGAG
AfiSP0670UVic	4,A05	GTTGCACTGCTTCCTA [A/T] AGGGGACATTCC
AfiSP0671UVic	4,A05	GGGGACATTCCTCTTTTA [A/G] TTTCTCTGTTGTA
AfiSP0672UVic	4,B05	AGAGTGTGAAAAGTGGCC [A/G] TATGCTCAGACAG
AfiSP0673UVic	4,B05	CTGTTCTAACTT [A/T] CCT*
AfiSP0674UVic	4,C02	TGTTTGGATGATTGATGG [C/T] ATCATTCTGGTG
AfiSP0675UVic	4,C02	AAGTTGAAAGTCGCAGAA [A/C] AAAAAAATCG
AfiSP0676UVic	4,C04	AACCATGCTTCCAATTTAAT [G/T] AATGGGTTTTGTC
AfiSP0677UVic	4,C04	TGAGCCTGACCAACAG [C/T] GTGCAGTCAA
AfiSP0678UVic	4,D07	GAGTCTTCCTCATAAC [A/G] TGTCCAATATT
AfiSP0679UVic	4,D09	GAAAAAAAATCTAAC [G/T] ACACCCAAA
AfiSP0680UVic	4,D09	ATCTAACTACACCCAA [A/C] TTGCATAGTTTTG
AfiSP0681UVic	4,D09	ACCCAAATTGCATAGTTT [A/T] GtATTTAATCAATT
AfiSP0682UVic	2,A04	GTGATCGCCATCAATT [A/G] TCAAGGCCACC
AfiSP0683UVic	2,B04	CATGATAGTGCTCAAAATCA [C/T] CATAGAGAGCCCA
AfiSP0684UVic	2,C03	ACTTCATCT [C/G] AGT*
AfiSP0685UVic	4,H11	GAAACCGTCTCCAACG [C/T] AAAGCTGC
AfiSP0686UVic	5,B02	AATAAAAcGTAAGTTA [C/T] GCAACATATAA
AfiSP0687UVic	2,A04	AAGGCCACCCACGTCAGAG [A/G] ACCTGGCAAG
AfiSP0688UVic	2,B04	AAATCACCATAGAGAG [C/G] CCAGAAACAG
AfiSP0689UVic	2,B04	GACTGCTG [A/G] TAT*
AfiSP0690UVic	2,B04	CGAGCCCAGTC [G/T] CGG*
AfiSP0691UVic	2,B04	TAAAGAGGcATT [C/T] GTT*
AfiSP0692UVic	2,C03	ACTTCCACT [C/G] ACA*
AfiSP0693UVic	2,C03	ACATTAGT [G/T] TTT*
AfiSP0694UVic	2,C03	TTTGAGAAAC (A/G) GTT*
AfiSP0695UVic	2,C11	CTTCTTCCA [C/T] AGA*
AfiSP0696UVic	2,E01	ATACAAAAATAGCCTC [A/T] CCTTGTAGAGA
AfiSP0697UVic	2,F03	CTTTACGGAGAAGAACCA [C/T] GGAGGAATCT
AfiSP0698UVic	2,F12	CTCGTAAATAATGACTCTTT [A/G] CTTATAGTCAC
AfiSP0699UVic	2,C11	ATCTTTGTC [A/G] ACT*
AfiSP0700UVic	2,C11	CCTGTAATGATGAAGAA [A/C] GAATGGAAGA
AfiSP0701UVic	2,C11	ATAAGAGTTATACACAT [A/T] ATAAAAAAAAGTT
AfiSP0702UVic	2,F03	ACGGAGAAGAACCACGGAG [A/G] AATCTGACAGT
AfiSP0703UVic	2,F03	CCAAAACAAGCTAATAcTTG [G/T] CATCGTTTGATCT
AfiSP0704UVic	2,F03	GGCATCGTTTGATCTTTATTG [A/T] ATAACACAAATA
AfiSP0706UVic	2,F03	CACAAATATTGTGAATT [G/T] TTATTGTGA
AfiSP0706UVic	2,H07	TGATGTGCCTGCTTTCA [A/C] CAACCCCAATTTC
AfiSP0707UVic	2,H07	AAGAAGTTTCTAGAGTGCTTA [A/C] GATTTAACTCT
AfiSP0708UVic	2,H09	GCTCAAGGACAGAGTGAC [A/G] GGGATGGAATAA
AfiSP0709UVic	2,H09	CAAATGATTGGTTTCAAA [A/T] GAGGAAAAA
AfiSP0710UVic	2,H09	AGGAAAAAAATGATC [A/G] TATTGCCGGA
AfiSP0711UVic	2,H09	CCGGAAGTGATTTGGAAA [C/T] CCTGCCCTTAC
AfiSP0712UVic	3,B04	AGTTTGTTTTGTCTGCT [A/G] CAGTAGCTTG
AfiSP0713UVic	3,B04	CTCAGCTGATGAAGAATC [A/G] TGCATCAATG
AfiSP0714UVic	3,C04	TAGAACTGAGGTGATA [C/T] TGATCACTGCTACA
AfiSP0715UVic	3,C04	TTGGTATCAAATGAACC [C/T] TCCAAGTCCTG
AfiSP0716UVic	3,C04	ACTTTGCTAGCAGTATT [A/G] TAATTACTATGA
AfiSP0717UVic	3,D10	TTGTAATGAT [G/T] TAC*
AfiSP0718UVic	3,D10	TGCTTTGA [A/G] TAcGTA*
AfiSP0719UVic	3,D10	TGCTTTGAaTA [C/T] GTA*
AfiSP0720UVic	3,D10	GTAATTGAC [A/G] GCC*
AfiSP0721UVic	3,D10	TAGGTTCAA [G/T] CCT*
AfiSP0722UVic	3,D10	TCCTGCTCTTT [C/T] CTT*
AfiSP0723UVic	3,E04	CTGTTTGAAAAAATATGT [C/T] GACTATGTGACAG
AfiSP0724UVic	3,E04	ATATGTTGACTATGTGA [C/T] AGTTTTTCAGTGT
AfiSP0725UVic	3,E04	GACTATGTGACAGTTTT [G/T] CAGTGTTCAAGG
AfiSP0726UVic	3,E04	TCAATACACACAGAT [A/C] CAAACCACCCTT
AfiSP0728UVic	4,B02	TAACAGTATGCCAGAGTA [A/G] CACAGGAAACT
AfiSP0729UVic	4,B02	ATATCATTTATATG [C/T] TTCTAAACG
AfiSP0730UVic	4,B02	CATTTATATGCTTCTAAA [C/T] GTTCTCTGTG
AfiSP0731UVic	4,B02	ATGCTTCTAAACGTTCTC [C/T] GTGTTTTACTGA
AfiSP0732UVic	4,F08	TTTCTACAGAAGTTTTCC [C/T] GTACAACAGTTT
AfiSP0733UVic	5,B06	AACTAGCTGATTTTGTT [A/T] GCATTAGCTTG
AfiSP0734UVic	5,B06	AAGTTAGCTTCAGCTAG [C/G] TAACAGTTAGC
AfiSP0735UVic	5,B06	TGAGCTTGCAACAAT [A/G] TTATTGAGTT
AfiSP0736UVic	5,B08	TTAACAATCATGCAATA [A/C] ATGAATAATA
AfiSP0737UVic	5,C07	TAACTAAAGCAATCGGG [C/T] GGTGGATGAA
AfiSP0739UVic	5,C10	TTGGAGAGTTTTTAGA [C/G] ACGCTCAAAT
AfiSP0740UVic	5,D01	TTGTTAAATGAAAAA [A/T] TAATCTTGGA
AfiSP0741UVic	5,D01	GCTACTCTGTATTTCAAAC [G/T] GTCAGGTACTA
AfiSP0742UVic	5,D02	TTAAAGTGCATTCTGACA [A/G] TGTGTTCATAT
AfiSP0743UVic	5,D02	CATATTCTAGATCGTTAGT [C/T] TTGGATAGCA
AfiSP0744UVic	5,D02	TTTGGATAGCATGCTGTG [G/T] GCCACTGTT
AfiSP0745UVic	5,D02	GCTGTGTGCCACTGT [G/T] CATACTACAA
AfiSP0746UVic	5,D03	TGCCTCTTTGTCTGGCAG [C/T] GATCCATAC
AfiSP0747UVic	3,B03	AAATTAGGAAATCGAAAAG [C/T] TATTTTTATG
AfiSP0748UVic	3,B03	TTAGCAAACATAAAT [G/T] CACCCATAGG
AfiSP0749UVic	3,B03	CAAACATAAATTCACCCAT [A/G] GGTTTACATT
AfiSP0750UVic	2,F06	ATTTTTAAAAT [G/T] TAA*
AfiSP0751UVic	2,F06	AAAATtTAAT [A/T] TTTTTTTT*
AfiSP0752UVic	4,A05	GCGCATCAGATAGGGAG [A/C] cGTTAGAGCA
AfiSP0754UVic	4,A05	ATCAAAGAAGTGATTGAG [C/T] CAAGCACCC
AfiSP0755UVic	4,B11	CCAGTCCTCTTTATTCATT [C/T] TATTTTTTCCAA
AfiSP0756UVic	2,G11	ATCAGGGACTGGAGGCC [A/C] AAAGGTGTGA
AfiSP0757UVic	2,G11	GGCCAAAAGGTGTGAC [C/T] AGTGGTTGGGGTT
AfiSP0758UVic	2,G11	AGGTGTGACCGTAATGCAG [C/T] TTTGTTTTGGG
AfiSP0759UVic	3,G04	GCACTATATTTCAAACAC [C/G] GcTAATATT
AfiSP0760UVic	4,A05	GCATCAGATAGGGAGa [C/T] GTTAGAGCAA
AfiSP0761UVic	1,B10	AAAGGTCATTGATAACACTT [A/C] TGTATGTCCGG
AfiSP0762UVic	1,B10	TCATTGATAACACTTcTGTA [C/T] GTCCGGAGC
AfiSP0763UVic	1,E09	CAAGAGGACCAGCTTC [A/G] CCTTGTGCACCTA
AfiSP0764UVic	1,E09	TAACACCTGTGTTTAT [A/G] ATGCATAATGCT
AfiSP0765UVic	1,E11	TATCTTTTTGAATTTCA [A/T] tCATAAAC
AfiSP0766UVic	1,E11	ATTATCTTTTTGAATTTCAa [C/T] CATAAACCA
AfiSP0767UVic	1,F08	TTATTCATTACTATGTACA [C/T] TGAGCAACAT
AfiSP0768UVic	1,F12	TACCTTACCTGTCCGGC [C/T] TACTGTAGAATG
AfiSP0769UVic	2,D06	TGCAGCCAGATTTTCAT [G/T] GACACACAAT
AfiSP0770UVic	2,B04	TTTAGTAACAAG [A/G] AAA*
AfiSP0771UVic	2,B04	CATTGAGTT [C/T] GAC*
AfiSP0775UVic	2,B04	CCAAAAGGAG [A/G] TAT*
AfiSP0776UVic	2,B08	ATCATGAAATGACAACATT [C/T] TAAATACATCA
AfiSP0777UVic	2,C11	ACCTCATCATCTTTGTC [A/G] ACTTTGAGGAC
AfiSP0778UVic	2,C11	AGTATTGATGC [A/C] GGC*
AfiSP0779UVic	2,C11	ATTGATGCaGGCATG [G/T] CGT*
AfiSP0780UVic	2,C11	GTTGACTTTTT [A/T] aAAT*
AfiSP0781UVic	2,C11	GTTGACTTTTTa [A/C] AAT*
AfiSP0782UVic	2,C11	AATTTTATTTCAA [A/G] TTA*
AfiSP0783UVic	2,C11	ATCAGATGCAACATATGCAG [C/G] CGGGATGAGA
AfiSP0784UVic	2,C11	AGATGCAACATATGCAGcC [A/G] GGATGAGAAGA
AfiSP0785UVic	2,C11	ATAATAAAAAAAAGTT [A/C] TATTTGGTGAATA
AfiSP0786UVic	2,D10	GTCAAGCCACGTGTTGTA [A/G] TATGTCATACCA
AfiSP0787UVic	2,D11	ATTCTAAACAAAATTTT [A/C] GACACAAAAATG
AfiSP0788UVic	2,B03	CTCTCTTCCTCTTTAGTG [A/T] TTTATAAGGT
AfiSP0789UVic	2,B03	ATATTATACAACACTTG [A/G] TGCTGGTAAAT
AfiSP0790UVic	2,B03	AACACTTGATGCTGGTAA [A/G] TTAATTATCTA
AfiSP0791UVic	2,B03	CACTTGATGCTGGTAAAT [A/T] AATTATCTACA
AfiSP0792UVic	2,B03	CTTCTCGGGATGTATTT [C/G] AGTACATTTGCT
AfiSP0793UVic	2,B03	CAAAAAAAAAGCCTGACT [A/C] AAAAACAACT
AfiSP0794UVic	2,C08	TTAAATGGTGGCAACTC [G/T] GCACCAGCAGT
AfiSP0795UVic	2,D03	TGACATGGTATTTGTTTG [G/T] TAGTCCTGTTG
AfiSP0796UVic	2,D03	TAACCCGTATAATCCTCT [A/G] TCTGGAAAC
AfiSP0797UVic	2,D03	TTTCCTGTTCATGTAACC [C/T] GTATAATCCTCTA
AfiSP0798UVic	2,D03	CCCGTATAATCCTCTaTC [A/T] GGAAACCAG
AfiSP0799UVic	2,D03	ATACATTGTCTTCATGTCc [A/G] TTTCATTTGTCTT
AfiSP0800UVic	2,E05	GAATAAATTCAGATTT [C/T] CCTCAGAGATCT
AfiSP0801UVic	2,E05	ATTGGACCTACTTGAATC [A/G] ATGCAAATCTT
AfiSP0802UVic	2,E06	TCTTTCCCCCCATT [C/T] TTTCCTCTTCAA
AfiSP0803UVic	2,E10	TCGTTACTCTTTAAATGAAGT [C/T] GGATTTGAAATG
AfiSP0804UVic	2,F03	ACACCAGCGCCGTACgAGG [C/T] CGTGGGGCTTA
AfiSP0805UVic	2,F03	AGATTCATCTCCCTGTAATA [A/C] ATTTTGTAACGA
AfiSP0806UVic	2,F09	ATAAGTAGAAAAGTCCA [A/G] AAGGTTTGT
AfiSP0807UVic	2,F09	TGCACATATCAACTCGAAGC [A/G] ACCCTATAAACT
AfiSP0808UVic	2,F09	GTACACTACAGTATGTGGt [A/G] CTACAGCAGCAT
AfiSP0809UVic	2,H03	TTCAAGGTAAAATTCTCA [A/G] AAGGTCCATGA
AfiSP0810UVic	2,H03	GGTGGGTAAGATGGGTTT [C/G] AACTGCAGACTAA
AfiSP0811UVic	2,H04	TTGTTTTTAAAGGAgTGAAAAA [A/G] ATGGTAGTGCCC
AfiSP0812UVic	2,H09	CCCGATTTgCTTATTTAA [A/T] TAGAAATTGTCCGTGC
AfiSP0813UVic	2,H09	TAATTAGAAATTGTCc [G/T] TGCTTACACAC
AfiSP0814UVic	2,H09	ATTTAATTAGAAATTGTC [C/T] gTGCTTACA
AfiSP0815UVic	2,H10	TTCTGAGAGAAAACAC [A/T] GTTATGTCCTAC
AfiSP0816UVic	2,H10	AAGGCTCCTGTGGTTGGAGC [A/G] TTGTACATATAGA
AfiSP0817UVic	2,H10	GTTGGAGCGTTGTACATATA [A/G] AAATGTATACTG
AfiSP0818UVic	2,H11	TTTTGCTGCTTAAATCTTTC [C/T] TGTAAACGA
AfiSP0819UVic	2,H11	CTCCTCCGAGCGAGTCAGC [A/G] ATGCAGGGCTTCTC
AfiSP0820UVic	3,A11	GTGCATGTGGTTGCAAATGC [C/T] GTTATGTGA
AfiSP0821UVic	3,A11	ACACACACTGGGGG [C/T] GAAGGCACG
AfiSP0822UVic	3,B02	ATATTGTGTGCACCTGAAcGTT [A/C] GCTCTGATCA
AfiSP0823UVic	3,B02	CTACTTCTTGGGgAAA [C/G] TTGTCAGAATCT
AfiSP0824UVic	3,B03	GCTACAGTAGCTTGATCTG [A/T] TTTTTGTGCTTA
AfiSP0825UVic	3,B04	CCTAACACCCTTACTTTTC [A/G] AAGAACGAGAA
AfiSP0826UVic	3,B04	GCGAGACCCCAAAA [G/T] CGTAACCGTC
AfiSP0829UVic	3,C04	CAGGCCAACGTTGTCACAAA [A/G] CCTGAAGTTTGA
AfiSP0830UVic	3,C04	AATGCAGTGCAGGCCAAC [A/G] TTGTCACAAA
AfiSP0831UVic	3,C05	CAAATAAACTACCCCTAC [C/T] CCAAATACTGTT
AfiSP0832UVic	3,C05	TTGTCATGTTAAACAGGAAAT [G/T] ATCTTCTCCCA
AfiSP0833UVic	3,C05	AGTTCTGTGCAAATGGGC [A/G] TTGTCATGTTA
AfiSP0834UVic	3,C05	AATTCTTTATGGAcCCAG [C/T] TCTGTGCAAA
AfiSP0835UVic	3,C05	AACTAATTCTTTATGGA [C/T] CCAGtTCTGTG
AfiSP0836UVic	3,C08	AAGATAACACAAACTG [C/T] ATGACCACTTAC
AfiSP0837UVic	3,C08	GATAACACAAACTGCA [C/T] GACCACTTACAC
AfiSP0838UVic	3,C08	ATAAATAGGAGACCTGA [A/C] TGCTATGGATAT
AfiSP0840UVic	3,C12	TATACCTGAAAGAAGG [A/G] AATGTTGTAAA
AfiSP0841UVic	3,D01	TGATTAGAGCCTGGCTCC [C/T] CCTACTGCAG
AfiSP0842UVic	3,D01	AGTTGTACCAGTGACC [G/T] AAACACAGCTCT
AfiSP0843UVic	3,D01	TCTCCTGGATTTAGTTG [C/T] ACCTCTTACTA
AfiSP0844UVic	3,D01	CCTCTTACTATCAAAAAAG [A/G] CAGTCCAAGAGG
AfiSP0845UVic	3,D03	ATGAAACAATCAGCTG [C/T] CAGAGGGG
AfiSP0846UVic	3,D03	CAATCAGCTGtCAGAGG [C/G] GGGGGTTAT
AfiSP0847UVic	3,D04	GTTTTCCAAACTTTACCATTTG [G/T] CTCTAGCCGA
AfiSP0848UVic	3,D04	TGAATGCGGAGGAGAAA [A/G] GGCCTCTTGTG
AfiSP0849UVic	3,D04	CTTGTGCCTCAGTGTT [A/G] TATTTTTGTGG
AfiSP0850UVic	3,D07	GGCCCCTTTAAAGTCGGCAC [C/G] AACAGACAGG
AfiSP0851UVic	3,D07	GTAGGATTTAAGACAT [C/T] TAAACATGCATTT
AfiSP0852UVic	3,D07	AACCAAACCTGATCTTTG [A/G] AAAtGAAATG
AfiSP0853UVic	3,D07	ACCTGATCTTTGaAAA [A/T] GAAATGAAC
AfiSP0854UVic	3,D07	GTACTCTTGCTGCACACGT [C/T] TGATGTTACAGG
AfiSP0855UVic	3,D10	CAGTTGTAAT [G/T] ATtTAC*
AfiSP0856UVic	3,D10	GCCTTTGTGCTGGT [C/G] TTGTACGAC
AfiSP0857UVic	3,D11	AAATACTTTcAAATA [C/T] AAGCACAT
AfiSP0858UVic	3,E04	TATGTTGACTATGTGAc [A/T] GTTTTTCAG
AfiSP0859UVic	3,E04	CAGATACAAACCACCC [G/T] TATCCTTAA
AfiSP0860UVic	3,E04	TTGTTTCAACACTAAT [C/G] TTCAGGTTTCCA
AfiSP0861UVic	3,E06	TAATGTGATTTTTT [C/T] CTTTCCA
AfiSP0862UVic	3,E06	TTTCTTTCCAAATACAc [A/G] AGTGTAATCT
AfiSP0863UVic	3,F07	AGACTTTTTAAATGTATA [A/C] GTTTTGATTA
AfiSP0864UVic	3,F07	TTACAAGATTTTAGCTCAA [C/T] GACTAAGTTAAA
AfiSP0865UVic	3,F08	GATGTTAGAAAAATTAAT [A/T] AAAAAAACACC
AfiSP0866UVic	3,F08	ACACCAAAAACTCTC [A/G] TCTCTGAGATGCA
AfiSP0867UVic	3,F08	AACTAAGAACAC [A/G] GATTCATAAGGGGC
AfiSP0869UVic	3,G03	CTTCCTATAACCACTAGAA [A/G] GCAGTATGGGA
AfiSP0870UVic	3,G03	GGATCATTTTATAAGCATC [C/T] CTGCTGGAAGTG
AfiSP0871UVic	3,G03	ATAAGCATCTCTGCTGGA [A/C] GTGCAATGTATT
AfiSP0872UVic	3,G04	ATTCCTTAAGAAAAATCC [C/T] GTATGATGATT
AfiSP0873UVic	3,G04	CATTATTATAGGAGAATATGTT [C/G] AGTTAACTTGT
AfiSP0874UVic	3,G04	GAATCTGAGATGTa [A/G] GGGCAAATCTTTCAA
AfiSP0875UVic	3,G07	TTACTTGCCATTGATACGATTT [A/C] ATTTACAGATGTT
AfiSP0876UVic	3,G07	ACGATTTcATTTACA [A/G] ATGTTTTGTATCAT
AfiSP0877UVic	3,G07	AGTTTGTTTAACAAAAT [G/T] ATATCAAAATTAT
AfiSP0878UVic	3,H03	AGAATGAACAGAGTGACGT [A/T] TAGATTAGGTAGG
AfiSP0879UVic	3,H03	GTAACGTCAGGGGGACG [A/G] CCCCCTCCTCAG
AfiSP0880UVic	3,H06	TCATCAAAACATGTTGGGC [A/G] TATCAGGAAGTTG
AfiSP0881UVic	3,H06	TACTTATAAAG [A/G] TTtTTC*
AfiSP0882UVic	3,H06	TACTTATAAAGaTT [G/T] TTC*
AfiSP0883UVic	3,H06	CTTGTTAGATGAGAAAAAC [A/G/T] TATTATTCCTT
AfiSP0884UVic	3,H12	AATCATATCAAATATCTATTA [A/T] TAGTAATTTACTT
AfiSP0885UVic	3,H12	TTATATTTTTCTCACAAAT [G/T] AACAAATATTTGACA
AfiSP0886UVic	3,H12	TTTCTCACAAATGAACAAA [A/T] ATTTGACAATTTTA
AfiSP0887UVic	3,H12	CATTCAATCTATTGGAC [C/T] GACATTTAGAC
AfiSP0888UVic	4,A04	TTCTGGGGGTTTTAATAA [C/T] ACTGCTCCTCTA
AfiSP0889UVic	4,A04	ACATCGCAGAGAACACGGG [C/T] CCCATAGCTGCTCT
AfiSP0890UVic	4,A07	GATAAAAGGCATGACCCAC [A/T] AAATCGATTCAAA
AfiSP0891UVic	4,A07	AGTGAGGGTCATGTGA [A/G] CACTGCTGCTT
AfiSP0892UVic	4,A11	GATATAAATATTAAAT [C/G] AAACGTGGAG
AfiSP0893UVic	4,B02	TTGAGTTTAAAGACAGACC [A/G] TCATTAACACAC
AfiSP0894UVic	4,B02	CCTAAAATGCATCTTGGTT [A/T] TCCCCCCAGAAAC
AfiSP0895UVic	4,B02	TAAACCAACAAACC [C/T] ACAAATCTAATG
AfiSP0896UVic	4,B02	CTGTGTTTTACTGATATG [A/C] GATTATTAT
AfiSP0897UVic	4,B02	TTACTGATATGAGATT [A/C] TTATCCTTCA
AfiSP0898UVic	4,B06	TTTGCTCCAGCACCGCAG [A/C] ATCAGTTCTGT
AfiSP0899UVic	4,B06	CGGAGTGCAGGAACGTCAT [C/T] GTTGAATCCGC
AfiSP0900UVic	4,B11	GAATAATGAAGGCACATGTACG [C/T] AAGACAAAGC
AfiSP0901UVic	4,B11	CAAAGCACAAACTGAGG [A/T] CAACTCTGCAGG
AfiSP0902UVic	4,B11	TGTTCCTTACTCACTATTC [A/G] GGGAGGTCAA
AfiSP0903UVic	4,C02	AAGGCCATTTAGACAAAA [A/C] CTAATGGAAAG
AfiSP0904UVic	4,C03	CAACAATATCCATAG [C/T] AtTCAGGTCTC
AfiSP0905UVic	4,C03	CAACAATATCCATAGcA [G/T] TCAGGTCTC
AfiSP0906UVic	4,C03	AAAGTGTAAGTGGTC [A/G] TcCAGTTTGTG
AfiSP0907UVic	4,C03	CAAAGTGTAAGTGGTCaT [C/G] CAGTTTGTGTC
AfiSP0908UVic	4,C03	CTGGATTTGAGAGAAGGATGC [A/C] CCATGCTACCT
AfiSP0909UVic	4,C04	GAACAACCATGCTTCCAAT [G/T] TAATGAATGGG
AfiSP0910UVic	4,C04	TTTCCTCTAATTTATTCT [C/T] GGATTGCT
AfiSP0911UVic	4,D05	TGGGCGTGTGGTGGGGGGTTT [A/G] GAGGAAACACA
AfiSP0912UVic	4,D05	TATGGCCTGCTGTTGATAA [A/C] ATTGTTAGATTA
AfiSP0913UVic	4,D07	GCAGCTTTATAAACCATATT [G/T] TCGTAAACTAATG
AfiSP0914UVic	4,D09	TACTGTAAGTGTGACGT [A/T] GTCAGTTAAC
AfiSP0915UVic	4,D09	ACAAAAAACAAACCTACA [C/T] AACCTCCTCAT
AfiSP0916UVic	4,D09	TCATATTTTGTGTGTA [A/T] CAAAAAACAAA
AfiSP0917UVic	4,E03	AAGTCTTGAAAGCTGGCTC [A/C] GAAGGTTAGTGTG
AfiSP0918UVic	4,E03	TAGCCATGGGCATGCGTT [G/T] TAGCACAGTTG
AfiSP0919UVic	4,E03	TGCGTTGTAGCACAGTTGCTA [C/T] AATaAGTTTATG
AfiSP0920UVic	4,E03	GCGTTGTAGCACAGTTGCTAcAAT [A/G] AGTTTATGA
AfiSP0921UVic	4,E03	ATAAGTTTATGAACTGAAAT [G/T] AATAGGATATAAA
AfiSP0922UVic	4,E03	TTCAATAAACAATGCTTTAt [A/G] TTACTTTTGAACAG
AfiSP0923UVic	4,E03	CAATAAACAATGCTTTA [C/T] aTTACTTTTGAACA
AfiSP0924UVic	4,E03	ATTATGTCAAATTACTATGTT [A/T] CAATAAAC
AfiSP0925UVic	4,E03	AAAAATGATTTGCATTGAC [A/G] ACATTTATTATGT
AfiSP0926UVic	4,E06	CCTGTGTGAAAGAAGGTTGG [C/T] GATATAACCAA
AfiSP0927UVic	4,E06	TAACCAAACCCTGCTCAT [A/T] AGAAAGAATTCA
AfiSP0928UVic	4,E11	TTTACTTTAAGTCTAACA [A/C] TGTGATTCAA
AfiSP0929UVic	4,E11	AGATTTATATGGTtTCAGA [C/T] ATTTTGGTCA
AfiSP0930UVic	4,E11	TCAGATATTTTGGTCACA [A/G] CTTAAATAAGT
AfiSP0931UVic	4,F04	ATCCTTCAAAGTTGAAACCA [C/T] ATTATTTATACCA
AfiSP0932UVic	4,F08	ATGACCAATTTCTACA [C/G] AAGTTTTCCCG
AfiSP0933UVic	4,F08	CCTTGCTGCTTTGCTGAATg [C/T] TTaCATGCAT
AfiSP0934UVic	4,F08	TGCTTTGCTGAATgcTT [A/C/G] CATGCATTTGCC
AfiSP0935UVic	4,F08	TTTGCCAGAGCACTGAAGA [C/T] ATCCTGGAA
AfiSP0936UVic	4,G08	CCCCAAATATTTCAT [A/G] TAGAAGAATATAAG
AfiSP0937UVic	4,G08	AGGTCTTACAAAGGCC [A/G] TTATACATTTT
AfiSP0938UVic	4,H07	CCTTTACATTCGTCAATAAAC [G/T] TAATACTCTGG
AfiSP0939UVic	4,H07	GATGAATTCTCATCTTTGGTT [C/T] AAAGAGTCCAAA
AfiSP0940UVic	4,H07	AATTTATTTTAACATTGA [C/G] ATGTTGAA
AfiSP0941UVic	4,H07	ATTGAGATGTTGAAA [C/T] CAGGAAAACTTTTT
AfiSP0942UVic	5,B02	TGTACACAATGTGTGGATAAA [A/T] GTGTGGAAAC
AfiSP0943UVic	5,B02	TGTGGATAAATGTGTGGAA [A/G] CTTTATTAGAG
AfiSP0944UVic	5,B02	TAATGATCAATGTATGA [G/T] AAGTGAATACA
AfiSP0945UVic	5,B02	GCAACATATAAATTGTTT [C/T] GATCTGAGCATTA
AfiSP0946UVic	5,B02	GCATTAATGAATTGT [A/G] TTCAGTCCTGT
AfiSP0947UVic	5,B06	TATTGAGTAATGCTACAGC [A/G] GAAGGCTAAAGTA
AfiSP0948UVic	5,B06	GCTACAGCAGAAGGCTAA [A/G] GTAGTGCAGTA
AfiSP0949UVic	5,B06	CCATGCACGGGCTGGTG [C/T] GGATATATGG
AfiSP0950UVic	5,B06	AGCTTCAGCTAGgTAAC [A/T] GTTAGCCACTCA
AfiSP0951UVic	5,B08	CAGTGAACATCTCTCT [C/T] TTGTCTATTAAAAATTG
AfiSP0952UVic	5,C07	GAGGAAGCAGCAGTCTT [A/T] TCCATGAGACCGGTTT
AfiSP0953UVic	5,C07	TGGAGGGATAACTAAAGC [A/C] ATCGGGTGGTGG
AfiSP0954UVic	5,C07	ACATTGACTTCATATTTGACTTT [G/T] TTTGTGCAAAA
AfiSP0955UVic	5,C10	CTTAGCCTCATATTTCTT [G/T] GTTTGTATAAT
AfiSP0956UVic	5,D01	TCAATATTTTTAAAAGGGAGAC [G/T] TCCGCTTGGTTT
AfiSP0957UVic	5,D01	ATCAAATTGGAATACTCTTCT [C/G] ATGTCAATTT
AfiSP0958UVic	5,D02	TTATGTTTCAAACAAGGTATT [A/C] AAATTATTTTTTA
AfiSP0959UVic	5,D02	AAATGCAAATTTTGAGCA [C/G] CAGGAATATTAA
AfiSP0960UVic	5,D02	ATCTGCTTTTACCATTTAGT [A/G] CTACTGTTACGTT
AfiSP0961UVic	1,B12	GCCTATAATATCATGCT [C/T] CCAGGTCCTGATCTCA
AfiSP0962UVic	1,B12	ATCATGCTCCCAGGTCCT [A/G] ATCTCATGGACGAGG
AfiSP0963UVic	1,B12	AGGACTGCAGCAGAAGTT [A/C] AGAAATAAAGTG
AfiSP0965UVic	2,A03	GAAGAGAAGG [A/T] AAG*
AfiSP0966UVic	2,G08	AGAGTTTGGTATAAATAAT [A/G] TGGTTTCAACTTTG
AfiSP0967UVic	2,G12	AAGTTTCTAGAGTGCTTA [A/C/G] GATTTAACTCTA
AfiSP0968UVic	2,H07	AGGACAAAAATATGTTTTCTC [C/T] GCGAGTCTGATCA
AfiSP0970UVic	2,E01	TACAAAAATAGCCTCaC [C/T] TTGTAGAGACGGT
AfiSP0971UVic	2,G06	ACAACTGTTGCAAGATTT [A/G] CTGCACTTTATCT
AfiSP0972UVic	2,G06	CAGATAAATATGTCCTTG [C/G] TGATTGGTGT
AfiSP0973UVic	2,G06	ATTGGTGTAATCAAGGA [A/G] AGTGCAGTTAT
AfiSP0974UVic	2,G08	GAACATCTCTGCAGA [C/T] AAATAGTTGGAA
AfiSP0975UVic	2,G08	AATACTTCATCTCC [C/T] ACAGTAGCCACTAA
AfiSP0976UVic	2,H02	AACAATTGAAATGCTTTT [C/T] TTTAAATCTACTCCTG
AfiSP0977UVic	2,H02	CAGGCTAACAGTGG [A/C] gGTAACTCCAGGGATTA
AfiSP0978UVic	2,H02	CCAGGCTAACAGTGGc [A/G] GTAACTCCAGGG
AfiSP0979UVic	4,E09	TCAATAATATAACAA [C/G] GGaCAAGGA
AfiSP0980UVic	4,E09	CAATAATATAACAAgGG [A/G] CAAGGAGA
AfiSP0981UVic	4,E09	TAACAAGGGACAAGGAGAACtT [C/T] TGAATATTTTG
AfiSP0982UVic	4,E09	CAAAAAATGAAGAGGATTTT [C/T] CCGTCAAATCTA
AfiSP0983UVic	4,E09	ATAGTAGTGTGTCTACA [C/T] ATAATTTAACATA
AfiSP0984UVic	4,H11	GTCCCTGATGCCTGAAA [C/T] CGTCTCCAACGCAAA
AfiSP0985UVic	4,H11	AGAAGGCAGATCATGTCC [C/T] TGATGCCTG
AfiSP0986UVic	2,H09	TTTGGAAACCCTGCCCTTA [C/T] ATGAAGAGCAGAG
AfiSP0987UVic	2,H09	TGAAGAGCAGAGATTT [G/T] TCTTTGACCCA
AfiSP0988UVic	3,B01	GCTCGTCTATTCTGCACTC [A/G] ATTCCTAATTATAA
AfiSP0989UVic	5,D03	TAATGGATAATGTGATGTGAT [C/T] GCTGAATGTGG
AfiSP0990UVic	5,D03	ACCATCATCAAA [C/T] AACAATTACAG
AfiSP0991UVic	5,D03	AGAAATAAAGTAGAGATTCA [A/T] TGCATTAGAAAA
AfiSP0992UVic	P8.2	GAAAGTTCCTTGACTCAT [A/G] AAACGG*
AfiSP0995UVic	P14	ATTCAAACAGTATTTTTA [T/C/G] AACTGGTCATT
AfiSP0996UVic	P14	ACATGAATATGA [C/T] AGC*
AfiSP0997UVic	P14	GAGAAAAAGGAGGAAGAC [A/G] ACTTCCAGACGG
AfiSP0998UVic	P14	CAAAGTCAAAT [A/T] GTT*
AfiSP0999UVic	P17	AGCAGCAAGATGACCAGCAGG [A/G] GGCAGTCAG
AfiSP1000UVic	P17	CTGATGAGAAA [C/T] GAT*
AfiSP1001UVic	DMRT1bF1/R1	CTCCCCTGAAGGGCCACAA [A/G] CGCTTCT
AfiSP1002UVic	CDK5RAP2	TTTTTCACCATTCTGACCCATG [A/G] ATTTTACATAT
AfiSP1003UVic	MYOS	CTTTGGTTCCCCGTCCAC [C/T] TGGACGA
AfiSP1004UVic	P12.2	AAAGTGTTGTATCT [A/C] TAAAAA*
AfiSP1005UVic	P12.2	ATGAGCTAACACGGCTG [A/C] TGACGT*
AfiSP1006UVic	P14	CAACATTCAAACAGTATTTTTA [C/G] AACTGGTCATT
AfiSP1007UVic	P17	AGCCAGCAGTTAAAGAG [A/T] GCACTCCTACT
AfiSP1008UVic	P17	AGCAAGATGACCAGCAGG [A/G] GGCAGTCAGAGC
AfiSP1009UVic	P17	CTATCGCCTCAAGCAGCAAG [A/T] TGACCAGCAGG
AfiSP1010UVic	P17	GCAGAATGAATAAGA [A/C] TAGGAAA*
AfiSP1011UVic	P8.2	TGCTTGTAAACTGAGCAA [C/T] GTTAAA*
AfiSP1012UVic	P8.2	TCTTGACAATCTCTT [C/T] CAAAAA*
AfiSP1013Uvic	SOX9	GAAGGGGATAATAAAC [A/T] TTTA
AfiSP1014UVic	SOX9	TAATAAACWTTTATTAACC [A/C] AAAA
AfiSP1015UVic	SOX9	TGCATTCCAAAA [A/C] AAA
AfiSP1016UVic	SOX9	TTCCAAAAMAAA [C/T] WMCAAM
AfiSP1017UVic	SOX9	TTCCAAAAMAAAY [A/T] MCAAM
AfiSP1018UVic	SOX9	TTCCAAAAMAAAYW [A/C] CAAM
AfiSP1019UVic	SOX9	TTCCAAAAMAAAYWMCAA [A/C]
AfiSP1020UVic	SOX9	CTATAATTAAAA [C/T] CATACAGCYTGA
AfiSP1021UVic	SOX9	CTATAATTAAAAYCATACAGC [C/T]TGA
AfiSP1022UVic	GHR	CGTTCGGGTCAGAC [G/T] GGG
AfiSP1023UVic	GHRH	CACAGTGAAAAATG [C/G] ATT
AfiSP1024UVic	TGF2	TGTGGTTTAGCCATT [A/C] ATTC
AfiSP1025UVic	DAX1	AGAGGGGCAGCCG [G/T] GGT
AfiSP1026UVic	DAX1	CAGGTAGGTGGTTCA [C/T] ACC
AfiSP1027UVic	DAX1	GGCAGTTGTTTT [C/G] GCTT
AfiSP1028UVic	DAX1	GCTCTAATATTTA [C/T] AGC
AfiSP1029UVic	DAX1	AGCATAGTCT [G/T] YTTTT
AfiSP1030UVic	DAX1	AGCATAGTCTK [C/T] TTTT
AfiSP1031UVic	SSR2	CATCACAAAGCACGA [C/T] GGC
AfiSP1032UVic	SSR2	CTCCCTGAACCAGT [A/T] CAC
