# Supplementary material for: Genomics of sablefish (Anoplopoma fimbria): expressed genes, mitochondrial phylogeny, linkage map and identification of a putative sex gene
Source: BMC Genomics. 2013 Jul 6;14:452. doi: 10.1186/1471-2164-14-452 (PMC3708741; doi:10.1186/1471-2164-14-452)
Supplement: Additional file 6: Table S4 — SNP markers identified through Genotyping-by-sequencing. List of SNPs identified through Genotyping-by-sequencing and parameters used in Stacks. [file 1471-2164-14-452-S6.xls]

## Sheet: Sheet1
29			218158		0	+	consensus			CAGCTCGACTCATCCTGCAGACATGAGTAATGCCAGACGTTCATCGTGTAGAATGTGGCTGAGATCGGAAGAGCGGTTCAGCAGGAATGC	0	0	0
29			218158				model			OOOOOOOOOOOOOOOOOOOOOOOOOOOOOOOOOOOOOOOOOOOOOOOOOEEOOOOOOOOOOOOOOOOOOOOOOOOOOOOOOOOOOOOOOO
29			218158				primary	0	TGCAAGGA_HS10_122:8:1204:15097:20951/1_1	CAGCTCGACTCATCCTGCAGACATGAGTAATGCCAGACGTTCATCGTGTGCAATGTGGCTGAGATCGGAAGAGCGGTTCAGCAGGAATGC
29			218158				primary	0	TGCAAGGA_HS10_122:8:1301:10601:86258/1_1	CAGCTCGACTCATCCTGCAGACATGAGTAATGCCAGACGTTCATCGTGTGCAATGTGGCTGAGATCGGAAGAGCGGTTCAGCAGGAATGC
29			218158				primary	0	TGCAAGGA_HS10_122:8:1302:18698:57945/1_1	CAGCTCGACTCATCCTGCAGACATGAGTAATGCCAGACGTTCATCGTGTGCAATGTGGCTGAGATCGGAAGAGCGGTTCAGCAGGAATGC
29			218158				primary	0	TGCAAGGA_HS10_122:8:2104:2615:108439/1_1	CAGCTCGACTCATCCTGCAGACATGAGTAATGCCAGACGTTCATCGTGTGCAATGTGGCTGAGATCGGAAGAGCGGTTCAGCAGGAATGC
29			218158				primary	0	TGCAAGGA_HS10_122:8:2107:17620:31716/1_1	CAGCTCGACTCATCCTGCAGACATGAGTAATGCCAGACGTTCATCGTGTGCAATGTGGCTGAGATCGGAAGAGCGGTTCAGCAGGAATGC
29			218158				primary	0	TGCAAGGA_HS10_122:8:2206:6184:22266/1_1	CAGCTCGACTCATCCTGCAGACATGAGTAATGCCAGACGTTCATCGTGTGCAATGTGGCTGAGATCGGAAGAGCGGTTCAGCAGGAATGC
29			218158				primary	1	TGCAAGGA_HS10_122:8:1101:5546:142548/1_1	CAGCTCGACTCATCCTGCAGACATGAGTAATGCCAGACGTTCATCGTGTAGAATGTGGCTGAGATCGGAAGAGCGGTTCAGCAGGAATGC
29			218158				primary	1	TGCAAGGA_HS10_122:8:1102:1362:28255/1_1	CAGCTCGACTCATCCTGCAGACATGAGTAATGCCAGACGTTCATCGTGTAGAATGTGGCTGAGATCGGAAGAGCGGTTCAGCAGGAATGC
29			218158				primary	1	TGCAAGGA_HS10_122:8:1207:14436:60458/1_1	CAGCTCGACTCATCCTGCAGACATGAGTAATGCCAGACGTTCATCGTGTAGAATGTGGCTGAGATCGGAAGAGCGGTTCAGCAGGAATGC
29			218158				primary	1	TGCAAGGA_HS10_122:8:1305:20172:28490/1_1	CAGCTCGACTCATCCTGCAGACATGAGTAATGCCAGACGTTCATCGTGTAGAATGTGGCTGAGATCGGAAGAGCGGTTCAGCAGGAATGC
29			218158				primary	1	TGCAAGGA_HS10_122:8:2107:8936:120631/1_1	CAGCTCGACTCATCCTGCAGACATGAGTAATGCCAGACGTTCATCGTGTAGAATGTGGCTGAGATCGGAAGAGCGGTTCAGCAGGAATGC
29			218158				primary	1	TGCAAGGA_HS10_122:8:2203:6336:84145/1_1	CAGCTCGACTCATCCTGCAGACATGAGTAATGCCAGACGTTCATCGTGTAGAATGTGGCTGAGATCGGAAGAGCGGTTCAGCAGGAATGC
29			218158				primary	1	TGCAAGGA_HS10_122:8:2205:2036:54831/1_1	CAGCTCGACTCATCCTGCAGACATGAGTAATGCCAGACGTTCATCGTGTAGAATGTGGCTGAGATCGGAAGAGCGGTTCAGCAGGAATGC
29			218158				primary	1	TGCAAGGA_HS10_122:8:2208:14909:23545/1_1	CAGCTCGACTCATCCTGCAGACATGAGTAATGCCAGACGTTCATCGTGTAGAATGTGGCTGAGATCGGAAGAGCGGTTCAGCAGGAATGC
29			218158				primary	1	TGCAAGGA_HS10_122:8:2305:4135:113858/1_1	CAGCTCGACTCATCCTGCAGACATGAGTAATGCCAGACGTTCATCGTGTAGAATGTGGCTGAGATCGGAAGAGCGGTTCAGCAGGAATGC
29			218158				primary	1	TGCAAGGA_HS10_122:8:2307:9649:84102/1_1	CAGCTCGACTCATCCTGCAGACATGAGTAATGCCAGACGTTCATCGTGTAGAATGTGGCTGAGATCGGAAGAGCGGTTCAGCAGGAATGC
29			218158				secondary		TGCAAGGA_HS10_122:8:1305:13745:194401/1_1	CAGCTCGACTCATCCTGCAGACATGGGTAATGCCAGACGTTCATCGTGTAGAATGTGGCTGAGATCGGAAGAGCGGTTCAGCAGGAATGC
29	29	29	29		0	+	consensus			CAGCTCGACTCATCCTGCAGACATGAGTAATGCCAGACGTTCATCGTGTGCAATGTGGCTGAGATCGGAAGAGCGGTTCAGCAGGAATGC	0	0	0
29	74	74	29				model			OOOOOOOOOOOOOOOOOOOOOOOOOOOOOOOOOOOOOOOOOOOOOOOOOOOOOOOOOOOOOOOOOOOOOOOOOOOOOOOOOOOOOOOOOO
29	156	156	29				primary	0	CTCC_HS10_122:7:1101:13442:97339/1_1	CAGCTCGACTCATCCTGCAGACATGAGTAATGCCAGACGTTCATCGTGTGCAATGTGGCTGAGATCGGAAGAGCGGTTCAGCAGGAATGC
29	166	166	29				primary	0	CTCC_HS10_122:7:1106:6048:52221/1_1	CAGCTCGACTCATCCTGCAGACATGAGTAATGCCAGACGTTCATCGTGTGCAATGTGGCTGAGATCGGAAGAGCGGTTCAGCAGGAATGC
29	196	196	29				primary	0	CTCC_HS10_122:7:1108:12637:89277/1_1	CAGCTCGACTCATCCTGCAGACATGAGTAATGCCAGACGTTCATCGTGTGCAATGTGGCTGAGATCGGAAGAGCGGTTCAGCAGGAATGC
29	275	275	29				primary	0	CTCC_HS10_122:7:1208:10988:193043/1_1	CAGCTCGACTCATCCTGCAGACATGAGTAATGCCAGACGTTCATCGTGTGCAATGTGGCTGAGATCGGAAGAGCGGTTCAGCAGGAATGC
29	359	359	29				primary	0	CTCC_HS10_122:7:1208:20167:26238/1_1	CAGCTCGACTCATCCTGCAGACATGAGTAATGCCAGACGTTCATCGTGTGCAATGTGGCTGAGATCGGAAGAGCGGTTCAGCAGGAATGC
29	487	487	29				primary	0	CTCC_HS10_122:7:1302:2930:183159/1_1	CAGCTCGACTCATCCTGCAGACATGAGTAATGCCAGACGTTCATCGTGTGCAATGTGGCTGAGATCGGAAGAGCGGTTCAGCAGGAATGC
29	490	490	29				primary	0	CTCC_HS10_122:7:1303:4773:55840/1_1	CAGCTCGACTCATCCTGCAGACATGAGTAATGCCAGACGTTCATCGTGTGCAATGTGGCTGAGATCGGAAGAGCGGTTCAGCAGGAATGC
29	514	514	29				primary	0	CTCC_HS10_122:7:2102:16645:52932/1_1	CAGCTCGACTCATCCTGCAGACATGAGTAATGCCAGACGTTCATCGTGTGCAATGTGGCTGAGATCGGAAGAGCGGTTCAGCAGGAATGC
29	540	540	29				primary	0	CTCC_HS10_122:7:2103:8090:89530/1_1	CAGCTCGACTCATCCTGCAGACATGAGTAATGCCAGACGTTCATCGTGTGCAATGTGGCTGAGATCGGAAGAGCGGTTCAGCAGGAATGC
29	625	625	29				primary	0	CTCC_HS10_122:7:2107:18663:22612/1_1	CAGCTCGACTCATCCTGCAGACATGAGTAATGCCAGACGTTCATCGTGTGCAATGTGGCTGAGATCGGAAGAGCGGTTCAGCAGGAATGC
29	636	636	29				primary	0	CTCC_HS10_122:7:2108:12893:66762/1_1	CAGCTCGACTCATCCTGCAGACATGAGTAATGCCAGACGTTCATCGTGTGCAATGTGGCTGAGATCGGAAGAGCGGTTCAGCAGGAATGC
29	693	693	29				primary	0	CTCC_HS10_122:7:2203:9897:114801/1_1	CAGCTCGACTCATCCTGCAGACATGAGTAATGCCAGACGTTCATCGTGTGCAATGTGGCTGAGATCGGAAGAGCGGTTCAGCAGGAATGC
29	748	748	29				primary	0	CTCC_HS10_122:7:2208:12452:96505/1_1	CAGCTCGACTCATCCTGCAGACATGAGTAATGCCAGACGTTCATCGTGTGCAATGTGGCTGAGATCGGAAGAGCGGTTCAGCAGGAATGC
29	822	822	29				primary	0	CTCC_HS10_122:7:2208:16009:30413/1_1	CAGCTCGACTCATCCTGCAGACATGAGTAATGCCAGACGTTCATCGTGTGCAATGTGGCTGAGATCGGAAGAGCGGTTCAGCAGGAATGC
29	873	873	29				primary	0	CTCC_HS10_122:7:2301:15977:140272/1_1	CAGCTCGACTCATCCTGCAGACATGAGTAATGCCAGACGTTCATCGTGTGCAATGTGGCTGAGATCGGAAGAGCGGTTCAGCAGGAATGC
29	886	886	29				primary	0	CTCC_HS10_122:7:2302:15244:12705/1_1	CAGCTCGACTCATCCTGCAGACATGAGTAATGCCAGACGTTCATCGTGTGCAATGTGGCTGAGATCGGAAGAGCGGTTCAGCAGGAATGC
29	898	898	29				primary	0	CTCC_HS10_122:7:2303:11895:109162/1_1	CAGCTCGACTCATCCTGCAGACATGAGTAATGCCAGACGTTCATCGTGTGCAATGTGGCTGAGATCGGAAGAGCGGTTCAGCAGGAATGC
29	978	978	29				primary	0	CTCC_HS10_122:7:2303:17174:63196/1_1	CAGCTCGACTCATCCTGCAGACATGAGTAATGCCAGACGTTCATCGTGTGCAATGTGGCTGAGATCGGAAGAGCGGTTCAGCAGGAATGC
29	1029	1029	29				primary	0	CTCC_HS10_122:7:2303:2592:82939/1_1	CAGCTCGACTCATCCTGCAGACATGAGTAATGCCAGACGTTCATCGTGTGCAATGTGGCTGAGATCGGAAGAGCGGTTCAGCAGGAATGC
29	1040	1040	29				primary	0	CTCC_HS10_122:7:2304:2359:32233/1_1	CAGCTCGACTCATCCTGCAGACATGAGTAATGCCAGACGTTCATCGTGTGCAATGTGGCTGAGATCGGAAGAGCGGTTCAGCAGGAATGC
29	1298	1298	29				secondary		CTCC_HS10_122:7:1108:14657:174225/1_1	CAGCTCGACTCATCCTGCAGACATGAGTAATGCCAGACGTTCATCGTGCGCAATGTGGCTGAGATCGGAAGAGCGGTTCAGCAGGAATGC
29	1303	1303	29				secondary		CTCC_HS10_122:7:2303:8662:58192/1_1	CAGCTCGACTCACCCTGCAGACATGAGTAATGCCAGACGTTCATCGTGTGCAATGTGGCTGAGATCGGAAGAGCGGTTCAGCAGGAATGC
29	1376	1376	29				secondary		CTCC_HS10_122:7:2307:16165:86428/1_1	CAGCTCGACTCATCCTGCAGACATGAGTAATGCCAGACGTTCATCGTGTGCAATGTGGCCGAGATCGGAAGAGCGGTTCAGCAGGAATGC
29	1391	1391	29				secondary		CTCC_HS10_122:7:1301:1808:113795/1_1	CAGCTCGACTCATCCTGCAGACATGAGTAATGCCAGACGTTCATCGTGTGCAATGTGGCCGAGATCGGAATAGCGGTTCAGCAGGAATGC
29	1426	1426	29				secondary		CTCC_HS10_122:7:1206:12703:43868/1_1	CAGCTCGACTCATCCTGCAGACATGAGTAATGCTAGACGTTCATCGTGTGCAATGTGGCTGAGATCGGAAGAGCGGTTCAGCAGGAATGC
74			68298		0	+	consensus			CAGCCGTTTTGAATCCTGATACTTTCTTGCATTTGATATTCATGGAGTCCCGCCTGGAAAATGAATCCTCCGCTGAGATCGGAAGAGCGG	0	0	0
74			68298				model			OOOOOOOOOOOOOOOOOOOOOOOOOOOOOOOOOOOOOOOOOOOOOOOOOOOOOOOOOOOOOOOOOOOOEOOOOOOOOOOOOOOOOOOOOO
74			68298				primary	0	TGCAAGGA_HS10_122:8:1208:18647:122143/1_1	CAGCCGTTTTGAATCCTGATACTTTCTTGCATTTGATATTCATGGAGTCCCGCCTGGAAAATGAATCCACCGCTGAGATCGGAAGAGCGG
74			68298				primary	0	TGCAAGGA_HS10_122:8:1304:3225:8871/1_1	CAGCCGTTTTGAATCCTGATACTTTCTTGCATTTGATATTCATGGAGTCCCGCCTGGAAAATGAATCCACCGCTGAGATCGGAAGAGCGG
74			68298				primary	0	TGCAAGGA_HS10_122:8:2103:9453:110640/1_1	CAGCCGTTTTGAATCCTGATACTTTCTTGCATTTGATATTCATGGAGTCCCGCCTGGAAAATGAATCCACCGCTGAGATCGGAAGAGCGG
74			68298				primary	0	TGCAAGGA_HS10_122:8:2107:8277:196925/1_1	CAGCCGTTTTGAATCCTGATACTTTCTTGCATTTGATATTCATGGAGTCCCGCCTGGAAAATGAATCCACCGCTGAGATCGGAAGAGCGG
74			68298				primary	0	TGCAAGGA_HS10_122:8:2108:4925:166165/1_1	CAGCCGTTTTGAATCCTGATACTTTCTTGCATTTGATATTCATGGAGTCCCGCCTGGAAAATGAATCCACCGCTGAGATCGGAAGAGCGG
74			68298				primary	0	TGCAAGGA_HS10_122:8:2301:7816:54129/1_1	CAGCCGTTTTGAATCCTGATACTTTCTTGCATTTGATATTCATGGAGTCCCGCCTGGAAAATGAATCCACCGCTGAGATCGGAAGAGCGG
74			68298				primary	0	TGCAAGGA_HS10_122:8:2303:11755:106548/1_1	CAGCCGTTTTGAATCCTGATACTTTCTTGCATTTGATATTCATGGAGTCCCGCCTGGAAAATGAATCCACCGCTGAGATCGGAAGAGCGG
74			68298				primary	0	TGCAAGGA_HS10_122:8:2307:18737:2450/1_1	CAGCCGTTTTGAATCCTGATACTTTCTTGCATTTGATATTCATGGAGTCCCGCCTGGAAAATGAATCCACCGCTGAGATCGGAAGAGCGG
74			68298				primary	1	TGCAAGGA_HS10_122:8:1104:9921:35056/1_1	CAGCCGTTTTGAATCCTGATACTTTCTTGCATTTGATATTCATGGAGTCCCGCCTGGAAAATGAATCCTCCGCTGAGATCGGAAGAGCGG
74			68298				primary	1	TGCAAGGA_HS10_122:8:1108:17959:113401/1_1	CAGCCGTTTTGAATCCTGATACTTTCTTGCATTTGATATTCATGGAGTCCCGCCTGGAAAATGAATCCTCCGCTGAGATCGGAAGAGCGG
74			68298				primary	1	TGCAAGGA_HS10_122:8:1205:2386:122829/1_1	CAGCCGTTTTGAATCCTGATACTTTCTTGCATTTGATATTCATGGAGTCCCGCCTGGAAAATGAATCCTCCGCTGAGATCGGAAGAGCGG
74			68298				primary	1	TGCAAGGA_HS10_122:8:1206:14202:22396/1_1	CAGCCGTTTTGAATCCTGATACTTTCTTGCATTTGATATTCATGGAGTCCCGCCTGGAAAATGAATCCTCCGCTGAGATCGGAAGAGCGG
74			68298				primary	1	TGCAAGGA_HS10_122:8:2103:6961:94368/1_1	CAGCCGTTTTGAATCCTGATACTTTCTTGCATTTGATATTCATGGAGTCCCGCCTGGAAAATGAATCCTCCGCTGAGATCGGAAGAGCGG
74			68298				primary	1	TGCAAGGA_HS10_122:8:2104:15427:82063/1_1	CAGCCGTTTTGAATCCTGATACTTTCTTGCATTTGATATTCATGGAGTCCCGCCTGGAAAATGAATCCTCCGCTGAGATCGGAAGAGCGG
74			68298				primary	1	TGCAAGGA_HS10_122:8:2105:4824:34889/1_1	CAGCCGTTTTGAATCCTGATACTTTCTTGCATTTGATATTCATGGAGTCCCGCCTGGAAAATGAATCCTCCGCTGAGATCGGAAGAGCGG
74			68298				primary	1	TGCAAGGA_HS10_122:8:2105:8397:149728/1_1	CAGCCGTTTTGAATCCTGATACTTTCTTGCATTTGATATTCATGGAGTCCCGCCTGGAAAATGAATCCTCCGCTGAGATCGGAAGAGCGG
74			68298				primary	1	TGCAAGGA_HS10_122:8:2201:13871:115814/1_1	CAGCCGTTTTGAATCCTGATACTTTCTTGCATTTGATATTCATGGAGTCCCGCCTGGAAAATGAATCCTCCGCTGAGATCGGAAGAGCGG
74			68298				primary	1	TGCAAGGA_HS10_122:8:2207:13162:135355/1_1	CAGCCGTTTTGAATCCTGATACTTTCTTGCATTTGATATTCATGGAGTCCCGCCTGGAAAATGAATCCTCCGCTGAGATCGGAAGAGCGG
74			68298				primary	1	TGCAAGGA_HS10_122:8:2301:6959:59489/1_1	CAGCCGTTTTGAATCCTGATACTTTCTTGCATTTGATATTCATGGAGTCCCGCCTGGAAAATGAATCCTCCGCTGAGATCGGAAGAGCGG
74			68298				secondary		TGCAAGGA_HS10_122:8:2204:6380:160779/1_1	CAGCCGTTTTGAATCCTGATACTTTCTTGCATTTGATATTCATGGGGTCCCGCCTGGAAAATGAATCCTCCGCTGAGATCGGAAGAGCGG
74	1460	1460	74		0	+	consensus			CAGCCGTTTTGAATCCTGATACTTTCTTGCATTTGATATTCATGGAGTCCCGCCTGGAAAATGAATCCACCGCTGAGATCGGAAGAGCGG	0	0	0
74	1555	1555	74				model			OOOOOOOOOOOOOOOOOOOOOOOOOOOOOOOOOOOOOOOOUOOOOOOOOOOOOOOOOOOOOOOOOOOOOOOOOOOOOOOOOOOOOOOOOO
74	1647	1647	74				primary	0	CTCC_HS10_122:7:1102:8436:98906/1_1	CAGCCGTTTTGAATCCTGATACTTTCTTGCATTTGATATTCATGGAGTCCCGCCTGGAAAATGAATCCACCGCTGAGATCGGAAGAGCGG
74	1688	1688	74				primary	0	CTCC_HS10_122:7:1103:12139:92845/1_1	CAGCCGTTTTGAATCCTGATACTTTCTTGCATTTGATATTCATGGAGTCCCGCCTGGAAAATGAATCCACCGCTGAGATCGGAAGAGCGG
74	1708	1708	74				primary	0	CTCC_HS10_122:7:1201:16992:117895/1_1	CAGCCGTTTTGAATCCTGATACTTTCTTGCATTTGATATTCATGGAGTCCCGCCTGGAAAATGAATCCACCGCTGAGATCGGAAGAGCGG
74	1890	1890	74				primary	0	CTCC_HS10_122:7:1201:20643:26711/1_1	CAGCCGTTTTGAATCCTGATACTTTCTTGCATTTGATATTCATGGAGTCCCGCCTGGAAAATGAATCCACCGCTGAGATCGGAAGAGCGG
74	1943	1943	74				primary	0	CTCC_HS10_122:7:2304:19940:56711/1_1	CAGCCGTTTTGAATCCTGATACTTTCTTGCATTTGATATTCATGGAGTCCCGCCTGGAAAATGAATCCACCGCTGAGATCGGAAGAGCGG
74	2000	2000	74				secondary		CTCC_HS10_122:7:1306:7932:152041/1_1	CAGCCGTTTTGAATCCTGATACTTTCTTGCATTTGATATTGATGGAGTCCCGCCTGGAAAATGAATCCACCGCTGAGATCGGAAGAGCGG
156			117343		0	+	consensus			CAGCCATGACTCACCAGGCTGAATCACAAGAACAGACAATTCATAACAAGAAATGCTGTAAAAGGTCGCTGAGATCGGAAGAGCGGTTCA	0	0	0
156			117343				model			OOOOOOOOOOOOOOOOOOOOOOOOOOOOOOOOOOOOOOOOOOOOOOOOOOOOOOOEOOOOOOOOOOOOOOOOOOOOOOOOOOOOOOOOOO
156			117343				primary	0	TGCAAGGA_HS10_122:8:1101:13322:121735/1_1	CAGCCATGACTCACCAGGCTGAATCACAAGAACAGACAATTCATAACAAGAAATGCTGTAAAAGGTCGCTGAGATCGGAAGAGCGGTTCA
156			117343				primary	0	TGCAAGGA_HS10_122:8:1103:2644:98357/1_1	CAGCCATGACTCACCAGGCTGAATCACAAGAACAGACAATTCATAACAAGAAATGCTGTAAAAGGTCGCTGAGATCGGAAGAGCGGTTCA
156			117343				primary	0	TGCAAGGA_HS10_122:8:1201:12291:52979/1_1	CAGCCATGACTCACCAGGCTGAATCACAAGAACAGACAATTCATAACAAGAAATGCTGTAAAAGGTCGCTGAGATCGGAAGAGCGGTTCA
156			117343				primary	0	TGCAAGGA_HS10_122:8:1203:7137:83972/1_1	CAGCCATGACTCACCAGGCTGAATCACAAGAACAGACAATTCATAACAAGAAATGCTGTAAAAGGTCGCTGAGATCGGAAGAGCGGTTCA
156			117343				primary	0	TGCAAGGA_HS10_122:8:1204:11199:99736/1_1	CAGCCATGACTCACCAGGCTGAATCACAAGAACAGACAATTCATAACAAGAAATGCTGTAAAAGGTCGCTGAGATCGGAAGAGCGGTTCA
156			117343				primary	0	TGCAAGGA_HS10_122:8:1301:14606:113166/1_1	CAGCCATGACTCACCAGGCTGAATCACAAGAACAGACAATTCATAACAAGAAATGCTGTAAAAGGTCGCTGAGATCGGAAGAGCGGTTCA
156			117343				primary	0	TGCAAGGA_HS10_122:8:2102:4825:77802/1_1	CAGCCATGACTCACCAGGCTGAATCACAAGAACAGACAATTCATAACAAGAAATGCTGTAAAAGGTCGCTGAGATCGGAAGAGCGGTTCA
156			117343				primary	0	TGCAAGGA_HS10_122:8:2104:16316:170511/1_1	CAGCCATGACTCACCAGGCTGAATCACAAGAACAGACAATTCATAACAAGAAATGCTGTAAAAGGTCGCTGAGATCGGAAGAGCGGTTCA
156			117343				primary	0	TGCAAGGA_HS10_122:8:2206:15853:173715/1_1	CAGCCATGACTCACCAGGCTGAATCACAAGAACAGACAATTCATAACAAGAAATGCTGTAAAAGGTCGCTGAGATCGGAAGAGCGGTTCA
156			117343				primary	1	TGCAAGGA_HS10_122:8:1307:16051:199532/1_1	CAGCCATGACTCACCAGGCTGAATCACAAGAACAGACAATTCATAACAAGAAATGTTGTAAAAGGTCGCTGAGATCGGAAGAGCGGTTCA
156			117343				primary	1	TGCAAGGA_HS10_122:8:1308:16851:88512/1_1	CAGCCATGACTCACCAGGCTGAATCACAAGAACAGACAATTCATAACAAGAAATGTTGTAAAAGGTCGCTGAGATCGGAAGAGCGGTTCA
156			117343				primary	1	TGCAAGGA_HS10_122:8:2104:13198:22582/1_1	CAGCCATGACTCACCAGGCTGAATCACAAGAACAGACAATTCATAACAAGAAATGTTGTAAAAGGTCGCTGAGATCGGAAGAGCGGTTCA
156			117343				primary	1	TGCAAGGA_HS10_122:8:2201:1697:141831/1_1	CAGCCATGACTCACCAGGCTGAATCACAAGAACAGACAATTCATAACAAGAAATGTTGTAAAAGGTCGCTGAGATCGGAAGAGCGGTTCA
156			117343				primary	1	TGCAAGGA_HS10_122:8:2202:17495:94519/1_1	CAGCCATGACTCACCAGGCTGAATCACAAGAACAGACAATTCATAACAAGAAATGTTGTAAAAGGTCGCTGAGATCGGAAGAGCGGTTCA
156			117343				primary	1	TGCAAGGA_HS10_122:8:2202:9305:41611/1_1	CAGCCATGACTCACCAGGCTGAATCACAAGAACAGACAATTCATAACAAGAAATGTTGTAAAAGGTCGCTGAGATCGGAAGAGCGGTTCA
156			117343				primary	1	TGCAAGGA_HS10_122:8:2301:5198:77822/1_1	CAGCCATGACTCACCAGGCTGAATCACAAGAACAGACAATTCATAACAAGAAATGTTGTAAAAGGTCGCTGAGATCGGAAGAGCGGTTCA
156			117343				primary	1	TGCAAGGA_HS10_122:8:2305:5447:76298/1_1	CAGCCATGACTCACCAGGCTGAATCACAAGAACAGACAATTCATAACAAGAAATGTTGTAAAAGGTCGCTGAGATCGGAAGAGCGGTTCA
156	2037	2037	156		0	+	consensus			CAGCCATGACTCACCAGGCTGAATCACAAGAACAGACAATTCATAACAAGAAATGCTGTAAAAGGTCGCTGAGATCGGAAGAGCGGTTCA	0	0	0
156	2050	2050	156				model			OOOOOOOOOOOOOOOOOOOOOOOOOOOOOOOOOOOOOOOOOOOOOOOOOOOOOOOOOOOOOOOOOOOOOOOOOOOOOOOOOOOOOOOOOO
156	2203	2203	156				primary	0	CTCC_HS10_122:7:1102:16243:116040/1_1	CAGCCATGACTCACCAGGCTGAATCACAAGAACAGACAATTCATAACAAGAAATGCTGTAAAAGGTCGCTGAGATCGGAAGAGCGGTTCA
156	2211	2211	156				primary	0	CTCC_HS10_122:7:1104:2101:18516/1_1	CAGCCATGACTCACCAGGCTGAATCACAAGAACAGACAATTCATAACAAGAAATGCTGTAAAAGGTCGCTGAGATCGGAAGAGCGGTTCA
156	2226	2226	156				primary	0	CTCC_HS10_122:7:1205:11179:73122/1_1	CAGCCATGACTCACCAGGCTGAATCACAAGAACAGACAATTCATAACAAGAAATGCTGTAAAAGGTCGCTGAGATCGGAAGAGCGGTTCA
156	2352	2352	156				primary	0	CTCC_HS10_122:7:1206:19688:84299/1_1	CAGCCATGACTCACCAGGCTGAATCACAAGAACAGACAATTCATAACAAGAAATGCTGTAAAAGGTCGCTGAGATCGGAAGAGCGGTTCA
156	2376	2376	156				primary	0	CTCC_HS10_122:7:1207:7620:151378/1_1	CAGCCATGACTCACCAGGCTGAATCACAAGAACAGACAATTCATAACAAGAAATGCTGTAAAAGGTCGCTGAGATCGGAAGAGCGGTTCA
156	2526	2526	156				primary	0	CTCC_HS10_122:7:1303:12986:60673/1_1	CAGCCATGACTCACCAGGCTGAATCACAAGAACAGACAATTCATAACAAGAAATGCTGTAAAAGGTCGCTGAGATCGGAAGAGCGGTTCA
156	2544	2544	156				primary	0	CTCC_HS10_122:7:1305:11188:13153/1_1	CAGCCATGACTCACCAGGCTGAATCACAAGAACAGACAATTCATAACAAGAAATGCTGTAAAAGGTCGCTGAGATCGGAAGAGCGGTTCA
156	2573	2573	156				primary	0	CTCC_HS10_122:7:1306:15705:157538/1_1	CAGCCATGACTCACCAGGCTGAATCACAAGAACAGACAATTCATAACAAGAAATGCTGTAAAAGGTCGCTGAGATCGGAAGAGCGGTTCA
156	2581	2581	156				primary	0	CTCC_HS10_122:7:2107:13962:62226/1_1	CAGCCATGACTCACCAGGCTGAATCACAAGAACAGACAATTCATAACAAGAAATGCTGTAAAAGGTCGCTGAGATCGGAAGAGCGGTTCA
156	2680	2680	156				primary	0	CTCC_HS10_122:7:2107:9525:93418/1_1	CAGCCATGACTCACCAGGCTGAATCACAAGAACAGACAATTCATAACAAGAAATGCTGTAAAAGGTCGCTGAGATCGGAAGAGCGGTTCA
156	2756	2756	156				primary	0	CTCC_HS10_122:7:2307:10784:189775/1_1	CAGCCATGACTCACCAGGCTGAATCACAAGAACAGACAATTCATAACAAGAAATGCTGTAAAAGGTCGCTGAGATCGGAAGAGCGGTTCA
156	2838	2837	156				secondary		CTCC_HS10_122:7:1303:18783:136336/1_1	CAGCCATGACTCACCAGGCTGAATCACAAGAACAGACAATTCATAACAAGAAATACTGTACAAGGACGCTGAGATCGGAAGAGCGGTTCA
166			100832		0	+	consensus			CAGCCACTGTGAGCCGGATCTAACCGTTTCACTACAGGCCCCACAGCCCCACTGCTGAGATCGGAAGAGCGGTTCAGCAGGAATGCCGAG	0	0	0
166			100832				model			OOOOOOOOEOOOOOOOOOOOOOOOOOOOOOOOOOOOOOOOOOOOOOOOOOOOOOOOOOOOOOOOOOOOOOOOOOOOOOOOOOOOOOOOOO
166			100832				primary	0	TGCAAGGA_HS10_122:8:1103:14657:16366/1_1	CAGCCACTCTGAGCCGGATCTAACCGTTTCACTACAGGCCCCACAGCCCCACTGCTGAGATCGGAAGAGCGGTTCAGCAGGAATGCCGAG
166			100832				primary	0	TGCAAGGA_HS10_122:8:2102:5607:147538/1_1	CAGCCACTCTGAGCCGGATCTAACCGTTTCACTACAGGCCCCACAGCCCCACTGCTGAGATCGGAAGAGCGGTTCAGCAGGAATGCCGAG
166			100832				primary	0	TGCAAGGA_HS10_122:8:2104:13194:112047/1_1	CAGCCACTCTGAGCCGGATCTAACCGTTTCACTACAGGCCCCACAGCCCCACTGCTGAGATCGGAAGAGCGGTTCAGCAGGAATGCCGAG
166			100832				primary	0	TGCAAGGA_HS10_122:8:2104:6537:27026/1_1	CAGCCACTCTGAGCCGGATCTAACCGTTTCACTACAGGCCCCACAGCCCCACTGCTGAGATCGGAAGAGCGGTTCAGCAGGAATGCCGAG
166			100832				primary	0	TGCAAGGA_HS10_122:8:2107:10322:168002/1_1	CAGCCACTCTGAGCCGGATCTAACCGTTTCACTACAGGCCCCACAGCCCCACTGCTGAGATCGGAAGAGCGGTTCAGCAGGAATGCCGAG
166			100832				primary	0	TGCAAGGA_HS10_122:8:2301:10501:107469/1_1	CAGCCACTCTGAGCCGGATCTAACCGTTTCACTACAGGCCCCACAGCCCCACTGCTGAGATCGGAAGAGCGGTTCAGCAGGAATGCCGAG
166			100832				primary	0	TGCAAGGA_HS10_122:8:2301:11098:74557/1_1	CAGCCACTCTGAGCCGGATCTAACCGTTTCACTACAGGCCCCACAGCCCCACTGCTGAGATCGGAAGAGCGGTTCAGCAGGAATGCCGAG
166			100832				primary	1	TGCAAGGA_HS10_122:8:1104:20210:149065/1_1	CAGCCACTGTGAGCCGGATCTAACCGTTTCACTACAGGCCCCACAGCCCCACTGCTGAGATCGGAAGAGCGGTTCAGCAGGAATGCCGAG
166			100832				primary	1	TGCAAGGA_HS10_122:8:1202:11061:70381/1_1	CAGCCACTGTGAGCCGGATCTAACCGTTTCACTACAGGCCCCACAGCCCCACTGCTGAGATCGGAAGAGCGGTTCAGCAGGAATGCCGAG
166			100832				primary	1	TGCAAGGA_HS10_122:8:1207:13656:91404/1_1	CAGCCACTGTGAGCCGGATCTAACCGTTTCACTACAGGCCCCACAGCCCCACTGCTGAGATCGGAAGAGCGGTTCAGCAGGAATGCCGAG
166			100832				primary	1	TGCAAGGA_HS10_122:8:1302:8932:175442/1_1	CAGCCACTGTGAGCCGGATCTAACCGTTTCACTACAGGCCCCACAGCCCCACTGCTGAGATCGGAAGAGCGGTTCAGCAGGAATGCCGAG
166			100832				primary	1	TGCAAGGA_HS10_122:8:1304:16361:117520/1_1	CAGCCACTGTGAGCCGGATCTAACCGTTTCACTACAGGCCCCACAGCCCCACTGCTGAGATCGGAAGAGCGGTTCAGCAGGAATGCCGAG
166			100832				primary	1	TGCAAGGA_HS10_122:8:1308:20241:193087/1_1	CAGCCACTGTGAGCCGGATCTAACCGTTTCACTACAGGCCCCACAGCCCCACTGCTGAGATCGGAAGAGCGGTTCAGCAGGAATGCCGAG
166			100832				primary	1	TGCAAGGA_HS10_122:8:2102:18555:182174/1_1	CAGCCACTGTGAGCCGGATCTAACCGTTTCACTACAGGCCCCACAGCCCCACTGCTGAGATCGGAAGAGCGGTTCAGCAGGAATGCCGAG
166			100832				primary	1	TGCAAGGA_HS10_122:8:2105:3691:15493/1_1	CAGCCACTGTGAGCCGGATCTAACCGTTTCACTACAGGCCCCACAGCCCCACTGCTGAGATCGGAAGAGCGGTTCAGCAGGAATGCCGAG
166			100832				primary	1	TGCAAGGA_HS10_122:8:2105:7845:59200/1_1	CAGCCACTGTGAGCCGGATCTAACCGTTTCACTACAGGCCCCACAGCCCCACTGCTGAGATCGGAAGAGCGGTTCAGCAGGAATGCCGAG
166			100832				primary	1	TGCAAGGA_HS10_122:8:2202:14762:149529/1_1	CAGCCACTGTGAGCCGGATCTAACCGTTTCACTACAGGCCCCACAGCCCCACTGCTGAGATCGGAAGAGCGGTTCAGCAGGAATGCCGAG
166			100832				primary	1	TGCAAGGA_HS10_122:8:2205:18856:160224/1_1	CAGCCACTGTGAGCCGGATCTAACCGTTTCACTACAGGCCCCACAGCCCCACTGCTGAGATCGGAAGAGCGGTTCAGCAGGAATGCCGAG
166			100832				primary	1	TGCAAGGA_HS10_122:8:2205:3699:153783/1_1	CAGCCACTGTGAGCCGGATCTAACCGTTTCACTACAGGCCCCACAGCCCCACTGCTGAGATCGGAAGAGCGGTTCAGCAGGAATGCCGAG
166			100832				secondary		TGCAAGGA_HS10_122:8:2305:1408:15204/1_1	CAGCCACTGTGAGCCGGATCTAACCGTTTCACTATAGGCCCCACAGCCCCACCGCTGAGATCGGAAGAGCGGTTCAGCAGGAATGCCGAG
166	2845	2844	166		0	+	consensus			CAGCCACTCTGAGCCGGATCTAACCGTTTCACTACAGGCCCCACAGCCCCACTGCTGAGATCGGAAGAGCGGTTCAGCAGGAATGCCGAG	0	0	0
166	2885	2884	166				model			OOOOOOOOOOOOOOOOOOOOOOOOOOOOOOOOOOOOOOOOOOOOOOOOOOOOOOOOOOOOOOOOOOOOOOOOOOOOOOOOOOOOOOOOOO
166	2901	2900	166				primary	0	CTCC_HS10_122:7:1101:16541:165977/1_1	CAGCCACTCTGAGCCGGATCTAACCGTTTCACTACAGGCCCCACAGCCCCACTGCTGAGATCGGAAGAGCGGTTCAGCAGGAATGCCGAG
166	2907	2906	166				primary	0	CTCC_HS10_122:7:1101:2939:86001/1_1	CAGCCACTCTGAGCCGGATCTAACCGTTTCACTACAGGCCCCACAGCCCCACTGCTGAGATCGGAAGAGCGGTTCAGCAGGAATGCCGAG
166	2926	2925	166				primary	0	CTCC_HS10_122:7:1102:17216:194835/1_1	CAGCCACTCTGAGCCGGATCTAACCGTTTCACTACAGGCCCCACAGCCCCACTGCTGAGATCGGAAGAGCGGTTCAGCAGGAATGCCGAG
166	3034	3033	166				primary	0	CTCC_HS10_122:7:1105:17810:3235/1_1	CAGCCACTCTGAGCCGGATCTAACCGTTTCACTACAGGCCCCACAGCCCCACTGCTGAGATCGGAAGAGCGGTTCAGCAGGAATGCCGAG
166	3071	3070	166				primary	0	CTCC_HS10_122:7:1203:3957:62187/1_1	CAGCCACTCTGAGCCGGATCTAACCGTTTCACTACAGGCCCCACAGCCCCACTGCTGAGATCGGAAGAGCGGTTCAGCAGGAATGCCGAG
166	3109	3108	166				primary	0	CTCC_HS10_122:7:1205:1395:131515/1_1	CAGCCACTCTGAGCCGGATCTAACCGTTTCACTACAGGCCCCACAGCCCCACTGCTGAGATCGGAAGAGCGGTTCAGCAGGAATGCCGAG
166	3123	3122	166				primary	0	CTCC_HS10_122:7:1207:10157:36031/1_1	CAGCCACTCTGAGCCGGATCTAACCGTTTCACTACAGGCCCCACAGCCCCACTGCTGAGATCGGAAGAGCGGTTCAGCAGGAATGCCGAG
166	3164	3163	166				primary	0	CTCC_HS10_122:7:1207:10706:48583/1_1	CAGCCACTCTGAGCCGGATCTAACCGTTTCACTACAGGCCCCACAGCCCCACTGCTGAGATCGGAAGAGCGGTTCAGCAGGAATGCCGAG
166	3199	3198	166				primary	0	CTCC_HS10_122:7:1304:14492:73392/1_1	CAGCCACTCTGAGCCGGATCTAACCGTTTCACTACAGGCCCCACAGCCCCACTGCTGAGATCGGAAGAGCGGTTCAGCAGGAATGCCGAG
166	3304	3303	166				primary	0	CTCC_HS10_122:7:1305:20467:168151/1_1	CAGCCACTCTGAGCCGGATCTAACCGTTTCACTACAGGCCCCACAGCCCCACTGCTGAGATCGGAAGAGCGGTTCAGCAGGAATGCCGAG
166	3325	3324	166				primary	0	CTCC_HS10_122:7:1307:21112:155706/1_1	CAGCCACTCTGAGCCGGATCTAACCGTTTCACTACAGGCCCCACAGCCCCACTGCTGAGATCGGAAGAGCGGTTCAGCAGGAATGCCGAG
166	3396	3395	166				primary	0	CTCC_HS10_122:7:2102:16067:111129/1_1	CAGCCACTCTGAGCCGGATCTAACCGTTTCACTACAGGCCCCACAGCCCCACTGCTGAGATCGGAAGAGCGGTTCAGCAGGAATGCCGAG
166	3420	3419	166				primary	0	CTCC_HS10_122:7:2204:3036:45006/1_1	CAGCCACTCTGAGCCGGATCTAACCGTTTCACTACAGGCCCCACAGCCCCACTGCTGAGATCGGAAGAGCGGTTCAGCAGGAATGCCGAG
166	3476	3475	166				primary	0	CTCC_HS10_122:7:2205:8312:132672/1_1	CAGCCACTCTGAGCCGGATCTAACCGTTTCACTACAGGCCCCACAGCCCCACTGCTGAGATCGGAAGAGCGGTTCAGCAGGAATGCCGAG
166	3513	3512	166				primary	0	CTCC_HS10_122:7:2208:4834:47176/1_1	CAGCCACTCTGAGCCGGATCTAACCGTTTCACTACAGGCCCCACAGCCCCACTGCTGAGATCGGAAGAGCGGTTCAGCAGGAATGCCGAG
166	3599	3596	166				primary	0	CTCC_HS10_122:7:2301:4062:93906/1_1	CAGCCACTCTGAGCCGGATCTAACCGTTTCACTACAGGCCCCACAGCCCCACTGCTGAGATCGGAAGAGCGGTTCAGCAGGAATGCCGAG
166	3610	3607	166				primary	0	CTCC_HS10_122:7:2302:20007:156842/1_1	CAGCCACTCTGAGCCGGATCTAACCGTTTCACTACAGGCCCCACAGCCCCACTGCTGAGATCGGAAGAGCGGTTCAGCAGGAATGCCGAG
166	3613	3610	166				primary	0	CTCC_HS10_122:7:2305:11133:118703/1_1	CAGCCACTCTGAGCCGGATCTAACCGTTTCACTACAGGCCCCACAGCCCCACTGCTGAGATCGGAAGAGCGGTTCAGCAGGAATGCCGAG
166	3661	3658	166				primary	0	CTCC_HS10_122:7:2307:12213:89436/1_1	CAGCCACTCTGAGCCGGATCTAACCGTTTCACTACAGGCCCCACAGCCCCACTGCTGAGATCGGAAGAGCGGTTCAGCAGGAATGCCGAG
166	3667	3664	166				secondary		CTCC_HS10_122:7:1104:6724:119442/1_1	CAGCCACTCTGAGCCGGATCTAACCGTTTCACAACAGGCCCCACAGCCCCACTGCTGAGATCGGAAGAGCGGTTCAGCAGCAATGCCGAG
166	3874	3870	166				secondary		CTCC_HS10_122:7:1308:19951:124054/1_1	CAGCCACTCTGAGCCGGATCTAACCGTTTCACTACAGGCCCCACAGCCCCACTGCTGAAATCGGAAGAGCGGTTCAGCAGGAATGCCGAG
196			98829		0	+	consensus			CAGCTCATTCACAATGCTGACGAGGAGCTACCACGCAGACAGCAGGCTTGAACTCTATGACAACGCTGAGATCGGAAGAGCGGTTCAGCA	0	0	0
196			98829				model			OOOOOOOOOOOOOOOOOOOOOOOOOOOOOOOOOOOOOOOOOOOOOOOOOOOEOOOOOOOOOOOOOOOOOOOOOOOOOOOOOOOOOOOOOO
196			98829				primary	0	TGCAAGGA_HS10_122:8:1102:6079:119312/1_1	CAGCTCATTCACAATGCTGACGAGGAGCTACCACGCAGACAGCAGGCTTGAACTCTATGACAACGCTGAGATCGGAAGAGCGGTTCAGCA
196			98829				primary	0	TGCAAGGA_HS10_122:8:1201:11601:78069/1_1	CAGCTCATTCACAATGCTGACGAGGAGCTACCACGCAGACAGCAGGCTTGAACTCTATGACAACGCTGAGATCGGAAGAGCGGTTCAGCA
196			98829				primary	0	TGCAAGGA_HS10_122:8:1308:14770:173314/1_1	CAGCTCATTCACAATGCTGACGAGGAGCTACCACGCAGACAGCAGGCTTGAACTCTATGACAACGCTGAGATCGGAAGAGCGGTTCAGCA
196			98829				primary	0	TGCAAGGA_HS10_122:8:2208:19982:105283/1_1	CAGCTCATTCACAATGCTGACGAGGAGCTACCACGCAGACAGCAGGCTTGAACTCTATGACAACGCTGAGATCGGAAGAGCGGTTCAGCA
196			98829				primary	0	TGCAAGGA_HS10_122:8:2302:20614:110395/1_1	CAGCTCATTCACAATGCTGACGAGGAGCTACCACGCAGACAGCAGGCTTGAACTCTATGACAACGCTGAGATCGGAAGAGCGGTTCAGCA
196			98829				primary	0	TGCAAGGA_HS10_122:8:2303:18767:64805/1_1	CAGCTCATTCACAATGCTGACGAGGAGCTACCACGCAGACAGCAGGCTTGAACTCTATGACAACGCTGAGATCGGAAGAGCGGTTCAGCA
196			98829				primary	0	TGCAAGGA_HS10_122:8:2306:15147:146525/1_1	CAGCTCATTCACAATGCTGACGAGGAGCTACCACGCAGACAGCAGGCTTGAACTCTATGACAACGCTGAGATCGGAAGAGCGGTTCAGCA
196			98829				secondary		TGCAAGGA_HS10_122:8:1302:8575:73774/1_1	CAGCTCATTCACAATGCTGACGAGGAGCTACCACGCAGACAGCAGGCTTGAACTCTATGACAACGCCGAGATCGGAAGAGCGGTTCAGCA
196			98829				secondary		TGCAAGGA_HS10_122:8:2202:8528:134519/1_1	CAGCTCATTCACAATGCTGACGAGGAGCTACCACGCAGACAGCAGGCTTGACCTCTATGACAACGCTGAGATCGGAAGAGCGGTTCACAG
196			98829				secondary		TGCAAGGA_HS10_122:8:2106:6214:4895/1_1	CAGCTCATTCACAATGCTGACGAGGAGCTACCACGCAGACAGCAGGCTTGACCTCTATGACAACGCTGAGATCGGAAGAGCGGTTCAGCA
196			98829				secondary		TGCAAGGA_HS10_122:8:2207:5120:137584/1_1	CAGCTCATTCACAATGCTGACGAGGAGCTACCACGCAGACAGCAGGCTTGACCTCTATGACAACGCTGAGATCGGAAGAGCGGTTCAGCA
196			98829				secondary		TGCAAGGA_HS10_122:8:2305:11130:55298/1_1	CAGCTCATTCACAATGCTGACGAGGAGCTACCACGCAGACAGCAGGCTTGACCTCTATGACAACGCTGAGATCGGAAGAGCGGTTCAGCA
196	4106	4102	196		0	+	consensus			CAGCTCATTCACAATGCTGACGAGGAGCTACCACGCAGACAGCAGGCTTGAACTCTATGACAACGCTGAGATCGGAAGAGCGGTTCAGCA	0	0	0
196	4140	4136	196				model			OOOOOOOOOOOOOOOOOOOOOOOOOOOOOOOOOOOOOOOOOOOOOOOOOOOOOOOOOOOOOOOOOOOOOOOOOOOOOOOOOOOOOOOOOO
196	4225	4221	196				primary	0	CTCC_HS10_122:7:1108:14760:130649/1_1	CAGCTCATTCACAATGCTGACGAGGAGCTACCACGCAGACAGCAGGCTTGAACTCTATGACAACGCTGAGATCGGAAGAGCGGTTCAGCA
196	4226	4222	196				primary	0	CTCC_HS10_122:7:1206:19362:195653/1_1	CAGCTCATTCACAATGCTGACGAGGAGCTACCACGCAGACAGCAGGCTTGAACTCTATGACAACGCTGAGATCGGAAGAGCGGTTCAGCA
196	4332	4328	196				primary	0	CTCC_HS10_122:7:1304:13780:56382/1_1	CAGCTCATTCACAATGCTGACGAGGAGCTACCACGCAGACAGCAGGCTTGAACTCTATGACAACGCTGAGATCGGAAGAGCGGTTCAGCA
196	4541	4537	196				primary	0	CTCC_HS10_122:7:1306:6088:159823/1_1	CAGCTCATTCACAATGCTGACGAGGAGCTACCACGCAGACAGCAGGCTTGAACTCTATGACAACGCTGAGATCGGAAGAGCGGTTCAGCA
196	4591	4587	196				primary	0	CTCC_HS10_122:7:2105:14219:147838/1_1	CAGCTCATTCACAATGCTGACGAGGAGCTACCACGCAGACAGCAGGCTTGAACTCTATGACAACGCTGAGATCGGAAGAGCGGTTCAGCA
196	4705	4701	196				primary	0	CTCC_HS10_122:7:2105:5741:165470/1_1	CAGCTCATTCACAATGCTGACGAGGAGCTACCACGCAGACAGCAGGCTTGAACTCTATGACAACGCTGAGATCGGAAGAGCGGTTCAGCA
196	4746	4742	196				primary	0	CTCC_HS10_122:7:2204:2273:58397/1_1	CAGCTCATTCACAATGCTGACGAGGAGCTACCACGCAGACAGCAGGCTTGAACTCTATGACAACGCTGAGATCGGAAGAGCGGTTCAGCA
196	4817	4813	196				primary	0	CTCC_HS10_122:7:2304:7812:189395/1_1	CAGCTCATTCACAATGCTGACGAGGAGCTACCACGCAGACAGCAGGCTTGAACTCTATGACAACGCTGAGATCGGAAGAGCGGTTCAGCA
196	4820	4816	196				primary	0	CTCC_HS10_122:7:2306:10139:137645/1_1	CAGCTCATTCACAATGCTGACGAGGAGCTACCACGCAGACAGCAGGCTTGAACTCTATGACAACGCTGAGATCGGAAGAGCGGTTCAGCA
196	4923	4919	196				secondary		CTCC_HS10_122:7:2205:5936:176369/1_1	CAGCTCATTCACAATGCTGACGAGGAGCTACCACGCAGACAGCAGGCTTGAACTCTATGACAACGCTGAGATTGGAAGAGCGGTTCAGCA
196	5234	5062	196				secondary		CTCC_HS10_122:7:2304:13409:185023/1_1	CAGCTCGTTCACAATGCTGACGAGGAGCTACCACGCAGACAGCAGGCTTGAACTCTATGACAACGCTGAGATCGGAAGAGCGGTTCAGCA
196	5376	5200	196				secondary		CTCC_HS10_122:7:1204:3186:16413/1_1	CAGCTCATTCACAATGCTGACGAGGAGCTACCACGCAGACAGCAGGCTTGAACTCTATGACAACGCTGAGATCGGAAGAGGGGTTCAGCA
275			69454		0	+	consensus			CAGCGCTTTAGCCTCTGCAGAACATACAACCACGCTCTGCGCCCGATAATAAATGCTGAGATCGGAAGAGCGGTTCAGCAGGAATGCCGA	0	0	0
275			69454				model			OOOOOOOOOOOOOOOOOOOOOOOEOOOOOOOOOOOOOOOOOOOOOOOOOOOOOOOOOOOOOOOOOOOOOOOOOOOOOOOOOOOOOOOOOO
275			69454				primary	0	TGCAAGGA_HS10_122:8:1104:8807:174040/1_1	CAGCGCTTTAGCCTCTGCAGAACATACAACCACGCTCTGCGCCCGATAATAAATGCTGAGATCGGAAGAGCGGTTCAGCAGGAATGCCGA
275			69454				primary	0	TGCAAGGA_HS10_122:8:1107:14792:148718/1_1	CAGCGCTTTAGCCTCTGCAGAACATACAACCACGCTCTGCGCCCGATAATAAATGCTGAGATCGGAAGAGCGGTTCAGCAGGAATGCCGA
275			69454				primary	0	TGCAAGGA_HS10_122:8:1204:13061:51196/1_1	CAGCGCTTTAGCCTCTGCAGAACATACAACCACGCTCTGCGCCCGATAATAAATGCTGAGATCGGAAGAGCGGTTCAGCAGGAATGCCGA
275			69454				primary	0	TGCAAGGA_HS10_122:8:1206:19380:95016/1_1	CAGCGCTTTAGCCTCTGCAGAACATACAACCACGCTCTGCGCCCGATAATAAATGCTGAGATCGGAAGAGCGGTTCAGCAGGAATGCCGA
275			69454				primary	0	TGCAAGGA_HS10_122:8:1206:5551:77769/1_1	CAGCGCTTTAGCCTCTGCAGAACATACAACCACGCTCTGCGCCCGATAATAAATGCTGAGATCGGAAGAGCGGTTCAGCAGGAATGCCGA
275			69454				primary	0	TGCAAGGA_HS10_122:8:1301:10666:174759/1_1	CAGCGCTTTAGCCTCTGCAGAACATACAACCACGCTCTGCGCCCGATAATAAATGCTGAGATCGGAAGAGCGGTTCAGCAGGAATGCCGA
275			69454				primary	0	TGCAAGGA_HS10_122:8:1303:6008:91481/1_1	CAGCGCTTTAGCCTCTGCAGAACATACAACCACGCTCTGCGCCCGATAATAAATGCTGAGATCGGAAGAGCGGTTCAGCAGGAATGCCGA
275			69454				primary	0	TGCAAGGA_HS10_122:8:1306:9447:61726/1_1	CAGCGCTTTAGCCTCTGCAGAACATACAACCACGCTCTGCGCCCGATAATAAATGCTGAGATCGGAAGAGCGGTTCAGCAGGAATGCCGA
275			69454				primary	0	TGCAAGGA_HS10_122:8:2102:15541:151938/1_1	CAGCGCTTTAGCCTCTGCAGAACATACAACCACGCTCTGCGCCCGATAATAAATGCTGAGATCGGAAGAGCGGTTCAGCAGGAATGCCGA
275			69454				primary	0	TGCAAGGA_HS10_122:8:2104:15512:195221/1_1	CAGCGCTTTAGCCTCTGCAGAACATACAACCACGCTCTGCGCCCGATAATAAATGCTGAGATCGGAAGAGCGGTTCAGCAGGAATGCCGA
275			69454				primary	0	TGCAAGGA_HS10_122:8:2202:5673:102972/1_1	CAGCGCTTTAGCCTCTGCAGAACATACAACCACGCTCTGCGCCCGATAATAAATGCTGAGATCGGAAGAGCGGTTCAGCAGGAATGCCGA
275			69454				primary	0	TGCAAGGA_HS10_122:8:2207:19120:76769/1_1	CAGCGCTTTAGCCTCTGCAGAACATACAACCACGCTCTGCGCCCGATAATAAATGCTGAGATCGGAAGAGCGGTTCAGCAGGAATGCCGA
275			69454				primary	0	TGCAAGGA_HS10_122:8:2306:6433:196220/1_1	CAGCGCTTTAGCCTCTGCAGAACATACAACCACGCTCTGCGCCCGATAATAAATGCTGAGATCGGAAGAGCGGTTCAGCAGGAATGCCGA
275			69454				primary	1	TGCAAGGA_HS10_122:8:1305:15737:170811/1_1	CAGCGCTTTAGCCTCTGCAGAACGTACAACCACGCTCTGCGCCCGATAATAAATGCTGAGATCGGAAGAGCGGTTCAGCAGGAATGCCGA
275			69454				primary	1	TGCAAGGA_HS10_122:8:1306:10975:167803/1_1	CAGCGCTTTAGCCTCTGCAGAACGTACAACCACGCTCTGCGCCCGATAATAAATGCTGAGATCGGAAGAGCGGTTCAGCAGGAATGCCGA
275			69454				primary	1	TGCAAGGA_HS10_122:8:1306:19775:154154/1_1	CAGCGCTTTAGCCTCTGCAGAACGTACAACCACGCTCTGCGCCCGATAATAAATGCTGAGATCGGAAGAGCGGTTCAGCAGGAATGCCGA
275			69454				primary	1	TGCAAGGA_HS10_122:8:2103:8586:178530/1_1	CAGCGCTTTAGCCTCTGCAGAACGTACAACCACGCTCTGCGCCCGATAATAAATGCTGAGATCGGAAGAGCGGTTCAGCAGGAATGCCGA
275			69454				primary	1	TGCAAGGA_HS10_122:8:2107:11032:161417/1_1	CAGCGCTTTAGCCTCTGCAGAACGTACAACCACGCTCTGCGCCCGATAATAAATGCTGAGATCGGAAGAGCGGTTCAGCAGGAATGCCGA
275			69454				primary	1	TGCAAGGA_HS10_122:8:2204:20402:98026/1_1	CAGCGCTTTAGCCTCTGCAGAACGTACAACCACGCTCTGCGCCCGATAATAAATGCTGAGATCGGAAGAGCGGTTCAGCAGGAATGCCGA
275			69454				primary	1	TGCAAGGA_HS10_122:8:2208:11765:164205/1_1	CAGCGCTTTAGCCTCTGCAGAACGTACAACCACGCTCTGCGCCCGATAATAAATGCTGAGATCGGAAGAGCGGTTCAGCAGGAATGCCGA
275			69454				primary	1	TGCAAGGA_HS10_122:8:2307:2266:119763/1_1	CAGCGCTTTAGCCTCTGCAGAACGTACAACCACGCTCTGCGCCCGATAATAAATGCTGAGATCGGAAGAGCGGTTCAGCAGGAATGCCGA
275			69454				secondary		TGCAAGGA_HS10_122:8:2102:2304:132700/1_1	CAGCGCTTTAGCCTCTGCAGAACGTACAACCACGCTCTGCGCCCGATAATAAATGCTGAGATCGGAAGAGCGGTTCAGCAGGAATGCCTA
275	5539	5359	275		0	+	consensus			CAGCGCTTTAGCCTCTGCAGAACATACAACCACGCTCTGCGCCCGATAATAAATGCTGAGATCGGAAGAGCGGTTCAGCAGGAATGCCGA	0	0	0
275	5556	5376	275				model			OOOOOOOOOOOOOOOOOOOOOOOUOOOOOOOOOOOOOOOOOOOOOOOOOOOOOOOOOOOOOOOOOOOOOOOOOOOOOOOOOOOOOOOOOO
275	5604	5422	275				primary	0	CTCC_HS10_122:7:1101:19959:74041/1_1	CAGCGCTTTAGCCTCTGCAGAACATACAACCACGCTCTGCGCCCGATAATAAATGCTGAGATCGGAAGAGCGGTTCAGCAGGAATGCCGA
275	5609	5427	275				primary	0	CTCC_HS10_122:7:1105:11318:153708/1_1	CAGCGCTTTAGCCTCTGCAGAACATACAACCACGCTCTGCGCCCGATAATAAATGCTGAGATCGGAAGAGCGGTTCAGCAGGAATGCCGA
275	5637	5455	275				primary	0	CTCC_HS10_122:7:1202:10926:122327/1_1	CAGCGCTTTAGCCTCTGCAGAACATACAACCACGCTCTGCGCCCGATAATAAATGCTGAGATCGGAAGAGCGGTTCAGCAGGAATGCCGA
275	5692	5510	275				primary	0	CTCC_HS10_122:7:1304:13314:58352/1_1	CAGCGCTTTAGCCTCTGCAGAACATACAACCACGCTCTGCGCCCGATAATAAATGCTGAGATCGGAAGAGCGGTTCAGCAGGAATGCCGA
275	5782	5600	275				primary	0	CTCC_HS10_122:7:2101:10658:82080/1_1	CAGCGCTTTAGCCTCTGCAGAACATACAACCACGCTCTGCGCCCGATAATAAATGCTGAGATCGGAAGAGCGGTTCAGCAGGAATGCCGA
275	5881	5698	275				secondary		CTCC_HS10_122:7:2102:11485:119374/1_1	CAGCGCTTTAGCCTCTGCAGAACGTACAACCACGCTCTGCGCCCGATAATAAATGCTGAGATCGGAAGAGCGGTTCAGCAGGAATGCCGA
359			166674		0	+	consensus			CAGCCACAGTGCAGGAGAAATGCGTCCTTGTATTGCTGTTGAGCGTACACCTGTTCCAGCTGGAGAAAAATGAATGAATAGCAGAAAAAC	0	0	0
359			166674				model			OOOOOOOOOOOOOOOOOOOOOOOOOOOOOOOOOOOOOOOOOOOOOOEOOOOOOOOOOOOOOOOOOOOOOOOOOOOOOOOOOOOOOOOOOO
359			166674				primary	0	TGCAAGGA_HS10_122:8:1101:5315:193399/1_1	CAGCCACAGTGCAGGAGAAATGCGTCCTTGTATTGCTGTTGAGCGTGCACCTGTTCCAGCTGGAGAAAAATGAATGAATAGCAGAAAAAC
359			166674				primary	0	TGCAAGGA_HS10_122:8:1104:19120:12721/1_1	CAGCCACAGTGCAGGAGAAATGCGTCCTTGTATTGCTGTTGAGCGTGCACCTGTTCCAGCTGGAGAAAAATGAATGAATAGCAGAAAAAC
359			166674				primary	0	TGCAAGGA_HS10_122:8:1207:11928:35422/1_1	CAGCCACAGTGCAGGAGAAATGCGTCCTTGTATTGCTGTTGAGCGTGCACCTGTTCCAGCTGGAGAAAAATGAATGAATAGCAGAAAAAC
359			166674				primary	0	TGCAAGGA_HS10_122:8:1301:18447:30464/1_1	CAGCCACAGTGCAGGAGAAATGCGTCCTTGTATTGCTGTTGAGCGTGCACCTGTTCCAGCTGGAGAAAAATGAATGAATAGCAGAAAAAC
359			166674				primary	0	TGCAAGGA_HS10_122:8:1304:21063:150368/1_1	CAGCCACAGTGCAGGAGAAATGCGTCCTTGTATTGCTGTTGAGCGTGCACCTGTTCCAGCTGGAGAAAAATGAATGAATAGCAGAAAAAC
359			166674				primary	0	TGCAAGGA_HS10_122:8:2106:19137:156661/1_1	CAGCCACAGTGCAGGAGAAATGCGTCCTTGTATTGCTGTTGAGCGTGCACCTGTTCCAGCTGGAGAAAAATGAATGAATAGCAGAAAAAC
359			166674				primary	0	TGCAAGGA_HS10_122:8:2306:12341:99860/1_1	CAGCCACAGTGCAGGAGAAATGCGTCCTTGTATTGCTGTTGAGCGTGCACCTGTTCCAGCTGGAGAAAAATGAATGAATAGCAGAAAAAC
359			166674				primary	1	TGCAAGGA_HS10_122:8:1106:14352:125611/1_1	CAGCCACAGTGCAGGAGAAATGCGTCCTTGTATTGCTGTTGAGCGTACACCTGTTCCAGCTGGAGAAAAATGAATGAATAGCAGAAAAAC
359			166674				primary	1	TGCAAGGA_HS10_122:8:1204:18478:6022/1_1	CAGCCACAGTGCAGGAGAAATGCGTCCTTGTATTGCTGTTGAGCGTACACCTGTTCCAGCTGGAGAAAAATGAATGAATAGCAGAAAAAC
359			166674				primary	1	TGCAAGGA_HS10_122:8:1208:19297:67064/1_1	CAGCCACAGTGCAGGAGAAATGCGTCCTTGTATTGCTGTTGAGCGTACACCTGTTCCAGCTGGAGAAAAATGAATGAATAGCAGAAAAAC
359			166674				primary	1	TGCAAGGA_HS10_122:8:2204:12547:152179/1_1	CAGCCACAGTGCAGGAGAAATGCGTCCTTGTATTGCTGTTGAGCGTACACCTGTTCCAGCTGGAGAAAAATGAATGAATAGCAGAAAAAC
359			166674				primary	1	TGCAAGGA_HS10_122:8:2302:19257:50657/1_1	CAGCCACAGTGCAGGAGAAATGCGTCCTTGTATTGCTGTTGAGCGTACACCTGTTCCAGCTGGAGAAAAATGAATGAATAGCAGAAAAAC
359			166674				primary	1	TGCAAGGA_HS10_122:8:2305:3029:109086/1_1	CAGCCACAGTGCAGGAGAAATGCGTCCTTGTATTGCTGTTGAGCGTACACCTGTTCCAGCTGGAGAAAAATGAATGAATAGCAGAAAAAC
359			166674				primary	1	TGCAAGGA_HS10_122:8:2307:6102:69466/1_1	CAGCCACAGTGCAGGAGAAATGCGTCCTTGTATTGCTGTTGAGCGTACACCTGTTCCAGCTGGAGAAAAATGAATGAATAGCAGAAAAAC
359			166674				secondary		TGCAAGGA_HS10_122:8:1104:21097:79028/1_1	CAGCCACAGTGCAGGAGGAATGCGTCCTTGTATTGCTGTTGAGCGTACACCTGTTCCAGCTGGAGAAAAATGAATGAATAGCAGAAAAAC
359			166674				secondary		TGCAAGGA_HS10_122:8:2203:11858:25005/1_1	CAGCCACAGTGCAGGAGAAATGCGTCCTTGTATTGCTGTTGAGCGTGGACCTGTTCCAGCTGGAGAAAAATGAATGAATAGCAGAAAAAC
359	5949	5766	359		0	+	consensus			CAGCCACAGTGCAGGAGAAATGCGTCCTTGTATTGCTGTTGAGCGTACACCTGTTCCAGCTGGAGAAAAATGAATGAATAGCAGAAAAAC	0	0	0
359	6038	5854	359				model			OOOOOOOOOOOOOOOOOOOOOOOOOOOOOOOOOOOOOOOOOOOOOOOOOOOOOOOOOOOOOOOOOOOOOOOOOOOOOOOOOOOOOOOOOO
359	6040	5856	359				primary	0	CTCC_HS10_122:7:1108:16436:24830/1_1	CAGCCACAGTGCAGGAGAAATGCGTCCTTGTATTGCTGTTGAGCGTACACCTGTTCCAGCTGGAGAAAAATGAATGAATAGCAGAAAAAC
359	6064	5880	359				primary	0	CTCC_HS10_122:7:1301:19955:61901/1_1	CAGCCACAGTGCAGGAGAAATGCGTCCTTGTATTGCTGTTGAGCGTACACCTGTTCCAGCTGGAGAAAAATGAATGAATAGCAGAAAAAC
359	6220	6034	359				primary	0	CTCC_HS10_122:7:2104:12881:104283/1_1	CAGCCACAGTGCAGGAGAAATGCGTCCTTGTATTGCTGTTGAGCGTACACCTGTTCCAGCTGGAGAAAAATGAATGAATAGCAGAAAAAC
359	6238	6052	359				primary	0	CTCC_HS10_122:7:2203:13770:52897/1_1	CAGCCACAGTGCAGGAGAAATGCGTCCTTGTATTGCTGTTGAGCGTACACCTGTTCCAGCTGGAGAAAAATGAATGAATAGCAGAAAAAC
359	6285	6095	359				primary	0	CTCC_HS10_122:7:2203:9538:105352/1_1	CAGCCACAGTGCAGGAGAAATGCGTCCTTGTATTGCTGTTGAGCGTACACCTGTTCCAGCTGGAGAAAAATGAATGAATAGCAGAAAAAC
359	6335	6143	359				primary	0	CTCC_HS10_122:7:2301:11454:171314/1_1	CAGCCACAGTGCAGGAGAAATGCGTCCTTGTATTGCTGTTGAGCGTACACCTGTTCCAGCTGGAGAAAAATGAATGAATAGCAGAAAAAC
359	6346	6154	359				primary	0	CTCC_HS10_122:7:2302:10368:62675/1_1	CAGCCACAGTGCAGGAGAAATGCGTCCTTGTATTGCTGTTGAGCGTACACCTGTTCCAGCTGGAGAAAAATGAATGAATAGCAGAAAAAC
359	6366	6173	359				secondary		CTCC_HS10_122:7:2303:1717:160951/1_1	CAGCCACAGTGCAGGAGAAATGCGTCCTTGTATTGCTGTAGAGCGTACACCTGTTCCAGCTGGAGAAAAATGAATGAATAGCAGAAAAAC
359	6372	6179	359				secondary		CTCC_HS10_122:7:2203:15741:96319/1_1	CAGCCACAGTGCAGGAGAAATGCGTCCTTGTATTGCTGTTGAGCGTACACCTGTTCCAGCTGGAGAAAAATGAATAAATAGCAGAAAAAC
487			174931		0	+	consensus			CAGCGGGAATGGTCAGCGAGCCGGATCGATGCTCCTATCGGTCATAAAGTAGACCCCTCCGCCAGAGCCCCACACACAAAACAGCTGAGA	0	0	0
487			174931				model			OOOOOOOOOOOOOOOOOOOOOOOOOOOOOOOOOOOOOOOOOOOOOOOOOOOOOOOEOOOOOOOOOOOOOOOOOOOOOOOOOOOOOOOOOO
487			174931				primary	0	TGCAAGGA_HS10_122:8:1105:11604:39068/1_1	CAGCGGGAATGGTCAGCGAGCCGGATCGATGCTCCTATCGGTCATAAAGTAGACCCCTCCGCCAGAGCCCCACACACAAAACAGCTGAGA
487			174931				primary	0	TGCAAGGA_HS10_122:8:1106:7310:164202/1_1	CAGCGGGAATGGTCAGCGAGCCGGATCGATGCTCCTATCGGTCATAAAGTAGACCCCTCCGCCAGAGCCCCACACACAAAACAGCTGAGA
487			174931				primary	0	TGCAAGGA_HS10_122:8:1204:18367:167467/1_1	CAGCGGGAATGGTCAGCGAGCCGGATCGATGCTCCTATCGGTCATAAAGTAGACCCCTCCGCCAGAGCCCCACACACAAAACAGCTGAGA
487			174931				primary	0	TGCAAGGA_HS10_122:8:1207:11996:16020/1_1	CAGCGGGAATGGTCAGCGAGCCGGATCGATGCTCCTATCGGTCATAAAGTAGACCCCTCCGCCAGAGCCCCACACACAAAACAGCTGAGA
487			174931				primary	0	TGCAAGGA_HS10_122:8:1208:19222:88294/1_1	CAGCGGGAATGGTCAGCGAGCCGGATCGATGCTCCTATCGGTCATAAAGTAGACCCCTCCGCCAGAGCCCCACACACAAAACAGCTGAGA
487			174931				primary	0	TGCAAGGA_HS10_122:8:2101:5582:143629/1_1	CAGCGGGAATGGTCAGCGAGCCGGATCGATGCTCCTATCGGTCATAAAGTAGACCCCTCCGCCAGAGCCCCACACACAAAACAGCTGAGA
487			174931				primary	0	TGCAAGGA_HS10_122:8:2208:12310:47258/1_1	CAGCGGGAATGGTCAGCGAGCCGGATCGATGCTCCTATCGGTCATAAAGTAGACCCCTCCGCCAGAGCCCCACACACAAAACAGCTGAGA
487			174931				primary	1	TGCAAGGA_HS10_122:8:1105:4805:53315/1_1	CAGCGGGAATGGTCAGCGAGCCGGATCGATGCTCCTATCGGTCATAAAGTAGACCTCTCCGCCAGAGCCCCACACACAAAACAGCTGAGA
487			174931				primary	1	TGCAAGGA_HS10_122:8:1303:11981:55878/1_1	CAGCGGGAATGGTCAGCGAGCCGGATCGATGCTCCTATCGGTCATAAAGTAGACCTCTCCGCCAGAGCCCCACACACAAAACAGCTGAGA
487			174931				primary	1	TGCAAGGA_HS10_122:8:2101:15079:39277/1_1	CAGCGGGAATGGTCAGCGAGCCGGATCGATGCTCCTATCGGTCATAAAGTAGACCTCTCCGCCAGAGCCCCACACACAAAACAGCTGAGA
487			174931				primary	1	TGCAAGGA_HS10_122:8:2108:7191:10406/1_1	CAGCGGGAATGGTCAGCGAGCCGGATCGATGCTCCTATCGGTCATAAAGTAGACCTCTCCGCCAGAGCCCCACACACAAAACAGCTGAGA
487			174931				primary	1	TGCAAGGA_HS10_122:8:2302:20559:164193/1_1	CAGCGGGAATGGTCAGCGAGCCGGATCGATGCTCCTATCGGTCATAAAGTAGACCTCTCCGCCAGAGCCCCACACACAAAACAGCTGAGA
487			174931				primary	1	TGCAAGGA_HS10_122:8:2308:9479:99319/1_1	CAGCGGGAATGGTCAGCGAGCCGGATCGATGCTCCTATCGGTCATAAAGTAGACCTCTCCGCCAGAGCCCCACACACAAAACAGCTGAGA
487			174931				secondary		TGCAAGGA_HS10_122:8:1101:8934:2362/1_1	CAGCGGGAATGGTCAGCGAGCCGGATCGATGCTCCTATCGGACATAAAGTAGACCCCTCCGCCAGAGCCCCACACACAAAACAACTGAGA
487	6439	6244	487		0	+	consensus			CAGCGGGAATGGTCAGCGAGCCGGATCGATGCTCCTATCGGTCATAAAGTAGACCCCTCCGCCAGAGCCCCACACACAAAACAGCTGAGA	0	0	0
487	6535	6339	487				model			OOOOOOOOOOOOOOOOOOOOOOOOOOOOOOOOOOOOOOOOOOOOOOOOOOOOOOOOOOOOOOOOOOOOOOOOOOOOOOOOOOOOOOOOOO
487	6537	6341	487				primary	0	CTCC_HS10_122:7:1102:3319:166097/1_1	CAGCGGGAATGGTCAGCGAGCCGGATCGATGCTCCTATCGGTCATAAAGTAGACCCCTCCGCCAGAGCCCCACACACAAAACAGCTGAGA
487	6551	6355	487				primary	0	CTCC_HS10_122:7:1104:11449:148410/1_1	CAGCGGGAATGGTCAGCGAGCCGGATCGATGCTCCTATCGGTCATAAAGTAGACCCCTCCGCCAGAGCCCCACACACAAAACAGCTGAGA
487	6558	6362	487				primary	0	CTCC_HS10_122:7:1206:9332:156645/1_1	CAGCGGGAATGGTCAGCGAGCCGGATCGATGCTCCTATCGGTCATAAAGTAGACCCCTCCGCCAGAGCCCCACACACAAAACAGCTGAGA
487	6673	6468	487				primary	0	CTCC_HS10_122:7:1207:2619:135745/1_1	CAGCGGGAATGGTCAGCGAGCCGGATCGATGCTCCTATCGGTCATAAAGTAGACCCCTCCGCCAGAGCCCCACACACAAAACAGCTGAGA
487	6720	6515	487				primary	0	CTCC_HS10_122:7:1302:16554:194942/1_1	CAGCGGGAATGGTCAGCGAGCCGGATCGATGCTCCTATCGGTCATAAAGTAGACCCCTCCGCCAGAGCCCCACACACAAAACAGCTGAGA
487	6796	6590	487				primary	0	CTCC_HS10_122:7:1303:7732:108979/1_1	CAGCGGGAATGGTCAGCGAGCCGGATCGATGCTCCTATCGGTCATAAAGTAGACCCCTCCGCCAGAGCCCCACACACAAAACAGCTGAGA
487	6843	6637	487				primary	0	CTCC_HS10_122:7:1306:12168:158718/1_1	CAGCGGGAATGGTCAGCGAGCCGGATCGATGCTCCTATCGGTCATAAAGTAGACCCCTCCGCCAGAGCCCCACACACAAAACAGCTGAGA
487	6885	6679	487				primary	0	CTCC_HS10_122:7:1308:16250:96631/1_1	CAGCGGGAATGGTCAGCGAGCCGGATCGATGCTCCTATCGGTCATAAAGTAGACCCCTCCGCCAGAGCCCCACACACAAAACAGCTGAGA
487	6925	6719	487				primary	0	CTCC_HS10_122:7:2204:20893:7269/1_1	CAGCGGGAATGGTCAGCGAGCCGGATCGATGCTCCTATCGGTCATAAAGTAGACCCCTCCGCCAGAGCCCCACACACAAAACAGCTGAGA
487	6941	6735	487				primary	0	CTCC_HS10_122:7:2207:17271:42199/1_1	CAGCGGGAATGGTCAGCGAGCCGGATCGATGCTCCTATCGGTCATAAAGTAGACCCCTCCGCCAGAGCCCCACACACAAAACAGCTGAGA
487	6960	6754	487				primary	0	CTCC_HS10_122:7:2307:13765:186594/1_1	CAGCGGGAATGGTCAGCGAGCCGGATCGATGCTCCTATCGGTCATAAAGTAGACCCCTCCGCCAGAGCCCCACACACAAAACAGCTGAGA
487	6972	6766	487				secondary		CTCC_HS10_122:7:2304:4789:173688/1_1	CAGCGGGAATGGTCAGCGAGCCGGATCGATGCCCCTATCGGTCATAAAGTAGACCCCTCCGCCAGAGCCCCACACACAAAACAGCTGAGA
490			75216		0	+	consensus			CAGCAGTTGCTTTGAAATGGGTAACAGAGGGGGGTTAGGCTGATACACTCCGCGTTCAAAGGGAGCCGTCGTCGGCTGAGATCGGAAGAG	0	0	0
490			75216				model			OOOOOOOOOOOOOOOOOOOOOOOOOOOOOOOOOOOOOOOOOOOOOOOOOOOOEEOOOOOOOOOOOOOOOOOOOOOOOOOOOOOOOOOOOO
490			75216				primary	0	TGCAAGGA_HS10_122:8:1101:15332:144823/1_1	CAGCAGTTGCTTTGAAATGGGTAACAGAGGGGGGTTAGGCTGATACACTCCGCGTTCAAAGGGAGCCGTCGTCGGCTGAGATCGGAAGAG
490			75216				primary	0	TGCAAGGA_HS10_122:8:1208:10254:6836/1_1	CAGCAGTTGCTTTGAAATGGGTAACAGAGGGGGGTTAGGCTGATACACTCCGCGTTCAAAGGGAGCCGTCGTCGGCTGAGATCGGAAGAG
490			75216				primary	0	TGCAAGGA_HS10_122:8:1304:3245:53009/1_1	CAGCAGTTGCTTTGAAATGGGTAACAGAGGGGGGTTAGGCTGATACACTCCGCGTTCAAAGGGAGCCGTCGTCGGCTGAGATCGGAAGAG
490			75216				primary	0	TGCAAGGA_HS10_122:8:1305:14398:20741/1_1	CAGCAGTTGCTTTGAAATGGGTAACAGAGGGGGGTTAGGCTGATACACTCCGCGTTCAAAGGGAGCCGTCGTCGGCTGAGATCGGAAGAG
490			75216				primary	0	TGCAAGGA_HS10_122:8:2104:14262:38740/1_1	CAGCAGTTGCTTTGAAATGGGTAACAGAGGGGGGTTAGGCTGATACACTCCGCGTTCAAAGGGAGCCGTCGTCGGCTGAGATCGGAAGAG
490			75216				primary	0	TGCAAGGA_HS10_122:8:2106:2978:145233/1_1	CAGCAGTTGCTTTGAAATGGGTAACAGAGGGGGGTTAGGCTGATACACTCCGCGTTCAAAGGGAGCCGTCGTCGGCTGAGATCGGAAGAG
490			75216				primary	0	TGCAAGGA_HS10_122:8:2108:15918:162406/1_1	CAGCAGTTGCTTTGAAATGGGTAACAGAGGGGGGTTAGGCTGATACACTCCGCGTTCAAAGGGAGCCGTCGTCGGCTGAGATCGGAAGAG
490			75216				primary	0	TGCAAGGA_HS10_122:8:2301:7951:116907/1_1	CAGCAGTTGCTTTGAAATGGGTAACAGAGGGGGGTTAGGCTGATACACTCCGCGTTCAAAGGGAGCCGTCGTCGGCTGAGATCGGAAGAG
490			75216				primary	0	TGCAAGGA_HS10_122:8:2308:3288:178692/1_1	CAGCAGTTGCTTTGAAATGGGTAACAGAGGGGGGTTAGGCTGATACACTCCGCGTTCAAAGGGAGCCGTCGTCGGCTGAGATCGGAAGAG
490			75216				secondary		TGCAAGGA_HS10_122:8:1308:14328:14282/1_1	CAGCAGTTGCTTTGAAATGGGTAACAGAGGGGGGTTAGGCTGATACACTCCGTATTCAAAGGGAGCCGTCGTCGGCTGAGATCGGAAGAG
490			75216				secondary		TGCAAGGA_HS10_122:8:1202:12858:132266/1_1	CAGCAGTTGCTTTGAAATGGGTAACAGAGGGGGGTTAGGCTGATACACTCCGTATTCAAAGGGAGCCGTCGTCGGCTGAGATCGGAAGAG
490			75216				secondary		TGCAAGGA_HS10_122:8:2102:6242:171608/1_1	CAGCAGTTGCTTTGAAATGGGTAACAGAGGGGGGTTAGGCTGATACACTCCGTATTCAAAGGGAGCCGTCGTCGGCTGAGATCGGAAGAG
490			75216				secondary		TGCAAGGA_HS10_122:8:2201:4512:68119/1_1	CAGCAGTTGCTTTGAAATGGGTAACAGAGGGGGGTTAGGCTGATACACTCCGTATTCAAAGGGAGCCGTCGTCGGCTGAGATCGGAAGAG
490			75216				secondary		TGCAAGGA_HS10_122:8:1106:15622:38319/1_1	CAGCAGTTGCTTTGAAATGGGTAACAGAGGGGGGTTAGGCTGATACACTCCGTATTCAAAGGGAGCCGTCGTCGGCTGAGATGGGAAGAG
490			75216				secondary		TGCAAGGA_HS10_122:8:1107:11386:118399/1_1	CAGCAGTTGCTTTGAAATGGGTAGCAGAGGGGGGTTAGGCTGATACACTCCGTATTCAAAGGGAGCCGTCGTCGGCTGAGATCGGAAAAG
490			75216				secondary		TGCAAGGA_HS10_122:8:1107:5142:183762/1_1	CAGCAGTTGCTTTGAAATGGGTAGCAGAGGGGGGTTAGGCTGATACACTCCGTATTCAAAGGGAGCCGTCGTCGGCTGAGATCGGAAGAG
490			75216				secondary		TGCAAGGA_HS10_122:8:2301:1528:88466/1_1	CAGCAGTTGCTTTGAAATGGGTAACAGAGGGGGGTTAGGCTGATACACTCCGCGTTCAAAGGGAGCCGTCGTCAGCTGAGATCGGAAGAG
490	6981	6775	490		0	+	consensus			CAGCAGTTGCTTTGAAATGGGTAACAGAGGGGGGTTAGGCTGATACACTCCGCGTTCAAAGGGAGCCGTCGTCGGCTGAGATCGGAAGAG	0	0	0
490	6984	6778	490				model			OOOOOOOOOOOOOOOOOOOOOOOOOOOOOOOOOOOOOOOOOOOOOOOOOOOOOOOOOOOOOOOOOOOOOOOOOOOOOOOOOOOOOOOOOO
490	7046	6840	490				primary	0	CTCC_HS10_122:7:1205:3206:59738/1_1	CAGCAGTTGCTTTGAAATGGGTAACAGAGGGGGGTTAGGCTGATACACTCCGCGTTCAAAGGGAGCCGTCGTCGGCTGAGATCGGAAGAG
490	7168	6957	490				primary	0	CTCC_HS10_122:7:1206:21362:41370/1_1	CAGCAGTTGCTTTGAAATGGGTAACAGAGGGGGGTTAGGCTGATACACTCCGCGTTCAAAGGGAGCCGTCGTCGGCTGAGATCGGAAGAG
490	7179	6968	490				primary	0	CTCC_HS10_122:7:1207:18551:107720/1_1	CAGCAGTTGCTTTGAAATGGGTAACAGAGGGGGGTTAGGCTGATACACTCCGCGTTCAAAGGGAGCCGTCGTCGGCTGAGATCGGAAGAG
490	7199	6988	490				primary	0	CTCC_HS10_122:7:1301:1833:73893/1_1	CAGCAGTTGCTTTGAAATGGGTAACAGAGGGGGGTTAGGCTGATACACTCCGCGTTCAAAGGGAGCCGTCGTCGGCTGAGATCGGAAGAG
490	7209	6998	490				primary	0	CTCC_HS10_122:7:1301:19439:54143/1_1	CAGCAGTTGCTTTGAAATGGGTAACAGAGGGGGGTTAGGCTGATACACTCCGCGTTCAAAGGGAGCCGTCGTCGGCTGAGATCGGAAGAG
490	7274	7058	490				primary	0	CTCC_HS10_122:7:1305:15496:101283/1_1	CAGCAGTTGCTTTGAAATGGGTAACAGAGGGGGGTTAGGCTGATACACTCCGCGTTCAAAGGGAGCCGTCGTCGGCTGAGATCGGAAGAG
490	7287	7071	490				primary	0	CTCC_HS10_122:7:1306:7723:113512/1_1	CAGCAGTTGCTTTGAAATGGGTAACAGAGGGGGGTTAGGCTGATACACTCCGCGTTCAAAGGGAGCCGTCGTCGGCTGAGATCGGAAGAG
490	7389	7168	490				primary	0	CTCC_HS10_122:7:2102:7898:122637/1_1	CAGCAGTTGCTTTGAAATGGGTAACAGAGGGGGGTTAGGCTGATACACTCCGCGTTCAAAGGGAGCCGTCGTCGGCTGAGATCGGAAGAG
490	7419	7198	490				primary	0	CTCC_HS10_122:7:2103:3239:197487/1_1	CAGCAGTTGCTTTGAAATGGGTAACAGAGGGGGGTTAGGCTGATACACTCCGCGTTCAAAGGGAGCCGTCGTCGGCTGAGATCGGAAGAG
490	7463	7240	490				primary	0	CTCC_HS10_122:7:2108:4177:44027/1_1	CAGCAGTTGCTTTGAAATGGGTAACAGAGGGGGGTTAGGCTGATACACTCCGCGTTCAAAGGGAGCCGTCGTCGGCTGAGATCGGAAGAG
490	7499	7275	490				primary	0	CTCC_HS10_122:7:2306:18183:106269/1_1	CAGCAGTTGCTTTGAAATGGGTAACAGAGGGGGGTTAGGCTGATACACTCCGCGTTCAAAGGGAGCCGTCGTCGGCTGAGATCGGAAGAG
490	7509	7285	490				secondary		CTCC_HS10_122:7:2104:5134:91039/1_1	CAGCAGTTGCTTTGAAATGGGTAACAGAGGGGGGTTAGGCTGATACACTCCGCGTTCAAAGGGGGCCGTCGTCGGCTGAGATCGGAAGAG
490	7541	7317	490				secondary		CTCC_HS10_122:7:1104:16537:164614/1_1	CAGCAATTGCTTTGAAATGGGTAACAGAGGGGGGTTAGGCTGATACACTCCGCGTTCAAAGGGAGCCGTCGTCGGCTGAGATCGGAAGAG
490	7600	7376	490				secondary		CTCC_HS10_122:7:2107:8392:84131/1_1	CAGCAGTTGCTTTGAAATGGGTAACAGAGGGGGGTTAGGCTGATACACTCCGCGTTCAAAGGGAGCCGTCGTCGGCGGAGATCGGAAGAG
514			201585		0	+	consensus			CAGCGTTAGCCATTCGGTGCCGTCTACATCCTGAAAACAAACCGGAAACCCCCATTTGTAACACGCTGAGATCGGAAGAGCGGTTCAGCA	0	0	0
514			201585				model			OOOOOOOOOOOOOOOOOOOOOOOOOOOOOOOOOOOOOOOOUOOOOOOOOOOOEOOOOOOOOOOOOOOOOOOOOOOOOOOOOOOOOOOOOO
514			201585				primary	0	TGCAAGGA_HS10_122:8:1102:18390:105128/1_1	CAGCGTTAGCCATTCGGTGCCGTCTACATCCTGAAAACAAACCGGAAACCCCCATTTGTAACACGCTGAGATCGGAAGAGCGGTTCAGCA
514			201585				primary	0	TGCAAGGA_HS10_122:8:1306:16307:164728/1_1	CAGCGTTAGCCATTCGGTGCCGTCTACATCCTGAAAACAAACCGGAAACCCCCATTTGTAACACGCTGAGATCGGAAGAGCGGTTCAGCA
514			201585				primary	0	TGCAAGGA_HS10_122:8:2107:3050:32738/1_1	CAGCGTTAGCCATTCGGTGCCGTCTACATCCTGAAAACAAACCGGAAACCCCCATTTGTAACACGCTGAGATCGGAAGAGCGGTTCAGCA
514			201585				primary	0	TGCAAGGA_HS10_122:8:2207:5793:83161/1_1	CAGCGTTAGCCATTCGGTGCCGTCTACATCCTGAAAACAAACCGGAAACCCCCATTTGTAACACGCTGAGATCGGAAGAGCGGTTCAGCA
514			201585				primary	0	TGCAAGGA_HS10_122:8:2308:9079:84493/1_1	CAGCGTTAGCCATTCGGTGCCGTCTACATCCTGAAAACAAACCGGAAACCCCCATTTGTAACACGCTGAGATCGGAAGAGCGGTTCAGCA
514			201585				secondary		TGCAAGGA_HS10_122:8:1102:16544:117033/1_1	CAGCGTTAGCCATTCGGTGCCGTCTGCATCCTGAAAACAAACCGGAAACCCCCATTTGTAACACGCTGAGATCGGAAGAGCGGTTCAGCA
514			201585				secondary		TGCAAGGA_HS10_122:8:1105:4266:170215/1_1	CAGCGTTAGCCATTCGGTGCCGTCTACATCCTGAAAACAAACCGGAAACCCCGATTTGTAACACGCTGAGATCGGAAGAGCGGTTCAGCA
514			201585				secondary		TGCAAGGA_HS10_122:8:2305:18455:93756/1_1	CAGCGTTAGCCATTCGGTGCCGTCTACATCCTGAAAACAAACCGGAAACCCCGATTTGTAACACGCTGAGATCGGAAGAGCGGTTCAGCA
514			201585				secondary		TGCAAGGA_HS10_122:8:1206:7642:33296/1_1	CAGCGTTAGCCATTCGGTGCCGTCTACATCCTGAAAACAAGCCGGAAACCCCGATTTGTAACACGCTGAGATCGGAAGAGCGGTTCAGCA
514			201585				secondary		TGCAAGGA_HS10_122:8:2204:12756:181248/1_1	CAGCGTTAGCCATTCGGTGCCGTCTACATCCTGAAAACAAGCCGGAAACCCCGATTTGTAACACGCTGAGATCGGAAGAGCGGTTCAGCA
514	7765	7540	514		0	+	consensus			CAGCGTTAGCCATTCGGTGCCGTCTACATCCTGAAAACAAACCGGAAACCCCGATTTGTAACACGCTGAGATCGGAAGAGCGGTTCAGCA	0	0	0
514	7777	7552	514				model			OOOOOOOOOOOOOOOOOOOOOOOOOOOOOOOOOOOOOOOOOOOOOOOOOOOOOOOOOOOOOOOOOOOOOOOOOOOOOOOOOOOOOOOOOO
514	7794	7569	514				primary	0	CTCC_HS10_122:7:1104:11738:11146/1_1	CAGCGTTAGCCATTCGGTGCCGTCTACATCCTGAAAACAAACCGGAAACCCCGATTTGTAACACGCTGAGATCGGAAGAGCGGTTCAGCA
514	7811	7586	514				primary	0	CTCC_HS10_122:7:1206:19120:53651/1_1	CAGCGTTAGCCATTCGGTGCCGTCTACATCCTGAAAACAAACCGGAAACCCCGATTTGTAACACGCTGAGATCGGAAGAGCGGTTCAGCA
514	8001	7775	514				primary	0	CTCC_HS10_122:7:1206:7101:194443/1_1	CAGCGTTAGCCATTCGGTGCCGTCTACATCCTGAAAACAAACCGGAAACCCCGATTTGTAACACGCTGAGATCGGAAGAGCGGTTCAGCA
514	8036	7810	514				primary	0	CTCC_HS10_122:7:1308:11647:129710/1_1	CAGCGTTAGCCATTCGGTGCCGTCTACATCCTGAAAACAAACCGGAAACCCCGATTTGTAACACGCTGAGATCGGAAGAGCGGTTCAGCA
514	8138	7912	514				primary	0	CTCC_HS10_122:7:2105:2285:71391/1_1	CAGCGTTAGCCATTCGGTGCCGTCTACATCCTGAAAACAAACCGGAAACCCCGATTTGTAACACGCTGAGATCGGAAGAGCGGTTCAGCA
514	8428	8202	514				primary	0	CTCC_HS10_122:7:2305:7123:93431/1_1	CAGCGTTAGCCATTCGGTGCCGTCTACATCCTGAAAACAAACCGGAAACCCCGATTTGTAACACGCTGAGATCGGAAGAGCGGTTCAGCA
514	8429	8203	514				primary	0	CTCC_HS10_122:7:2308:9692:51729/1_1	CAGCGTTAGCCATTCGGTGCCGTCTACATCCTGAAAACAAACCGGAAACCCCGATTTGTAACACGCTGAGATCGGAAGAGCGGTTCAGCA
540			164838		0	+	consensus			CAGCCAGACACCTGCTAGAGGGCCTTCTTCAGAAGGACCAAACCAAGAGGCTGGGCTGAGATCGGAAGAGCGGTTCAGCAGGAATGCCGA	0	0	0
540			164838				model			OOOOOOOOOOOOOOOOOOOOOOOOOOOOOOOOOOOOOOOOOOOOOOOOOOOOOOOOOOOOOOOOOOOOOOOOOOOOOOOOOOOOOOOOOO
540			164838				primary	0	TGCAAGGA_HS10_122:8:1202:11682:144220/1_1	CAGCCAGACACCTGCTAGAGGGCCTTCTTCAGAAGGACCAAACCAAGAGGCTGGGCTGAGATCGGAAGAGCGGTTCAGCAGGAATGCCGA
540			164838				primary	0	TGCAAGGA_HS10_122:8:1202:15221:115762/1_1	CAGCCAGACACCTGCTAGAGGGCCTTCTTCAGAAGGACCAAACCAAGAGGCTGGGCTGAGATCGGAAGAGCGGTTCAGCAGGAATGCCGA
540			164838				primary	0	TGCAAGGA_HS10_122:8:1204:18733:67029/1_1	CAGCCAGACACCTGCTAGAGGGCCTTCTTCAGAAGGACCAAACCAAGAGGCTGGGCTGAGATCGGAAGAGCGGTTCAGCAGGAATGCCGA
540			164838				primary	0	TGCAAGGA_HS10_122:8:1205:14761:102503/1_1	CAGCCAGACACCTGCTAGAGGGCCTTCTTCAGAAGGACCAAACCAAGAGGCTGGGCTGAGATCGGAAGAGCGGTTCAGCAGGAATGCCGA
540			164838				primary	0	TGCAAGGA_HS10_122:8:1208:18577:13657/1_1	CAGCCAGACACCTGCTAGAGGGCCTTCTTCAGAAGGACCAAACCAAGAGGCTGGGCTGAGATCGGAAGAGCGGTTCAGCAGGAATGCCGA
540			164838				primary	0	TGCAAGGA_HS10_122:8:1306:7545:97269/1_1	CAGCCAGACACCTGCTAGAGGGCCTTCTTCAGAAGGACCAAACCAAGAGGCTGGGCTGAGATCGGAAGAGCGGTTCAGCAGGAATGCCGA
540			164838				primary	0	TGCAAGGA_HS10_122:8:1308:1631:164460/1_1	CAGCCAGACACCTGCTAGAGGGCCTTCTTCAGAAGGACCAAACCAAGAGGCTGGGCTGAGATCGGAAGAGCGGTTCAGCAGGAATGCCGA
540			164838				primary	0	TGCAAGGA_HS10_122:8:2201:7603:171041/1_1	CAGCCAGACACCTGCTAGAGGGCCTTCTTCAGAAGGACCAAACCAAGAGGCTGGGCTGAGATCGGAAGAGCGGTTCAGCAGGAATGCCGA
540			164838				primary	0	TGCAAGGA_HS10_122:8:2203:15967:51217/1_1	CAGCCAGACACCTGCTAGAGGGCCTTCTTCAGAAGGACCAAACCAAGAGGCTGGGCTGAGATCGGAAGAGCGGTTCAGCAGGAATGCCGA
540			164838				primary	0	TGCAAGGA_HS10_122:8:2203:3752:150009/1_1	CAGCCAGACACCTGCTAGAGGGCCTTCTTCAGAAGGACCAAACCAAGAGGCTGGGCTGAGATCGGAAGAGCGGTTCAGCAGGAATGCCGA
540			164838				primary	0	TGCAAGGA_HS10_122:8:2208:9240:123704/1_1	CAGCCAGACACCTGCTAGAGGGCCTTCTTCAGAAGGACCAAACCAAGAGGCTGGGCTGAGATCGGAAGAGCGGTTCAGCAGGAATGCCGA
540			164838				secondary		TGCAAGGA_HS10_122:8:1306:7078:152345/1_1	CAGCCAGACACCTGCTAGAGGGCCTTCTTCAGAAGGACCAAACCAAGAGGCTGGGCTGAGATCGGAAGAGCGGTTCAGCAGGAATACCGA
540	8504	8278	540		0	+	consensus			CAGCCAGACACCTGCTAGAGGGCCTTCTTCAGAAGGACCAAACCAAGAGGCTGGGCTGAGATCGGAAGAGCGGTTCAGCAGGAATGCCGA	0	0	0
540	8525	8299	540				model			OOOOOOOOOOOOOOOOOOOOOOOOOOOOOOOOOOOOOOOOOOOEOOOOOOOOOOOOOOOOOOOOOOOOOOOOOOOOOOOOOOOOOOOOOO
540	8614	8388	540				primary	0	CTCC_HS10_122:7:1101:1529:123976/1_1	CAGCCAGACACCTGCTAGAGGGCCTTCTTCAGAAGGACCAAACCAAGAGGCTGGGCTGAGATCGGAAGAGCGGTTCAGCAGGAATGCCGA
540	8637	8411	540				primary	0	CTCC_HS10_122:7:1206:15060:65952/1_1	CAGCCAGACACCTGCTAGAGGGCCTTCTTCAGAAGGACCAAACCAAGAGGCTGGGCTGAGATCGGAAGAGCGGTTCAGCAGGAATGCCGA
540	8658	8432	540				primary	0	CTCC_HS10_122:7:1303:13468:68362/1_1	CAGCCAGACACCTGCTAGAGGGCCTTCTTCAGAAGGACCAAACCAAGAGGCTGGGCTGAGATCGGAAGAGCGGTTCAGCAGGAATGCCGA
540	8688	8462	540				primary	0	CTCC_HS10_122:7:1304:8033:136038/1_1	CAGCCAGACACCTGCTAGAGGGCCTTCTTCAGAAGGACCAAACCAAGAGGCTGGGCTGAGATCGGAAGAGCGGTTCAGCAGGAATGCCGA
540	8774	8548	540				primary	0	CTCC_HS10_122:7:2302:18220:15950/1_1	CAGCCAGACACCTGCTAGAGGGCCTTCTTCAGAAGGACCAAACCAAGAGGCTGGGCTGAGATCGGAAGAGCGGTTCAGCAGGAATGCCGA
540	8800	8574	540				primary	0	CTCC_HS10_122:7:2304:5142:108351/1_1	CAGCCAGACACCTGCTAGAGGGCCTTCTTCAGAAGGACCAAACCAAGAGGCTGGGCTGAGATCGGAAGAGCGGTTCAGCAGGAATGCCGA
540	8832	8606	540				secondary		CTCC_HS10_122:7:1103:7991:133337/1_1	CAGCCAGACACCTGCTAGAGGGCCTTCTTCAGAAGGACCAAACTAAGAGGCTGGGCTGAGATCGGAAGAGCGGTTCAGCAGGAATGCCGA
540	8886	8660	540				secondary		CTCC_HS10_122:7:2108:12242:20298/1_1	CAGCCAGACACCTGCTAGAGGGCCTTCTTCAGAAGGACCAAACTAAGAGGCTGGGCTGAGATCGGAAGAGCGGTTCAGCAGGAATGCCGA
540	8912	8686	540				secondary		CTCC_HS10_122:7:1201:9123:164851/1_1	CAGCCAGACACCTGCTAGAGGGCCTTCTTCAGAAGGACCAAACTAAGAGGCTGGGCTGAGATCGGAAGAGCGGTTCAGCAGGAATGCCGA
625			93731		0	+	consensus			CAGCCCCCGTCTAAGCTTTCATTCCTATTTTAAGTCCACATGCAGTTCCGTATAATGGCCTCAAGGTGTCGCTGAGATCGGAAGAGCGGT	0	0	0
625			93731				model			OOOOOOOOOOOOOOOOOOOOOOOOOOOOOOOOOOOOOOOOOOOOOOOOEOOOOOOOOOOOOOOOOOOOOOOOOOOOOOOOOOOOOOOOOO
625			93731				primary	0	TGCAAGGA_HS10_122:8:1201:8012:72997/1_1	CAGCCCCCGTCTAAGCTTTCATTCCTATTTTAAGTCCACATGCAGTTCAGTATAATGGCCTCAAGGTGTCGCTGAGATCGGAAGAGCGGT
625			93731				primary	0	TGCAAGGA_HS10_122:8:1206:5540:172000/1_1	CAGCCCCCGTCTAAGCTTTCATTCCTATTTTAAGTCCACATGCAGTTCAGTATAATGGCCTCAAGGTGTCGCTGAGATCGGAAGAGCGGT
625			93731				primary	0	TGCAAGGA_HS10_122:8:1207:11777:4591/1_1	CAGCCCCCGTCTAAGCTTTCATTCCTATTTTAAGTCCACATGCAGTTCAGTATAATGGCCTCAAGGTGTCGCTGAGATCGGAAGAGCGGT
625			93731				primary	0	TGCAAGGA_HS10_122:8:2302:6741:109866/1_1	CAGCCCCCGTCTAAGCTTTCATTCCTATTTTAAGTCCACATGCAGTTCAGTATAATGGCCTCAAGGTGTCGCTGAGATCGGAAGAGCGGT
625			93731				primary	0	TGCAAGGA_HS10_122:8:2302:9430:132019/1_1	CAGCCCCCGTCTAAGCTTTCATTCCTATTTTAAGTCCACATGCAGTTCAGTATAATGGCCTCAAGGTGTCGCTGAGATCGGAAGAGCGGT
625			93731				primary	1	TGCAAGGA_HS10_122:8:1104:19298:117862/1_1	CAGCCCCCGTCTAAGCTTTCATTCCTATTTTAAGTCCACATGCAGTTCCGTATAATGGCCTCAAGGTGTCGCTGAGATCGGAAGAGCGGT
625			93731				primary	1	TGCAAGGA_HS10_122:8:1203:13898:86188/1_1	CAGCCCCCGTCTAAGCTTTCATTCCTATTTTAAGTCCACATGCAGTTCCGTATAATGGCCTCAAGGTGTCGCTGAGATCGGAAGAGCGGT
625			93731				primary	1	TGCAAGGA_HS10_122:8:1208:17768:107717/1_1	CAGCCCCCGTCTAAGCTTTCATTCCTATTTTAAGTCCACATGCAGTTCCGTATAATGGCCTCAAGGTGTCGCTGAGATCGGAAGAGCGGT
625			93731				primary	1	TGCAAGGA_HS10_122:8:1302:4364:160724/1_1	CAGCCCCCGTCTAAGCTTTCATTCCTATTTTAAGTCCACATGCAGTTCCGTATAATGGCCTCAAGGTGTCGCTGAGATCGGAAGAGCGGT
625			93731				primary	1	TGCAAGGA_HS10_122:8:2302:6930:39830/1_1	CAGCCCCCGTCTAAGCTTTCATTCCTATTTTAAGTCCACATGCAGTTCCGTATAATGGCCTCAAGGTGTCGCTGAGATCGGAAGAGCGGT
625			93731				secondary		TGCAAGGA_HS10_122:8:2307:8665:59197/1_1	CAGCCCCCGTCTAAGCTTTCATTCCTATTTTAAGTCCACATGCAGTTCCGTATAATGGCCCCAAGGTGTCGCTGAGATCGGAAGAGCGGT
625			93731				secondary		TGCAAGGA_HS10_122:8:2308:3590:105104/1_1	CAGCCCCCGTCTAAGCTTTCATTCCTATTTTAAGTCCACATGCAATTCCGTATAATGGCCTCAAGGGGTCGCTGAGATCGGAAGAGCGGT
625	8974	8748	625		0	+	consensus			CAGCCCCCGTCTAAGCTTTCATTCCTATTTTAAGTCCACATGCAGTTCCGTATAATGGCCTCAAGGTGTCGCTGAGATCGGAAGAGCGGT	0	0	0
625	9068	8842	625				model			OOOOOOOOOOOOOOOOOOOOOOOOOOOOOOOOOOOOOOOOOOOOOOOOOOOOOOOOOOOOOOOOOOOOOOOOOOOOOOOOOOOOOOOOOO
625	9140	8914	625				primary	0	CTCC_HS10_122:7:1101:4687:18007/1_1	CAGCCCCCGTCTAAGCTTTCATTCCTATTTTAAGTCCACATGCAGTTCCGTATAATGGCCTCAAGGTGTCGCTGAGATCGGAAGAGCGGT
625	9234	9008	625				primary	0	CTCC_HS10_122:7:1102:6966:153960/1_1	CAGCCCCCGTCTAAGCTTTCATTCCTATTTTAAGTCCACATGCAGTTCCGTATAATGGCCTCAAGGTGTCGCTGAGATCGGAAGAGCGGT
625	9284	9058	625				primary	0	CTCC_HS10_122:7:1107:17448:157194/1_1	CAGCCCCCGTCTAAGCTTTCATTCCTATTTTAAGTCCACATGCAGTTCCGTATAATGGCCTCAAGGTGTCGCTGAGATCGGAAGAGCGGT
625	9290	9064	625				primary	0	CTCC_HS10_122:7:1203:17111:163497/1_1	CAGCCCCCGTCTAAGCTTTCATTCCTATTTTAAGTCCACATGCAGTTCCGTATAATGGCCTCAAGGTGTCGCTGAGATCGGAAGAGCGGT
625	9293	9067	625				primary	0	CTCC_HS10_122:7:1204:1632:172044/1_1	CAGCCCCCGTCTAAGCTTTCATTCCTATTTTAAGTCCACATGCAGTTCCGTATAATGGCCTCAAGGTGTCGCTGAGATCGGAAGAGCGGT
625	9324	9098	625				primary	0	CTCC_HS10_122:7:1304:16499:163276/1_1	CAGCCCCCGTCTAAGCTTTCATTCCTATTTTAAGTCCACATGCAGTTCCGTATAATGGCCTCAAGGTGTCGCTGAGATCGGAAGAGCGGT
625	9325	9099	625				primary	0	CTCC_HS10_122:7:1307:14697:70736/1_1	CAGCCCCCGTCTAAGCTTTCATTCCTATTTTAAGTCCACATGCAGTTCCGTATAATGGCCTCAAGGTGTCGCTGAGATCGGAAGAGCGGT
625	9435	9209	625				primary	0	CTCC_HS10_122:7:2105:19845:92544/1_1	CAGCCCCCGTCTAAGCTTTCATTCCTATTTTAAGTCCACATGCAGTTCCGTATAATGGCCTCAAGGTGTCGCTGAGATCGGAAGAGCGGT
625	9445	9219	625				primary	0	CTCC_HS10_122:7:2302:4605:29631/1_1	CAGCCCCCGTCTAAGCTTTCATTCCTATTTTAAGTCCACATGCAGTTCCGTATAATGGCCTCAAGGTGTCGCTGAGATCGGAAGAGCGGT
625	9653	9427	625				secondary		CTCC_HS10_122:7:2108:15259:72871/1_1	CAGCCCCCGTCTAAGCTTTCACTCCTATTTTAAGTCCACATGCAGTTCAGTATAATGGCCTCAAGGTGTCGCTGAGATCGGAAGAGCGGT
636	45229		89247		0	+	consensus			CTGCGTCGGGCCGGAGGCGGGCGCCTCTGGTCCCGGAAGTTGAGGCCCCCGTTGCCTCTGGGGCCGTTGCTGAGATCGGAAGAGCGGTTC	0	0	0
636	101456		89247				model			OOOOOOOOOOOOOOOOOOOOOOOOOOOOOOOOOOOOOOEOOOOOOOOOOOOOOOOOOOOOOOOOOOOOOOOOOOOOOOOOOOOOOOOOOO
636	170228		89247				primary	0	TGCAAGGA_HS10_122:8:1308:9554:44422/1_1	CTGCGTCGGGCCGGAGGCGGGCGCCTCTGGTCCCGGAAGTTGAGGCCCCCGTTGCCTCTGGGGCCGTTGCTGAGATCGGAAGAGCGGTTC
636	246990		89247				primary	0	TGCAAGGA_HS10_122:8:2104:15890:10790/1_1	CTGCGTCGGGCCGGAGGCGGGCGCCTCTGGTCCCGGAAGTTGAGGCCCCCGTTGCCTCTGGGGCCGTTGCTGAGATCGGAAGAGCGGTTC
636	60729		89247				primary	0	TGCAAGGA_HS10_122:8:2105:4032:189105/1_1	CTGCGTCGGGCCGGAGGCGGGCGCCTCTGGTCCCGGAAGTTGAGGCCCCCGTTGCCTCTGGGGCCGTTGCTGAGATCGGAAGAGCGGTTC
636	193904		89247				primary	0	TGCAAGGA_HS10_122:8:2203:13968:72381/1_1	CTGCGTCGGGCCGGAGGCGGGCGCCTCTGGTCCCGGAAGTTGAGGCCCCCGTTGCCTCTGGGGCCGTTGCTGAGATCGGAAGAGCGGTTC
636	14110		89247				primary	0	TGCAAGGA_HS10_122:8:2205:11371:160361/1_1	CTGCGTCGGGCCGGAGGCGGGCGCCTCTGGTCCCGGAAGTTGAGGCCCCCGTTGCCTCTGGGGCCGTTGCTGAGATCGGAAGAGCGGTTC
636	60001		89247				primary	0	TGCAAGGA_HS10_122:8:2208:1563:14102/1_1	CTGCGTCGGGCCGGAGGCGGGCGCCTCTGGTCCCGGAAGTTGAGGCCCCCGTTGCCTCTGGGGCCGTTGCTGAGATCGGAAGAGCGGTTC
636	214103		89247				primary	0	TGCAAGGA_HS10_122:8:2208:20727:191852/1_1	CTGCGTCGGGCCGGAGGCGGGCGCCTCTGGTCCCGGAAGTTGAGGCCCCCGTTGCCTCTGGGGCCGTTGCTGAGATCGGAAGAGCGGTTC
636	173345		89247				secondary		TGCAAGGA_HS10_122:8:1208:12102:191298/1_1	CTGCGTCGGGCCGGAGGCGGGCGCCTCTGGTCCCGGAACTTGAGGCCCCCGTTGCCTCTGGGGCCGTTGCTGAGATCGGAAGAGCGGTTC
636	66211		89247				secondary		TGCAAGGA_HS10_122:8:1303:1806:89084/1_1	CTGCGTCGGGCCGGAGGCGGGCGCCTCTGGTCCCGGAACTTGAGGCCCCCGTTGCCTCTGGGGCCGTTGCTGAGATCGGAAGAGCGGTTC
636	49303		89247				secondary		TGCAAGGA_HS10_122:8:1202:4874:186935/1_1	CTGCGTCGGGCCGGAGGCGGGCGCCTCTGGTCCCGGAACTTGAGGCCCCCGTTGCCTCTGGGGCCGTTGCTGAGATCGGAAGAGCGGTTC
636	9722	9496	636		0	+	consensus			CTGCGTCGGGCCGGAGGCGGGCGCCTCTGGTCCCGGAACTTGAGGCCCCCGTTGCCTCTGGGGCCGTTGCTGAGATCGGAAGAGCGGTTC	0	0	0
636	9987	9761	636				model			OOOOOOOOOOOOOOOOOOOOOOOOOOOOOOOOOOOOOOOOOOOOOOOOOOOOOOOOOOOOOOOOOOOOOOOOOOOOOOOOOOOOOOOOOO
636	10085	9859	636				primary	0	CTCC_HS10_122:7:1201:9299:25706/1_1	CTGCGTCGGGCCGGAGGCGGGCGCCTCTGGTCCCGGAACTTGAGGCCCCCGTTGCCTCTGGGGCCGTTGCTGAGATCGGAAGAGCGGTTC
636	10187	9961	636				primary	0	CTCC_HS10_122:7:1202:20296:11504/1_1	CTGCGTCGGGCCGGAGGCGGGCGCCTCTGGTCCCGGAACTTGAGGCCCCCGTTGCCTCTGGGGCCGTTGCTGAGATCGGAAGAGCGGTTC
636	10199	9973	636				primary	0	CTCC_HS10_122:7:1203:6028:80118/1_1	CTGCGTCGGGCCGGAGGCGGGCGCCTCTGGTCCCGGAACTTGAGGCCCCCGTTGCCTCTGGGGCCGTTGCTGAGATCGGAAGAGCGGTTC
636	10399	10173	636				primary	0	CTCC_HS10_122:7:1302:10640:148632/1_1	CTGCGTCGGGCCGGAGGCGGGCGCCTCTGGTCCCGGAACTTGAGGCCCCCGTTGCCTCTGGGGCCGTTGCTGAGATCGGAAGAGCGGTTC
636	10432	10206	636				primary	0	CTCC_HS10_122:7:1302:21099:183951/1_1	CTGCGTCGGGCCGGAGGCGGGCGCCTCTGGTCCCGGAACTTGAGGCCCCCGTTGCCTCTGGGGCCGTTGCTGAGATCGGAAGAGCGGTTC
636	10470	10244	636				primary	0	CTCC_HS10_122:7:2103:18485:7765/1_1	CTGCGTCGGGCCGGAGGCGGGCGCCTCTGGTCCCGGAACTTGAGGCCCCCGTTGCCTCTGGGGCCGTTGCTGAGATCGGAAGAGCGGTTC
636	10546	10320	636				primary	0	CTCC_HS10_122:7:2104:7266:84251/1_1	CTGCGTCGGGCCGGAGGCGGGCGCCTCTGGTCCCGGAACTTGAGGCCCCCGTTGCCTCTGGGGCCGTTGCTGAGATCGGAAGAGCGGTTC
636	10624	10398	636				primary	0	CTCC_HS10_122:7:2203:12743:165996/1_1	CTGCGTCGGGCCGGAGGCGGGCGCCTCTGGTCCCGGAACTTGAGGCCCCCGTTGCCTCTGGGGCCGTTGCTGAGATCGGAAGAGCGGTTC
636	10638	10412	636				primary	0	CTCC_HS10_122:7:2204:12497:200125/1_1	CTGCGTCGGGCCGGAGGCGGGCGCCTCTGGTCCCGGAACTTGAGGCCCCCGTTGCCTCTGGGGCCGTTGCTGAGATCGGAAGAGCGGTTC
636	10645	10419	636				primary	0	CTCC_HS10_122:7:2207:18210:19188/1_1	CTGCGTCGGGCCGGAGGCGGGCGCCTCTGGTCCCGGAACTTGAGGCCCCCGTTGCCTCTGGGGCCGTTGCTGAGATCGGAAGAGCGGTTC
636	10654	10428	636				primary	0	CTCC_HS10_122:7:2208:6537:112972/1_1	CTGCGTCGGGCCGGAGGCGGGCGCCTCTGGTCCCGGAACTTGAGGCCCCCGTTGCCTCTGGGGCCGTTGCTGAGATCGGAAGAGCGGTTC
636	10664	10438	636				primary	0	CTCC_HS10_122:7:2302:9308:57491/1_1	CTGCGTCGGGCCGGAGGCGGGCGCCTCTGGTCCCGGAACTTGAGGCCCCCGTTGCCTCTGGGGCCGTTGCTGAGATCGGAAGAGCGGTTC
636	10726	10500	636				secondary		CTCC_HS10_122:7:2206:2029:151182/1_1	CTGCGTCGGGCAGGAGGCGGGCGCCTCTGGTCCCGGAACTTGAGGCCCCCGTTGCCTCTGGGGCCGTTGCTGAGATCGGAAGAGCGGTTC
693			78257		0	+	consensus			CAGCATCTTGTCCTCTGCTCAGAGGAAGTCCCGCCCACTACACGGCGCTGTCGCTCTGACTCCGCCTCCGGCCGGCTCTCAGCCAGTGAG	0	0	0
693			78257				model			OOOOOOOOOOOOOOOOOOOOOOOOOOOOOOOOOOOOOOOOOOOOOOOOOOOOOOOOOOOOOOOOOOOOOOOOOOOOOOOOOOOOOOOOOO
693			78257				primary	0	TGCAAGGA_HS10_122:8:1102:20068:85459/1_1	CAGCATCTTGTCCTCTGCTCAGAGGAAGTCCCGCCCACTACACGGCGCTGTCGCTCTGACTCCGCCTCCGGCCGGCTCTCAGCCAGTGAG
693			78257				primary	0	TGCAAGGA_HS10_122:8:1105:6466:74524/1_1	CAGCATCTTGTCCTCTGCTCAGAGGAAGTCCCGCCCACTACACGGCGCTGTCGCTCTGACTCCGCCTCCGGCCGGCTCTCAGCCAGTGAG
693			78257				primary	0	TGCAAGGA_HS10_122:8:1204:13033:159916/1_1	CAGCATCTTGTCCTCTGCTCAGAGGAAGTCCCGCCCACTACACGGCGCTGTCGCTCTGACTCCGCCTCCGGCCGGCTCTCAGCCAGTGAG
693			78257				primary	0	TGCAAGGA_HS10_122:8:1302:13986:4457/1_1	CAGCATCTTGTCCTCTGCTCAGAGGAAGTCCCGCCCACTACACGGCGCTGTCGCTCTGACTCCGCCTCCGGCCGGCTCTCAGCCAGTGAG
693			78257				primary	0	TGCAAGGA_HS10_122:8:1303:1778:65947/1_1	CAGCATCTTGTCCTCTGCTCAGAGGAAGTCCCGCCCACTACACGGCGCTGTCGCTCTGACTCCGCCTCCGGCCGGCTCTCAGCCAGTGAG
693			78257				primary	0	TGCAAGGA_HS10_122:8:1304:5179:10744/1_1	CAGCATCTTGTCCTCTGCTCAGAGGAAGTCCCGCCCACTACACGGCGCTGTCGCTCTGACTCCGCCTCCGGCCGGCTCTCAGCCAGTGAG
693			78257				primary	0	TGCAAGGA_HS10_122:8:2205:17888:147577/1_1	CAGCATCTTGTCCTCTGCTCAGAGGAAGTCCCGCCCACTACACGGCGCTGTCGCTCTGACTCCGCCTCCGGCCGGCTCTCAGCCAGTGAG
693			78257				primary	0	TGCAAGGA_HS10_122:8:2303:8213:122677/1_1	CAGCATCTTGTCCTCTGCTCAGAGGAAGTCCCGCCCACTACACGGCGCTGTCGCTCTGACTCCGCCTCCGGCCGGCTCTCAGCCAGTGAG
693			78257				primary	0	TGCAAGGA_HS10_122:8:2308:11001:62298/1_1	CAGCATCTTGTCCTCTGCTCAGAGGAAGTCCCGCCCACTACACGGCGCTGTCGCTCTGACTCCGCCTCCGGCCGGCTCTCAGCCAGTGAG
693			78257				secondary		TGCAAGGA_HS10_122:8:1305:12742:39589/1_1	CAGCATCTTGTCCTCTGATCAGAGGAAGTCCCGCCCACTACACGGCGCTGTCGCTCTGACTCCGCCTCCGGCCGGCTCTCAGCCAGGGAG
693			78257				secondary		TGCAAGGA_HS10_122:8:2108:19761:89918/1_1	CAGCACCTTGTCCTCTGCTCAGAGGAAGTCCCGCCCACTACACGGCGCTGTCGCTCTGACTCCGCCTCCGGCCGGCTCTCAGCCAGTGAG
693	10732	10506	693		0	+	consensus			CAGCATCTTGTCCTCTGCTCAGAGGAAGTCCTGCCCACTACACGGCGCTGTCGCTCTGACTCCGCCTCCGGCCGGCTCTCAGCCAGTGAG	0	0	0
693	10741	10515	693				model			OOOOOOOOOOOOOOOOOOOOOOOOOOOOOOOEOOOOOOOOOOOOOOOOOOOOOOOOOOOOOOOOOOOOOOOOOOOOOOOOOOOOOOOOOO
693	10762	10536	693				primary	0	CTCC_HS10_122:7:1108:8458:47679/1_1	CAGCATCTTGTCCTCTGCTCAGAGGAAGTCCTGCCCACTACACGGCGCTGTCGCTCTGACTCCGCCTCCGGCCGGCTCTCAGCCAGTGAG
693	10797	10571	693				primary	0	CTCC_HS10_122:7:1208:19619:100376/1_1	CAGCATCTTGTCCTCTGCTCAGAGGAAGTCCTGCCCACTACACGGCGCTGTCGCTCTGACTCCGCCTCCGGCCGGCTCTCAGCCAGTGAG
693	10877	10651	693				primary	0	CTCC_HS10_122:7:1307:5553:81858/1_1	CAGCATCTTGTCCTCTGCTCAGAGGAAGTCCTGCCCACTACACGGCGCTGTCGCTCTGACTCCGCCTCCGGCCGGCTCTCAGCCAGTGAG
693	11081	10855	693				primary	0	CTCC_HS10_122:7:2204:15344:11514/1_1	CAGCATCTTGTCCTCTGCTCAGAGGAAGTCCTGCCCACTACACGGCGCTGTCGCTCTGACTCCGCCTCCGGCCGGCTCTCAGCCAGTGAG
693	11431	11204	693				primary	0	CTCC_HS10_122:7:2303:17307:166101/1_1	CAGCATCTTGTCCTCTGCTCAGAGGAAGTCCTGCCCACTACACGGCGCTGTCGCTCTGACTCCGCCTCCGGCCGGCTCTCAGCCAGTGAG
693	11432	11205	693				primary	0	CTCC_HS10_122:7:2304:5376:9676/1_1	CAGCATCTTGTCCTCTGCTCAGAGGAAGTCCTGCCCACTACACGGCGCTGTCGCTCTGACTCCGCCTCCGGCCGGCTCTCAGCCAGTGAG
693	11497	11270	693				secondary		CTCC_HS10_122:7:2204:11774:199019/1_1	CAGCATCTTGTCCTCTGCTCAGAGGAAGTTCCGCCCACTACACGGCGCTGTCGCTCTGACTCCGCCTCCGGCCGGCTCTCAGCCAGTGAG
693	11676	11449	693				secondary		CTCC_HS10_122:7:1106:17096:198943/1_1	CAGCATCTTGTCCTCTGCTCAGAGGAAGTCCCGCCCACTACACGGCGCTGTCGCTCTGACTCCGCCTCCGGCCGGCTCTCAGCCAGTGAG
693	11682	11455	693				secondary		CTCC_HS10_122:7:1306:12866:28004/1_1	CAGCATCTTGTCCTCTGCTCAGAGGAAGTCCCGCCCACTACACGGCGCTGTCGCTCTGACTCCGCCTCCGGCCGGCTCTCAGCCAGTGAG
693	11730	11503	693				secondary		CTCC_HS10_122:7:2308:11717:138537/1_1	CAGCATCTTGTCCTCTGCTCAGAGGAAGTCCCGCCCACTACACGGCGCTGTCGCTCTGACTCCGCCTCCGGCCGGCTCTCAGCCAGTGAG
748			226376		0	+	consensus			CAGCCTGTATGTGAGCTGAAAGGGCAAAAAAACAAAACCAAGCACTCGGTGCACTTCCTGCTGAGATCGGAAGAGCGGTTCAGCAGGAAT	0	0	0
748			226376				model			OOOOOOOOOOOOOOOOOOOOOOOOOOOOOOOOOOOOOOOOOOOOOOOOOOOOOOOOOOOOOOOOOOOOOOOOOOOOOOOOOOOOOOOOOO
748			226376				primary	0	TGCAAGGA_HS10_122:8:1102:3699:60660/1_1	CAGCCTGTATGTGAGCTGAAAGGGCAAAAAAACAAAACCAAGCACTCGGTGCACTTCCTGCTGAGATCGGAAGAGCGGTTCAGCAGGAAT
748			226376				primary	0	TGCAAGGA_HS10_122:8:1103:9453:120268/1_1	CAGCCTGTATGTGAGCTGAAAGGGCAAAAAAACAAAACCAAGCACTCGGTGCACTTCCTGCTGAGATCGGAAGAGCGGTTCAGCAGGAAT
748			226376				primary	0	TGCAAGGA_HS10_122:8:1205:12809:139080/1_1	CAGCCTGTATGTGAGCTGAAAGGGCAAAAAAACAAAACCAAGCACTCGGTGCACTTCCTGCTGAGATCGGAAGAGCGGTTCAGCAGGAAT
748			226376				primary	0	TGCAAGGA_HS10_122:8:1301:6981:116778/1_1	CAGCCTGTATGTGAGCTGAAAGGGCAAAAAAACAAAACCAAGCACTCGGTGCACTTCCTGCTGAGATCGGAAGAGCGGTTCAGCAGGAAT
748			226376				primary	0	TGCAAGGA_HS10_122:8:1305:20223:132706/1_1	CAGCCTGTATGTGAGCTGAAAGGGCAAAAAAACAAAACCAAGCACTCGGTGCACTTCCTGCTGAGATCGGAAGAGCGGTTCAGCAGGAAT
748			226376				primary	0	TGCAAGGA_HS10_122:8:2103:20541:142386/1_1	CAGCCTGTATGTGAGCTGAAAGGGCAAAAAAACAAAACCAAGCACTCGGTGCACTTCCTGCTGAGATCGGAAGAGCGGTTCAGCAGGAAT
748			226376				primary	0	TGCAAGGA_HS10_122:8:2104:5070:12275/1_1	CAGCCTGTATGTGAGCTGAAAGGGCAAAAAAACAAAACCAAGCACTCGGTGCACTTCCTGCTGAGATCGGAAGAGCGGTTCAGCAGGAAT
748			226376				primary	0	TGCAAGGA_HS10_122:8:2104:6682:10638/1_1	CAGCCTGTATGTGAGCTGAAAGGGCAAAAAAACAAAACCAAGCACTCGGTGCACTTCCTGCTGAGATCGGAAGAGCGGTTCAGCAGGAAT
748			226376				primary	0	TGCAAGGA_HS10_122:8:2204:3390:180335/1_1	CAGCCTGTATGTGAGCTGAAAGGGCAAAAAAACAAAACCAAGCACTCGGTGCACTTCCTGCTGAGATCGGAAGAGCGGTTCAGCAGGAAT
748			226376				primary	0	TGCAAGGA_HS10_122:8:2206:17360:49464/1_1	CAGCCTGTATGTGAGCTGAAAGGGCAAAAAAACAAAACCAAGCACTCGGTGCACTTCCTGCTGAGATCGGAAGAGCGGTTCAGCAGGAAT
748			226376				primary	0	TGCAAGGA_HS10_122:8:2208:6720:46039/1_1	CAGCCTGTATGTGAGCTGAAAGGGCAAAAAAACAAAACCAAGCACTCGGTGCACTTCCTGCTGAGATCGGAAGAGCGGTTCAGCAGGAAT
748			226376				primary	0	TGCAAGGA_HS10_122:8:2302:15239:61515/1_1	CAGCCTGTATGTGAGCTGAAAGGGCAAAAAAACAAAACCAAGCACTCGGTGCACTTCCTGCTGAGATCGGAAGAGCGGTTCAGCAGGAAT
748			226376				primary	0	TGCAAGGA_HS10_122:8:2306:13672:86718/1_1	CAGCCTGTATGTGAGCTGAAAGGGCAAAAAAACAAAACCAAGCACTCGGTGCACTTCCTGCTGAGATCGGAAGAGCGGTTCAGCAGGAAT
748			226376				primary	0	TGCAAGGA_HS10_122:8:2306:7790:109327/1_1	CAGCCTGTATGTGAGCTGAAAGGGCAAAAAAACAAAACCAAGCACTCGGTGCACTTCCTGCTGAGATCGGAAGAGCGGTTCAGCAGGAAT
748			226376				primary	0	TGCAAGGA_HS10_122:8:2307:17748:54818/1_1	CAGCCTGTATGTGAGCTGAAAGGGCAAAAAAACAAAACCAAGCACTCGGTGCACTTCCTGCTGAGATCGGAAGAGCGGTTCAGCAGGAAT
748			226376				primary	0	TGCAAGGA_HS10_122:8:2307:9651:138971/1_1	CAGCCTGTATGTGAGCTGAAAGGGCAAAAAAACAAAACCAAGCACTCGGTGCACTTCCTGCTGAGATCGGAAGAGCGGTTCAGCAGGAAT
748			226376				primary	0	TGCAAGGA_HS10_122:8:2308:16067:127397/1_1	CAGCCTGTATGTGAGCTGAAAGGGCAAAAAAACAAAACCAAGCACTCGGTGCACTTCCTGCTGAGATCGGAAGAGCGGTTCAGCAGGAAT
748	11797	11570	748		0	+	consensus			CAGCCTGTATGTGAGCTGAAAGGGCAAAAAAACAAAACCAAGCACTCAGTGCACTTCCTGCTGAGATCGGAAGAGCGGTTCAGCAGGAAT	0	0	0
748	11808	11581	748				model			OOOOOOOOOOOOOOOOOOOOOOOOOOOOOOOOOOOOOOOOOOOOOOOEOOOOOOOOOOOOOOOOOOOOOOOOOOOOOOOOOOOOOOOOOO
748	11850	11623	748				primary	0	CTCC_HS10_122:7:1201:7155:175586/1_1	CAGCCTGTATGTGAGCTGAAAGGGCAAAAAAACAAAACCAAGCACTCAGTGCACTTCCTGCTGAGATCGGAAGAGCGGTTCAGCAGGAAT
748	11887	11660	748				primary	0	CTCC_HS10_122:7:1308:8887:124166/1_1	CAGCCTGTATGTGAGCTGAAAGGGCAAAAAAACAAAACCAAGCACTCAGTGCACTTCCTGCTGAGATCGGAAGAGCGGTTCAGCAGGAAT
748	11904	11677	748				primary	0	CTCC_HS10_122:7:2103:13035:82178/1_1	CAGCCTGTATGTGAGCTGAAAGGGCAAAAAAACAAAACCAAGCACTCAGTGCACTTCCTGCTGAGATCGGAAGAGCGGTTCAGCAGGAAT
748	11972	11745	748				primary	0	CTCC_HS10_122:7:2107:13304:9773/1_1	CAGCCTGTATGTGAGCTGAAAGGGCAAAAAAACAAAACCAAGCACTCAGTGCACTTCCTGCTGAGATCGGAAGAGCGGTTCAGCAGGAAT
748	11997	11770	748				primary	0	CTCC_HS10_122:7:2201:5980:80588/1_1	CAGCCTGTATGTGAGCTGAAAGGGCAAAAAAACAAAACCAAGCACTCAGTGCACTTCCTGCTGAGATCGGAAGAGCGGTTCAGCAGGAAT
748	12012	11785	748				primary	0	CTCC_HS10_122:7:2302:8682:25210/1_1	CAGCCTGTATGTGAGCTGAAAGGGCAAAAAAACAAAACCAAGCACTCAGTGCACTTCCTGCTGAGATCGGAAGAGCGGTTCAGCAGGAAT
748	12070	11843	748				secondary		CTCC_HS10_122:7:1204:9717:168145/1_1	CAGCCTGTATGTGAGCTGAAAGGGCAAAAAAACAAAACCAAGCACTCGGTGCACTTCCTGCTGAGATCGGAAGAGCGGTTCAGCAGGAAT
748	12360	12133	748				secondary		CTCC_HS10_122:7:2105:12976:68750/1_1	CAGCCTGTATGTGAGCTGAAAGGGCAAAAAAACAAAACCAAGCACTCGGTGCACTTCCTGCTGAGATCGGAAGAGCGGTTCAGCAGGAAT
748	12376	12149	748				secondary		CTCC_HS10_122:7:2201:16548:114856/1_1	CAGCCTGTATGTGAGCTGAAAGGGCAAAAAAACAAAACCAAGCACTCGGTGCACTTCCTGCTGAGATCGGAAGAGCGGTTCAGCAGGAAT
748	12428	12201	748				secondary		CTCC_HS10_122:7:2205:13235:106615/1_1	CAGCCTGTATGTGAGCTGAAAGGGCAAAAAAACAAAACCAAGCACTCGGTGCACTTCCTGCTGAGATCGGAAGAGCGGTTCAGCAGGAAT
748	12555	12328	748				secondary		CTCC_HS10_122:7:2305:1923:52580/1_1	CAGCCTGTATGTGAGCTGAAAGGGCAAAAAAACAAAACCAAGCACTCGGTGCACTTCCTGCAGAGATCGGAAGAGCGGTTCAGCAGGAAT
748	12596	12369	748				secondary		CTCC_HS10_122:7:1208:1567:145499/1_1	CAGCCTGTATGTGAGCTGAAAGGGCAAAAAAACAAAACCAAGCACTCAGTGCACTTCCTGCTGAGATCGGAGGAGCGGTTCAGCAGGAAT
822	159800	55015	6874		0	+	consensus			CAGCAGGTCATGGAACCGTTACCGTGGCTCGCCATCCTCACGCTGCTGAGATCGGAAGAGCGGTTCAGCAGGAATGCCGAGACCGATCTC	0	0	0
822	109908	55060	6874				model			OOOOOOOOEOOOOOOOOOOOOOOOOOOOOOOEOOOOOOOOOOOOOOOOOOOOOOOOOOOOOOOOOOOOOOOOOOOOOOOOOOOOOOOOOO
822	60560	55146	6874				primary	0	TGCAAGGA_HS10_122:8:1302:4931:94230/1_1	CAGCAGGTCATGGAACCGTTACCGTGGCTCGCCATCCTCACGCTGCTGAGATCGGAAGAGCGGTTCAGCAGGAATGCCGAGACCGATCTC
822	145598	55169	6874				primary	0	TGCAAGGA_HS10_122:8:1305:5836:185792/1_1	CAGCAGGTCATGGAACCGTTACCGTGGCTCGCCATCCTCACGCTGCTGAGATCGGAAGAGCGGTTCAGCAGGAATGCCGAGACCGATCTC
822	16447	55203	6874				primary	0	TGCAAGGA_HS10_122:8:2302:15658:69465/1_1	CAGCAGGTCATGGAACCGTTACCGTGGCTCGCCATCCTCACGCTGCTGAGATCGGAAGAGCGGTTCAGCAGGAATGCCGAGACCGATCTC
822	144752	55208	6874				primary	0	TGCAAGGA_HS10_122:8:2302:19543:18307/1_1	CAGCAGGTCATGGAACCGTTACCGTGGCTCGCCATCCTCACGCTGCTGAGATCGGAAGAGCGGTTCAGCAGGAATGCCGAGACCGATCTC
822	53179	55329	6874				primary	0	TGCAAGGA_HS10_122:8:2303:19668:112330/1_1	CAGCAGGTCATGGAACCGTTACCGTGGCTCGCCATCCTCACGCTGCTGAGATCGGAAGAGCGGTTCAGCAGGAATGCCGAGACCGATCTC
822	155666	55350	6874				primary	0	TGCAAGGA_HS10_122:8:2305:16795:139944/1_1	CAGCAGGTCATGGAACCGTTACCGTGGCTCGCCATCCTCACGCTGCTGAGATCGGAAGAGCGGTTCAGCAGGAATGCCGAGACCGATCTC
822	51529	55772	6874				primary	0	TGCAAGGA_HS10_122:8:2307:15995:4979/1_1	CAGCAGGTCATGGAACCGTTACCGTGGCTCGCCATCCTCACGCTGCTGAGATCGGAAGAGCGGTTCAGCAGGAATGCCGAGACCGATCTC
822	231115	55784	6874				primary	1	TGCAAGGA_HS10_122:8:1202:14526:170490/1_1	CAGCAGGTAATGGAACCGTTACCGTGGCTCGACATCCTCACGCTGCTGAGATCGGAAGAGCGGTTCAGCAGGAATGCCGAGACCGATCTC
822	139671	55786	6874				primary	1	TGCAAGGA_HS10_122:8:1302:18032:132322/1_1	CAGCAGGTAATGGAACCGTTACCGTGGCTCGACATCCTCACGCTGCTGAGATCGGAAGAGCGGTTCAGCAGGAATGCCGAGACCGATCTC
822	4095	55844	6874				primary	1	TGCAAGGA_HS10_122:8:2104:21139:142725/1_1	CAGCAGGTAATGGAACCGTTACCGTGGCTCGACATCCTCACGCTGCTGAGATCGGAAGAGCGGTTCAGCAGGAATGCCGAGACCGATCTC
822	123689	55859	6874				primary	1	TGCAAGGA_HS10_122:8:2204:20098:41554/1_1	CAGCAGGTAATGGAACCGTTACCGTGGCTCGACATCCTCACGCTGCTGAGATCGGAAGAGCGGTTCAGCAGGAATGCCGAGACCGATCTC
822	84015	55869	6874				primary	1	TGCAAGGA_HS10_122:8:2303:12936:72369/1_1	CAGCAGGTAATGGAACCGTTACCGTGGCTCGACATCCTCACGCTGCTGAGATCGGAAGAGCGGTTCAGCAGGAATGCCGAGACCGATCTC
822	169847	56003	6874				secondary		TGCAAGGA_HS10_122:8:1201:14122:192222/1_1	CAGCAGGTCATGGAACCGTTACCGTGGCTCGCCATCCTCACGCTGCTGAGATCGGAAGAGCGGTTCAGCAGGAATGCCGAGACCGACCTC
822	119176	56018	6874				secondary		TGCAAGGA_HS10_122:8:2307:14986:133179/1_1	CAGCAGGTCATGGAACCGTTACCGTGGCTCGCCATCCTCACGCTGCTGAGATCGGAAGAGCGGTTCAGCAGGAATGCCGAGACCGGTCTC
822	122560	56041	6874				secondary		TGCAAGGA_HS10_122:8:2107:13706:79593/1_1	CAGCAGGTAATGGAACCGTTACCGTGGCTCGACATCCTCACGCTGCTGAGATCGGAAGAGCGGTTCAGCAGGAATGCCGAGACCGAAATC
822	12625	12398	822		0	+	consensus			CAGCAGGTCATGGAACCGTTACCGTGGCTCGCCATCCTCACGCTGCTGAGATCGGAAGAGCGGTTCAGCAGGAATGCCGAGACCGATCTC	0	0	0
822	12681	12453	822				model			OOOOOOOOOOOOOOOOOOOOOOOOOOOOOOOOOOOOOOOOOOOOOOOOOOOOOOOOOOOOOOOOOOOOOOOOOOOOOOOOOOOOOOOOOO
822	12771	12543	822				primary	0	CTCC_HS10_122:7:1201:15271:67979/1_1	CAGCAGGTCATGGAACCGTTACCGTGGCTCGCCATCCTCACGCTGCTGAGATCGGAAGAGCGGTTCAGCAGGAATGCCGAGACCGATCTC
822	12972	12744	822				primary	0	CTCC_HS10_122:7:1205:1535:180625/1_1	CAGCAGGTCATGGAACCGTTACCGTGGCTCGCCATCCTCACGCTGCTGAGATCGGAAGAGCGGTTCAGCAGGAATGCCGAGACCGATCTC
822	12981	12753	822				primary	0	CTCC_HS10_122:7:1205:15706:196710/1_1	CAGCAGGTCATGGAACCGTTACCGTGGCTCGCCATCCTCACGCTGCTGAGATCGGAAGAGCGGTTCAGCAGGAATGCCGAGACCGATCTC
822	13002	12774	822				primary	0	CTCC_HS10_122:7:1206:15714:73158/1_1	CAGCAGGTCATGGAACCGTTACCGTGGCTCGCCATCCTCACGCTGCTGAGATCGGAAGAGCGGTTCAGCAGGAATGCCGAGACCGATCTC
822	13176	12948	822				primary	0	CTCC_HS10_122:7:2201:2521:197720/1_1	CAGCAGGTCATGGAACCGTTACCGTGGCTCGCCATCCTCACGCTGCTGAGATCGGAAGAGCGGTTCAGCAGGAATGCCGAGACCGATCTC
822	13184	12956	822				primary	0	CTCC_HS10_122:7:2206:10792:188747/1_1	CAGCAGGTCATGGAACCGTTACCGTGGCTCGCCATCCTCACGCTGCTGAGATCGGAAGAGCGGTTCAGCAGGAATGCCGAGACCGATCTC
822	13316	13088	822				primary	0	CTCC_HS10_122:7:2206:16968:191380/1_1	CAGCAGGTCATGGAACCGTTACCGTGGCTCGCCATCCTCACGCTGCTGAGATCGGAAGAGCGGTTCAGCAGGAATGCCGAGACCGATCTC
822	13463	13235	822				primary	0	CTCC_HS10_122:7:2206:9522:171637/1_1	CAGCAGGTCATGGAACCGTTACCGTGGCTCGCCATCCTCACGCTGCTGAGATCGGAAGAGCGGTTCAGCAGGAATGCCGAGACCGATCTC
822	13600	13372	822				primary	0	CTCC_HS10_122:7:2304:8091:137918/1_1	CAGCAGGTCATGGAACCGTTACCGTGGCTCGCCATCCTCACGCTGCTGAGATCGGAAGAGCGGTTCAGCAGGAATGCCGAGACCGATCTC
822	13604	13376	822				primary	0	CTCC_HS10_122:7:2307:3785:158735/1_1	CAGCAGGTCATGGAACCGTTACCGTGGCTCGCCATCCTCACGCTGCTGAGATCGGAAGAGCGGTTCAGCAGGAATGCCGAGACCGATCTC
822	13646	13418	822				secondary		CTCC_HS10_122:7:2106:5540:79639/1_1	CAGCAGGTCGTGGAACCGTTACCGTGGCTCGCCATCCTCACGCTGCTGAGATCGGAAGAGCGGTTCAGCAGGAATGCCGAGACCGATCTC
873	83455		86937		0	+	consensus			CTGCACCGCTGTGGTGTGTACGGCCGGGCCTGCTCTGACTGCTGTCTGGCTCGAGACCCCTACTGTGCCTGGGATGGAGAGAGCTGAGAT	0	0	0
873	200865		86937				model			OOOOOOOOOOOOOOEOOOOOOOOOOOOOOOOOOOOOOOOOOOOOOOOOOOOOOOOOOOOOOOOOOOOOOOOOOOOOOOOOOOOOOOOOOO
873	153024		86937				primary	0	TGCAAGGA_HS10_122:8:1303:6495:176582/1_1	CTGCACCGCTGTGGGGTGTACGGCCGGGCCTGCTCTGACTGCTGTCTGGCTCGAGACCCCTACTGTGCCTGGGATGGAGAGAGCTGAGAT
873	137856		86937				primary	0	TGCAAGGA_HS10_122:8:1306:4705:123472/1_1	CTGCACCGCTGTGGGGTGTACGGCCGGGCCTGCTCTGACTGCTGTCTGGCTCGAGACCCCTACTGTGCCTGGGATGGAGAGAGCTGAGAT
873	222034		86937				primary	0	TGCAAGGA_HS10_122:8:2101:1979:18003/1_1	CTGCACCGCTGTGGGGTGTACGGCCGGGCCTGCTCTGACTGCTGTCTGGCTCGAGACCCCTACTGTGCCTGGGATGGAGAGAGCTGAGAT
873	207710		86937				primary	0	TGCAAGGA_HS10_122:8:2202:6933:197797/1_1	CTGCACCGCTGTGGGGTGTACGGCCGGGCCTGCTCTGACTGCTGTCTGGCTCGAGACCCCTACTGTGCCTGGGATGGAGAGAGCTGAGAT
873	130852		86937				primary	0	TGCAAGGA_HS10_122:8:2207:6922:122623/1_1	CTGCACCGCTGTGGGGTGTACGGCCGGGCCTGCTCTGACTGCTGTCTGGCTCGAGACCCCTACTGTGCCTGGGATGGAGAGAGCTGAGAT
873	73024		86937				primary	1	TGCAAGGA_HS10_122:8:1206:17539:187517/1_1	CTGCACCGCTGTGGTGTGTACGGCCGGGCCTGCTCTGACTGCTGTCTGGCTCGAGACCCCTACTGTGCCTGGGATGGAGAGAGCTGAGAT
873	134864		86937				primary	1	TGCAAGGA_HS10_122:8:1304:10637:36647/1_1	CTGCACCGCTGTGGTGTGTACGGCCGGGCCTGCTCTGACTGCTGTCTGGCTCGAGACCCCTACTGTGCCTGGGATGGAGAGAGCTGAGAT
873	201359		86937				primary	1	TGCAAGGA_HS10_122:8:2102:3950:143919/1_1	CTGCACCGCTGTGGTGTGTACGGCCGGGCCTGCTCTGACTGCTGTCTGGCTCGAGACCCCTACTGTGCCTGGGATGGAGAGAGCTGAGAT
873	147525		86937				primary	1	TGCAAGGA_HS10_122:8:2104:18882:5462/1_1	CTGCACCGCTGTGGTGTGTACGGCCGGGCCTGCTCTGACTGCTGTCTGGCTCGAGACCCCTACTGTGCCTGGGATGGAGAGAGCTGAGAT
873	94759		86937				primary	1	TGCAAGGA_HS10_122:8:2201:11222:76519/1_1	CTGCACCGCTGTGGTGTGTACGGCCGGGCCTGCTCTGACTGCTGTCTGGCTCGAGACCCCTACTGTGCCTGGGATGGAGAGAGCTGAGAT
873	159633		86937				primary	1	TGCAAGGA_HS10_122:8:2306:20088:82416/1_1	CTGCACCGCTGTGGTGTGTACGGCCGGGCCTGCTCTGACTGCTGTCTGGCTCGAGACCCCTACTGTGCCTGGGATGGAGAGAGCTGAGAT
873	13735	13507	873		0	+	consensus			CTGCACCGCTGTGGTGTGTACGGCCGGGCCTGCTCTGACTGCTGTCTGGCTCGAGACCCCTACTGTGCCTGGGATGGAGAGAGCTGAGAT	0	0	0
873	13917	13689	873				model			OOOOOOOOOOOOOOOOOOOOOOOOOOOOOOOOOOOOOOOOOOOOOOOOOOOOOOOOOOOOOOOOOOOOOOOOOOOOOOOOOOOOOOOOOO
873	14197	13969	873				primary	0	CTCC_HS10_122:7:1103:15127:9140/1_1	CTGCACCGCTGTGGTGTGTACGGCCGGGCCTGCTCTGACTGCTGTCTGGCTCGAGACCCCTACTGTGCCTGGGATGGAGAGAGCTGAGAT
873	14204	13976	873				primary	0	CTCC_HS10_122:7:1106:19773:34418/1_1	CTGCACCGCTGTGGTGTGTACGGCCGGGCCTGCTCTGACTGCTGTCTGGCTCGAGACCCCTACTGTGCCTGGGATGGAGAGAGCTGAGAT
873	14218	13990	873				primary	0	CTCC_HS10_122:7:1107:1984:54017/1_1	CTGCACCGCTGTGGTGTGTACGGCCGGGCCTGCTCTGACTGCTGTCTGGCTCGAGACCCCTACTGTGCCTGGGATGGAGAGAGCTGAGAT
873	14255	14027	873				primary	0	CTCC_HS10_122:7:1107:5065:118870/1_1	CTGCACCGCTGTGGTGTGTACGGCCGGGCCTGCTCTGACTGCTGTCTGGCTCGAGACCCCTACTGTGCCTGGGATGGAGAGAGCTGAGAT
873	14306	14078	873				primary	0	CTCC_HS10_122:7:1208:5861:13024/1_1	CTGCACCGCTGTGGTGTGTACGGCCGGGCCTGCTCTGACTGCTGTCTGGCTCGAGACCCCTACTGTGCCTGGGATGGAGAGAGCTGAGAT
873	14314	14086	873				primary	0	CTCC_HS10_122:7:1302:12848:110943/1_1	CTGCACCGCTGTGGTGTGTACGGCCGGGCCTGCTCTGACTGCTGTCTGGCTCGAGACCCCTACTGTGCCTGGGATGGAGAGAGCTGAGAT
873	14338	14110	873				primary	0	CTCC_HS10_122:7:1307:18772:114296/1_1	CTGCACCGCTGTGGTGTGTACGGCCGGGCCTGCTCTGACTGCTGTCTGGCTCGAGACCCCTACTGTGCCTGGGATGGAGAGAGCTGAGAT
873	14365	14137	873				primary	0	CTCC_HS10_122:7:2102:13399:69460/1_1	CTGCACCGCTGTGGTGTGTACGGCCGGGCCTGCTCTGACTGCTGTCTGGCTCGAGACCCCTACTGTGCCTGGGATGGAGAGAGCTGAGAT
873	14405	14177	873				primary	0	CTCC_HS10_122:7:2103:12756:107968/1_1	CTGCACCGCTGTGGTGTGTACGGCCGGGCCTGCTCTGACTGCTGTCTGGCTCGAGACCCCTACTGTGCCTGGGATGGAGAGAGCTGAGAT
873	14434	14206	873				primary	0	CTCC_HS10_122:7:2105:17690:9981/1_1	CTGCACCGCTGTGGTGTGTACGGCCGGGCCTGCTCTGACTGCTGTCTGGCTCGAGACCCCTACTGTGCCTGGGATGGAGAGAGCTGAGAT
873	14435	14207	873				primary	0	CTCC_HS10_122:7:2106:2241:48704/1_1	CTGCACCGCTGTGGTGTGTACGGCCGGGCCTGCTCTGACTGCTGTCTGGCTCGAGACCCCTACTGTGCCTGGGATGGAGAGAGCTGAGAT
873	14444	14216	873				primary	0	CTCC_HS10_122:7:2203:6885:146393/1_1	CTGCACCGCTGTGGTGTGTACGGCCGGGCCTGCTCTGACTGCTGTCTGGCTCGAGACCCCTACTGTGCCTGGGATGGAGAGAGCTGAGAT
873	14658	14430	873				primary	0	CTCC_HS10_122:7:2308:20811:128424/1_1	CTGCACCGCTGTGGTGTGTACGGCCGGGCCTGCTCTGACTGCTGTCTGGCTCGAGACCCCTACTGTGCCTGGGATGGAGAGAGCTGAGAT
886			24522		0	+	consensus			CAGCTGTTATTAATGGTCTATGAAGAAGTTGTGTTGGGATTATTCCTCTGCTGGGCTCACTATTGATGAGCTATACAGCTGAGATCGGAA	0	0	0
886			24522				model			OOOOOOOOOOOOOOOOOOOOOOOOOOOOOOOOOOOOOOOOOOOOOOOOOOOOOOOEOOOOOOOOOOOOOOOOOOOOOOOOOOOOOOOOOO
886			24522				primary	0	TGCAAGGA_HS10_122:8:1302:2050:136541/1_1	CAGCTGTTATTAATGGTCTATGAAGAAGTTGTGTTGGGATTATTCCTCTGCTGGGCTCACTATTGATGAGCTATACAGCTGAGATCGGAA
886			24522				primary	0	TGCAAGGA_HS10_122:8:2201:13986:124188/1_1	CAGCTGTTATTAATGGTCTATGAAGAAGTTGTGTTGGGATTATTCCTCTGCTGGGCTCACTATTGATGAGCTATACAGCTGAGATCGGAA
886			24522				primary	0	TGCAAGGA_HS10_122:8:2203:9622:142879/1_1	CAGCTGTTATTAATGGTCTATGAAGAAGTTGTGTTGGGATTATTCCTCTGCTGGGCTCACTATTGATGAGCTATACAGCTGAGATCGGAA
886			24522				primary	0	TGCAAGGA_HS10_122:8:2208:15948:85705/1_1	CAGCTGTTATTAATGGTCTATGAAGAAGTTGTGTTGGGATTATTCCTCTGCTGGGCTCACTATTGATGAGCTATACAGCTGAGATCGGAA
886			24522				primary	0	TGCAAGGA_HS10_122:8:2306:5286:178416/1_1	CAGCTGTTATTAATGGTCTATGAAGAAGTTGTGTTGGGATTATTCCTCTGCTGGGCTCACTATTGATGAGCTATACAGCTGAGATCGGAA
886			24522				secondary		TGCAAGGA_HS10_122:8:1102:12336:186989/1_1	CAGCTGTTATTAATGGTCTACGAAGAAGTTGTGTTGGGATTATTCCTCTGCTGGGCTCACTATTGATGAGCTATACAGCTGAGATCGGAA
886			24522				secondary		TGCAAGGA_HS10_122:8:2102:20244:178352/1_1	CAGCTGTTATTAATGGTCTATGAAGAAGTTGTGTTGGGATTATTCCTCTGCTGGGCTCACTATTGATGAGCTATACAGCTGAGATCGGAG
886			24522				secondary		TGCAAGGA_HS10_122:8:1106:16135:59667/1_1	CAGCTGTTATTAATGGTCTATGAAGAAGTTGTGTTGGGATTATTCCTCTGCTGGGTTCACTATTGATGAGCTATACAGCTGAGATCGGAA
886			24522				secondary		TGCAAGGA_HS10_122:8:1302:14299:43447/1_1	CAGCTGTTATTAATGGTCTATGAAGAAGTTGTGTTGGGATTATTCCTCTGCTGGGTTCACTATTGATGAGCTATACAGCTGAGATCGGAA
886			24522				secondary		TGCAAGGA_HS10_122:8:2308:16494:71803/1_1	CAGCTGTTATTAATGGTCTATGAAGAAGTTGTGTTGGGATTATTCCTCTGCTGGGTTCACTATTGATGAGCTATACAGCTGAGATCGGAA
886			24522				secondary		TGCAAGGA_HS10_122:8:1107:9911:87291/1_1	CAGCTGTTATTAATGGTCTATGAAGAAGTTGTGTTGGAATTATTCCTCTGCTGGGCTCACTATTGATGAGCTATACAGCTGAGATCGGAA
886	14669	14441	886		0	+	consensus			CAGCTGTTATTAATGGTCTATGAAGAAGTTGTGTTGGGATTATTCCTCTGCTGGGCTCACTATTGATGAGCTATACAGCTGAGATCGGAA	0	0	0
886	14915	14687	886				model			OOOOOOOOOOOOOOOOOOOOOOOOOOOOOOOOOOOOOOOOOOOOOOOOOOOOOOOOOOOOOOOOOOOOOOOOOOOOOOOOOOOOOOOOOO
886	14991	14763	886				primary	0	CTCC_HS10_122:7:1204:13278:116094/1_1	CAGCTGTTATTAATGGTCTATGAAGAAGTTGTGTTGGGATTATTCCTCTGCTGGGCTCACTATTGATGAGCTATACAGCTGAGATCGGAA
886	15010	14782	886				primary	0	CTCC_HS10_122:7:1207:19254:136760/1_1	CAGCTGTTATTAATGGTCTATGAAGAAGTTGTGTTGGGATTATTCCTCTGCTGGGCTCACTATTGATGAGCTATACAGCTGAGATCGGAA
886	15053	14825	886				primary	0	CTCC_HS10_122:7:1307:6366:165006/1_1	CAGCTGTTATTAATGGTCTATGAAGAAGTTGTGTTGGGATTATTCCTCTGCTGGGCTCACTATTGATGAGCTATACAGCTGAGATCGGAA
886	15071	14843	886				primary	0	CTCC_HS10_122:7:2108:5925:66172/1_1	CAGCTGTTATTAATGGTCTATGAAGAAGTTGTGTTGGGATTATTCCTCTGCTGGGCTCACTATTGATGAGCTATACAGCTGAGATCGGAA
886	15122	14894	886				primary	0	CTCC_HS10_122:7:2204:3125:80958/1_1	CAGCTGTTATTAATGGTCTATGAAGAAGTTGTGTTGGGATTATTCCTCTGCTGGGCTCACTATTGATGAGCTATACAGCTGAGATCGGAA
886	15144	14916	886				primary	0	CTCC_HS10_122:7:2206:7900:7707/1_1	CAGCTGTTATTAATGGTCTATGAAGAAGTTGTGTTGGGATTATTCCTCTGCTGGGCTCACTATTGATGAGCTATACAGCTGAGATCGGAA
886	15367	15139	886				primary	0	CTCC_HS10_122:7:2207:19381:176521/1_1	CAGCTGTTATTAATGGTCTATGAAGAAGTTGTGTTGGGATTATTCCTCTGCTGGGCTCACTATTGATGAGCTATACAGCTGAGATCGGAA
886	15503	15275	886				primary	0	CTCC_HS10_122:7:2305:20414:94289/1_1	CAGCTGTTATTAATGGTCTATGAAGAAGTTGTGTTGGGATTATTCCTCTGCTGGGCTCACTATTGATGAGCTATACAGCTGAGATCGGAA
886	15519	15291	886				secondary		CTCC_HS10_122:7:2207:21140:176807/1_1	CAGCTGTTATTAATGGTCTATGAAGAAGTTGTGTTGGGATTATTCCTCTGCTGGGCTCACTATTGATGAGCTATACCGCTGAGATCGGAA
898			139075		0	+	consensus			CTGCTCAGCTGGAAATCTTTCCCTTTAGGTGGAGGAGAGGGACGGTGAGGATGGTGGACGGGGTTTCCACGGCAACCGCTGAGATCGGAA	0	0	0
898			139075				model			OOOOOOOOOOOOOOOOOOOOOOOOOOOOOOOOOOOOOOOOOOEOOOOOOOOOOOOOOOOOOOOOOOOOOOOOOOOOOOOOOOOOOOOOOO
898			139075				primary	0	TGCAAGGA_HS10_122:8:1102:12079:51576/1_1	CTGCTCAGCTGGAAATCTTTCCCTTTAGGTGGAGGAGAGGGATGGTGAGGATGGTGGACGGGGTTTCCACGGCAACCGCTGAGATCGGAA
898			139075				primary	0	TGCAAGGA_HS10_122:8:1107:11351:54335/1_1	CTGCTCAGCTGGAAATCTTTCCCTTTAGGTGGAGGAGAGGGATGGTGAGGATGGTGGACGGGGTTTCCACGGCAACCGCTGAGATCGGAA
898			139075				primary	0	TGCAAGGA_HS10_122:8:1107:9326:88876/1_1	CTGCTCAGCTGGAAATCTTTCCCTTTAGGTGGAGGAGAGGGATGGTGAGGATGGTGGACGGGGTTTCCACGGCAACCGCTGAGATCGGAA
898			139075				primary	0	TGCAAGGA_HS10_122:8:1202:15569:86407/1_1	CTGCTCAGCTGGAAATCTTTCCCTTTAGGTGGAGGAGAGGGATGGTGAGGATGGTGGACGGGGTTTCCACGGCAACCGCTGAGATCGGAA
898			139075				primary	0	TGCAAGGA_HS10_122:8:1301:15531:138893/1_1	CTGCTCAGCTGGAAATCTTTCCCTTTAGGTGGAGGAGAGGGATGGTGAGGATGGTGGACGGGGTTTCCACGGCAACCGCTGAGATCGGAA
898			139075				primary	0	TGCAAGGA_HS10_122:8:1305:9391:30777/1_1	CTGCTCAGCTGGAAATCTTTCCCTTTAGGTGGAGGAGAGGGATGGTGAGGATGGTGGACGGGGTTTCCACGGCAACCGCTGAGATCGGAA
898			139075				primary	0	TGCAAGGA_HS10_122:8:2107:20561:15580/1_1	CTGCTCAGCTGGAAATCTTTCCCTTTAGGTGGAGGAGAGGGATGGTGAGGATGGTGGACGGGGTTTCCACGGCAACCGCTGAGATCGGAA
898			139075				primary	0	TGCAAGGA_HS10_122:8:2207:3112:57988/1_1	CTGCTCAGCTGGAAATCTTTCCCTTTAGGTGGAGGAGAGGGATGGTGAGGATGGTGGACGGGGTTTCCACGGCAACCGCTGAGATCGGAA
898			139075				primary	1	TGCAAGGA_HS10_122:8:1103:11084:149662/1_1	CTGCTCAGCTGGAAATCTTTCCCTTTAGGTGGAGGAGAGGGACGGTGAGGATGGTGGACGGGGTTTCCACGGCAACCGCTGAGATCGGAA
898			139075				primary	1	TGCAAGGA_HS10_122:8:1103:11299:189290/1_1	CTGCTCAGCTGGAAATCTTTCCCTTTAGGTGGAGGAGAGGGACGGTGAGGATGGTGGACGGGGTTTCCACGGCAACCGCTGAGATCGGAA
898			139075				primary	1	TGCAAGGA_HS10_122:8:1202:20846:36598/1_1	CTGCTCAGCTGGAAATCTTTCCCTTTAGGTGGAGGAGAGGGACGGTGAGGATGGTGGACGGGGTTTCCACGGCAACCGCTGAGATCGGAA
898			139075				primary	1	TGCAAGGA_HS10_122:8:1208:15502:50196/1_1	CTGCTCAGCTGGAAATCTTTCCCTTTAGGTGGAGGAGAGGGACGGTGAGGATGGTGGACGGGGTTTCCACGGCAACCGCTGAGATCGGAA
898			139075				primary	1	TGCAAGGA_HS10_122:8:1303:3594:118838/1_1	CTGCTCAGCTGGAAATCTTTCCCTTTAGGTGGAGGAGAGGGACGGTGAGGATGGTGGACGGGGTTTCCACGGCAACCGCTGAGATCGGAA
898			139075				primary	1	TGCAAGGA_HS10_122:8:2101:16090:67171/1_1	CTGCTCAGCTGGAAATCTTTCCCTTTAGGTGGAGGAGAGGGACGGTGAGGATGGTGGACGGGGTTTCCACGGCAACCGCTGAGATCGGAA
898			139075				primary	1	TGCAAGGA_HS10_122:8:2302:5250:90169/1_1	CTGCTCAGCTGGAAATCTTTCCCTTTAGGTGGAGGAGAGGGACGGTGAGGATGGTGGACGGGGTTTCCACGGCAACCGCTGAGATCGGAA
898			139075				primary	1	TGCAAGGA_HS10_122:8:2303:12183:64330/1_1	CTGCTCAGCTGGAAATCTTTCCCTTTAGGTGGAGGAGAGGGACGGTGAGGATGGTGGACGGGGTTTCCACGGCAACCGCTGAGATCGGAA
898			139075				primary	1	TGCAAGGA_HS10_122:8:2303:18757:190474/1_1	CTGCTCAGCTGGAAATCTTTCCCTTTAGGTGGAGGAGAGGGACGGTGAGGATGGTGGACGGGGTTTCCACGGCAACCGCTGAGATCGGAA
898			139075				primary	1	TGCAAGGA_HS10_122:8:2308:13140:174447/1_1	CTGCTCAGCTGGAAATCTTTCCCTTTAGGTGGAGGAGAGGGACGGTGAGGATGGTGGACGGGGTTTCCACGGCAACCGCTGAGATCGGAA
898			139075				secondary		TGCAAGGA_HS10_122:8:1206:9687:37238/1_1	CTGCTCAGCTGGAAATCTTTCCCTTTAGGTGGAGGAGAGGGATGGTGAGGATGGTGGACGGGGTTTCCACGGAAACCGCTGAGATCGGAA
898	15598	15370	898		0	+	consensus			CTGCTCAGCTGGAAATCTTTCCCTTTAGGTGGAGGAGAGGGACGGTGAGGATGGTGGACGGGGTTTCCACGGCAACCGCTGAGATCGGAA	0	0	0
898	15630	15402	898				model			OOOOOOOOOOOOOOOOOOOOOOOOOOOOOOOOOOOOOOOOOOOOOOOOOOOOOOOOOOOOOOOOOOOOOOOOOOOOOOOOOOOOOOOOOO
898	15634	15406	898				primary	0	CTCC_HS10_122:7:1102:20371:79016/1_1	CTGCTCAGCTGGAAATCTTTCCCTTTAGGTGGAGGAGAGGGACGGTGAGGATGGTGGACGGGGTTTCCACGGCAACCGCTGAGATCGGAA
898	15702	15474	898				primary	0	CTCC_HS10_122:7:1102:2177:103579/1_1	CTGCTCAGCTGGAAATCTTTCCCTTTAGGTGGAGGAGAGGGACGGTGAGGATGGTGGACGGGGTTTCCACGGCAACCGCTGAGATCGGAA
898	15706	15478	898				primary	0	CTCC_HS10_122:7:1103:10699:125851/1_1	CTGCTCAGCTGGAAATCTTTCCCTTTAGGTGGAGGAGAGGGACGGTGAGGATGGTGGACGGGGTTTCCACGGCAACCGCTGAGATCGGAA
898	15718	15490	898				primary	0	CTCC_HS10_122:7:1105:2110:154074/1_1	CTGCTCAGCTGGAAATCTTTCCCTTTAGGTGGAGGAGAGGGACGGTGAGGATGGTGGACGGGGTTTCCACGGCAACCGCTGAGATCGGAA
898	15828	15600	898				primary	0	CTCC_HS10_122:7:1204:10871:92842/1_1	CTGCTCAGCTGGAAATCTTTCCCTTTAGGTGGAGGAGAGGGACGGTGAGGATGGTGGACGGGGTTTCCACGGCAACCGCTGAGATCGGAA
898	15852	15624	898				primary	0	CTCC_HS10_122:7:1204:11210:186534/1_1	CTGCTCAGCTGGAAATCTTTCCCTTTAGGTGGAGGAGAGGGACGGTGAGGATGGTGGACGGGGTTTCCACGGCAACCGCTGAGATCGGAA
898	15861	15633	898				primary	0	CTCC_HS10_122:7:1204:2434:162262/1_1	CTGCTCAGCTGGAAATCTTTCCCTTTAGGTGGAGGAGAGGGACGGTGAGGATGGTGGACGGGGTTTCCACGGCAACCGCTGAGATCGGAA
898	15986	15756	898				primary	0	CTCC_HS10_122:7:1206:15183:199891/1_1	CTGCTCAGCTGGAAATCTTTCCCTTTAGGTGGAGGAGAGGGACGGTGAGGATGGTGGACGGGGTTTCCACGGCAACCGCTGAGATCGGAA
898	16097	15867	898				primary	0	CTCC_HS10_122:7:1207:8930:26243/1_1	CTGCTCAGCTGGAAATCTTTCCCTTTAGGTGGAGGAGAGGGACGGTGAGGATGGTGGACGGGGTTTCCACGGCAACCGCTGAGATCGGAA
898	16288	16058	898				primary	0	CTCC_HS10_122:7:2103:7897:186814/1_1	CTGCTCAGCTGGAAATCTTTCCCTTTAGGTGGAGGAGAGGGACGGTGAGGATGGTGGACGGGGTTTCCACGGCAACCGCTGAGATCGGAA
898	16452	16222	898				primary	0	CTCC_HS10_122:7:2106:4277:106781/1_1	CTGCTCAGCTGGAAATCTTTCCCTTTAGGTGGAGGAGAGGGACGGTGAGGATGGTGGACGGGGTTTCCACGGCAACCGCTGAGATCGGAA
898	16464	16234	898				primary	0	CTCC_HS10_122:7:2302:11621:171671/1_1	CTGCTCAGCTGGAAATCTTTCCCTTTAGGTGGAGGAGAGGGACGGTGAGGATGGTGGACGGGGTTTCCACGGCAACCGCTGAGATCGGAA
898	16521	16291	898				primary	0	CTCC_HS10_122:7:2303:2170:83869/1_1	CTGCTCAGCTGGAAATCTTTCCCTTTAGGTGGAGGAGAGGGACGGTGAGGATGGTGGACGGGGTTTCCACGGCAACCGCTGAGATCGGAA
898	16620	16390	898				secondary		CTCC_HS10_122:7:2305:17894:168301/1_1	CTGCTCAGCTGGAAATCTTTCCCTTTAGGTGGAGGAGAGGGACGGTGAGGATGGTGGACGGGGTTTCAACGGCAACCGCTGAGATCGGAA
978			204653		0	+	consensus			CAGCTCTGCATTAAAGTGTGACATTAACCTTGACAGACTGGACACGGTGCAAGGAAACAGCCAACATTTTGTGGTGCTGAGATCGGAAGA	0	0	0
978			204653				model			OOOOOOOOOOOOOOOOOOOOOOOEOOOOOOOOOOOOOOOOOOOOOOOOOOOOOOOOOOOOOOOOOOOOOOOOOOOOOOOOOOOOOOOOOO
978			204653				primary	0	TGCAAGGA_HS10_122:8:1305:3338:156020/1_1	CAGCTCTGCATTAAAGTGTGACATTAACCTTGACAGACTGGACACGGTGCAAGGAAACAGCCAACATTTTGTGGTGCTGAGATCGGAAGA
978			204653				primary	0	TGCAAGGA_HS10_122:8:2103:20924:60738/1_1	CAGCTCTGCATTAAAGTGTGACATTAACCTTGACAGACTGGACACGGTGCAAGGAAACAGCCAACATTTTGTGGTGCTGAGATCGGAAGA
978			204653				primary	0	TGCAAGGA_HS10_122:8:2106:11108:147535/1_1	CAGCTCTGCATTAAAGTGTGACATTAACCTTGACAGACTGGACACGGTGCAAGGAAACAGCCAACATTTTGTGGTGCTGAGATCGGAAGA
978			204653				primary	0	TGCAAGGA_HS10_122:8:2202:15816:144270/1_1	CAGCTCTGCATTAAAGTGTGACATTAACCTTGACAGACTGGACACGGTGCAAGGAAACAGCCAACATTTTGTGGTGCTGAGATCGGAAGA
978			204653				primary	0	TGCAAGGA_HS10_122:8:2206:5537:162331/1_1	CAGCTCTGCATTAAAGTGTGACATTAACCTTGACAGACTGGACACGGTGCAAGGAAACAGCCAACATTTTGTGGTGCTGAGATCGGAAGA
978			204653				secondary		TGCAAGGA_HS10_122:8:1208:5070:145123/1_1	CAGCTCTGCATTAAAGTGTGACACTAACCTTGACAGACTGGACACGGTGCAAGGAAACAGCCAACATTTTGTGGTGCTGAGATCGGAAGA
978			204653				secondary		TGCAAGGA_HS10_122:8:2203:15104:177768/1_1	CAGCTCTGCATTAAAGTGTGACATTAACCTTGACAGACCGGACACGGTGCAAGGAAACAGCCAACATTTTGTGGTGCCGAGATCGGAAGA
978			204653				secondary		TGCAAGGA_HS10_122:8:1305:9066:92260/1_1	CAGCTCTGCATTAAAGTGTGACAATAACCTTGACAGACTGGACACGGTGCAAGGAAACAGCCAACATTTTGTGGTGCTGAGATCGGAAGA
978			204653				secondary		TGCAAGGA_HS10_122:8:2303:7753:118979/1_1	CAGCTCTGCATTAAAGTGTGACAATAACCTTGACAGACTGGACACGGTGCAAGGAAACAGCCAACATTTTGTGGTGCTGAGATCGGAAGA
978			204653				secondary		TGCAAGGA_HS10_122:8:1203:21301:191053/1_1	CAGCTCTGCATTAAAGTGTGACAATAACCTTGACAGACTGGACACGGTGCAAGGAAACAGCCAACATTTTGTGGTGCTGAGATCGGAAGA
978			204653				secondary		TGCAAGGA_HS10_122:8:1305:2565:178245/1_1	CAGCTCTGCATTAAAGTGTGACAATAACCTTGACAGACTGGACACGGTGCAAGGAAACAGCCAACATTTTGTGGTGCTGAGATCGGAAGA
978	16665	16435	978		0	+	consensus			CAGCTCTGCATTAAAGTGTGACAATAACCTTGACAGACTGGACACGGTGCAAGGAAACAGCCAACATTTTGTGGTGCTGAGATCGGAAGA	0	0	0
978	16689	16459	978				model			OOOOOOOOOOOOOOOOOOOOOOOOOOOOOOOOOOOOOOOOOOOOOOOOOOOOOOOOOOOOOOOOOOOOOOOOOOOOOOOOOOOOOOOOOO
978	16705	16475	978				primary	0	CTCC_HS10_122:7:1101:11957:108374/1_1	CAGCTCTGCATTAAAGTGTGACAATAACCTTGACAGACTGGACACGGTGCAAGGAAACAGCCAACATTTTGTGGTGCTGAGATCGGAAGA
978	16768	16538	978				primary	0	CTCC_HS10_122:7:1104:15821:5988/1_1	CAGCTCTGCATTAAAGTGTGACAATAACCTTGACAGACTGGACACGGTGCAAGGAAACAGCCAACATTTTGTGGTGCTGAGATCGGAAGA
978	16855	16625	978				primary	0	CTCC_HS10_122:7:1104:2306:69200/1_1	CAGCTCTGCATTAAAGTGTGACAATAACCTTGACAGACTGGACACGGTGCAAGGAAACAGCCAACATTTTGTGGTGCTGAGATCGGAAGA
978	16870	16640	978				primary	0	CTCC_HS10_122:7:1108:18403:94332/1_1	CAGCTCTGCATTAAAGTGTGACAATAACCTTGACAGACTGGACACGGTGCAAGGAAACAGCCAACATTTTGTGGTGCTGAGATCGGAAGA
978	16880	16650	978				primary	0	CTCC_HS10_122:7:1204:10596:56727/1_1	CAGCTCTGCATTAAAGTGTGACAATAACCTTGACAGACTGGACACGGTGCAAGGAAACAGCCAACATTTTGTGGTGCTGAGATCGGAAGA
978	16890	16660	978				primary	0	CTCC_HS10_122:7:1206:3149:36145/1_1	CAGCTCTGCATTAAAGTGTGACAATAACCTTGACAGACTGGACACGGTGCAAGGAAACAGCCAACATTTTGTGGTGCTGAGATCGGAAGA
978	16930	16700	978				primary	0	CTCC_HS10_122:7:1207:9193:90627/1_1	CAGCTCTGCATTAAAGTGTGACAATAACCTTGACAGACTGGACACGGTGCAAGGAAACAGCCAACATTTTGTGGTGCTGAGATCGGAAGA
978	17082	16852	978				primary	0	CTCC_HS10_122:7:1301:14656:18986/1_1	CAGCTCTGCATTAAAGTGTGACAATAACCTTGACAGACTGGACACGGTGCAAGGAAACAGCCAACATTTTGTGGTGCTGAGATCGGAAGA
978	17122	16892	978				primary	0	CTCC_HS10_122:7:2102:17958:113750/1_1	CAGCTCTGCATTAAAGTGTGACAATAACCTTGACAGACTGGACACGGTGCAAGGAAACAGCCAACATTTTGTGGTGCTGAGATCGGAAGA
978	17138	16908	978				primary	0	CTCC_HS10_122:7:2105:19837:2647/1_1	CAGCTCTGCATTAAAGTGTGACAATAACCTTGACAGACTGGACACGGTGCAAGGAAACAGCCAACATTTTGTGGTGCTGAGATCGGAAGA
978	17144	16914	978				primary	0	CTCC_HS10_122:7:2203:4019:66141/1_1	CAGCTCTGCATTAAAGTGTGACAATAACCTTGACAGACTGGACACGGTGCAAGGAAACAGCCAACATTTTGTGGTGCTGAGATCGGAAGA
978	17179	16949	978				primary	0	CTCC_HS10_122:7:2205:19542:102469/1_1	CAGCTCTGCATTAAAGTGTGACAATAACCTTGACAGACTGGACACGGTGCAAGGAAACAGCCAACATTTTGTGGTGCTGAGATCGGAAGA
978	17186	16956	978				primary	0	CTCC_HS10_122:7:2308:5792:80289/1_1	CAGCTCTGCATTAAAGTGTGACAATAACCTTGACAGACTGGACACGGTGCAAGGAAACAGCCAACATTTTGTGGTGCTGAGATCGGAAGA
978	17233	17003	978				secondary		CTCC_HS10_122:7:1208:18254:33764/1_1	CAGCTCTGCATTAAAGTGTGACAATAACCTTGACAGACTGGACACGGTGCAAGGAAACAGCCAACACTTTGTGGTGCTGAGATCGGAGGA
978	17295	17065	978				secondary		CTCC_HS10_122:7:2106:18512:85436/1_1	CTGCTCTGCATTAAAGTGTGACAATAACCTTGACAGACTGGACACGGAGCAAGGAAACAGCCAACATTTTGTGGTGCTGAGATCGGAAGA
1029	72835		87874		0	+	consensus			CAGCTTCGGGTTGCGGACAGCAGGTCTTGGTGGTTATACCCCAACAATTGTACAAATTATCACTTAGCTGAGATCGGAAGAGCGGTTCAG	0	0	0
1029	143460		87874				model			OOOOEOEOOOOOOOOOOOOOOOOOOOOOOOOOOOOOOOOOOOOOOOOOOOOOOOOOOOOOOOOOOOOOOOOOOOOOOOOOOOOOOOOOOO
1029	131527		87874				primary	0	TGCAAGGA_HS10_122:8:1102:6602:58838/1_1	CAGCTTCGGGTTGCGGACAGCAGGTCTTGGTGGTTATACCCCAACAATTGTACAAATTATCACTTAGCTGAGATCGGAAGAGCGGTTCAG
1029	150806		87874				primary	0	TGCAAGGA_HS10_122:8:1203:19177:147170/1_1	CAGCTTCGGGTTGCGGACAGCAGGTCTTGGTGGTTATACCCCAACAATTGTACAAATTATCACTTAGCTGAGATCGGAAGAGCGGTTCAG
1029	164326		87874				primary	0	TGCAAGGA_HS10_122:8:1304:4303:120590/1_1	CAGCTTCGGGTTGCGGACAGCAGGTCTTGGTGGTTATACCCCAACAATTGTACAAATTATCACTTAGCTGAGATCGGAAGAGCGGTTCAG
1029	39800		87874				primary	0	TGCAAGGA_HS10_122:8:2105:11349:16176/1_1	CAGCTTCGGGTTGCGGACAGCAGGTCTTGGTGGTTATACCCCAACAATTGTACAAATTATCACTTAGCTGAGATCGGAAGAGCGGTTCAG
1029	101939		87874				primary	0	TGCAAGGA_HS10_122:8:2206:11910:45860/1_1	CAGCTTCGGGTTGCGGACAGCAGGTCTTGGTGGTTATACCCCAACAATTGTACAAATTATCACTTAGCTGAGATCGGAAGAGCGGTTCAG
1029	122915		87874				secondary		TGCAAGGA_HS10_122:8:1208:2728:74698/1_1	CAGCTTCGGGTTGCGGACAGCAGGTCTTGGTGGTTATACCCCAACAATTGTACAAATTATCACTTAGCTGAGATCGGAAAAGCGGTTCAG
1029	88728		87874				secondary		TGCAAGGA_HS10_122:8:2205:19273:113396/1_1	CAGCGTTGGGTTGCGGACAGCAGGTCTTGGTGGTTATACCCCAACAATTGTACAAATTATCACTTAGCTGAGATCGGAAGAGCGGTTCAG
1029	26902		87874				secondary		TGCAAGGA_HS10_122:8:2208:8317:16472/1_1	CAGCGTTGGGTTGCGGACAGCAGGTCTTGGTGGTTATACCCCAACAATTGTACAAATTATCACTTAGCTGAGATCGGAAGAGCGGTTCAG
1029	116825		87874				secondary		TGCAAGGA_HS10_122:8:2304:10241:27879/1_1	CAGCGTTGGGTTGCGGACAGCAGGTCTTGGTGGTTATACCCCAACAATTGTACAAATTATCACTTAGCTGAGATCGGAAGAGCGGTTCAG
1029	97394		87874				secondary		TGCAAGGA_HS10_122:8:1307:17461:82057/1_1	CAGCTTCGGGTTGCGGACAGCAGGTCTTGGTGGTTATACCCCAACAATTGTACAAATTATAACTTAGCTGAGATCGGAAGAGCGGTTCAG
1029	210795		87874				secondary		TGCAAGGA_HS10_122:8:2201:10025:65855/1_1	CAGCGTTGGGTTGCGGACAGCAGGTCTTGGGGGTTATACCCCAACAATTGTACAAATTATCACTTAGCTGAGATCGGAAGAGCGGTTCAG
1029	176547		87874				secondary		TGCAAGGA_HS10_122:8:1102:3085:31807/1_1	CAGCGTTGGGTTGCGGACAGCAGGTCTTGGCGGTTATACCCCAACAATTGTACAAATTATCACTTAGCTGAGATCGGAAGAGCGGTTCAG
1029	17344	17114	1029		0	+	consensus			CAGCTTCGGGTTGCGGACAGCAGGTCTTGGTGGTTATACCCCAACAATTGTACAAATTATCACTTAGCTGAGATCGGAAGAGCGGTTCAG	0	0	0
1029	17386	17156	1029				model			OOOOOOOOOOOOOOOOOOOOOOOOOOOOOOOOOOOOOOOOOOOOOOOOOOOOOOOOOOOOOOOOOOOOOOOOOOOOOOOOOOOOOOOOOO
1029	17503	17273	1029				primary	0	CTCC_HS10_122:7:1102:18682:93698/1_1	CAGCTTCGGGTTGCGGACAGCAGGTCTTGGTGGTTATACCCCAACAATTGTACAAATTATCACTTAGCTGAGATCGGAAGAGCGGTTCAG
1029	17574	17344	1029				primary	0	CTCC_HS10_122:7:1104:17751:122281/1_1	CAGCTTCGGGTTGCGGACAGCAGGTCTTGGTGGTTATACCCCAACAATTGTACAAATTATCACTTAGCTGAGATCGGAAGAGCGGTTCAG
1029	17581	17351	1029				primary	0	CTCC_HS10_122:7:1106:12591:27448/1_1	CAGCTTCGGGTTGCGGACAGCAGGTCTTGGTGGTTATACCCCAACAATTGTACAAATTATCACTTAGCTGAGATCGGAAGAGCGGTTCAG
1029	17593	17363	1029				primary	0	CTCC_HS10_122:7:1302:18733:27129/1_1	CAGCTTCGGGTTGCGGACAGCAGGTCTTGGTGGTTATACCCCAACAATTGTACAAATTATCACTTAGCTGAGATCGGAAGAGCGGTTCAG
1029	17619	17389	1029				primary	0	CTCC_HS10_122:7:1305:21184:131879/1_1	CAGCTTCGGGTTGCGGACAGCAGGTCTTGGTGGTTATACCCCAACAATTGTACAAATTATCACTTAGCTGAGATCGGAAGAGCGGTTCAG
1029	17677	17447	1029				primary	0	CTCC_HS10_122:7:1306:3366:91376/1_1	CAGCTTCGGGTTGCGGACAGCAGGTCTTGGTGGTTATACCCCAACAATTGTACAAATTATCACTTAGCTGAGATCGGAAGAGCGGTTCAG
1029	17682	17452	1029				primary	0	CTCC_HS10_122:7:2101:11970:160332/1_1	CAGCTTCGGGTTGCGGACAGCAGGTCTTGGTGGTTATACCCCAACAATTGTACAAATTATCACTTAGCTGAGATCGGAAGAGCGGTTCAG
1029	17695	17465	1029				primary	0	CTCC_HS10_122:7:2205:9003:98576/1_1	CAGCTTCGGGTTGCGGACAGCAGGTCTTGGTGGTTATACCCCAACAATTGTACAAATTATCACTTAGCTGAGATCGGAAGAGCGGTTCAG
1029	17728	17498	1029				primary	0	CTCC_HS10_122:7:2206:11241:158746/1_1	CAGCTTCGGGTTGCGGACAGCAGGTCTTGGTGGTTATACCCCAACAATTGTACAAATTATCACTTAGCTGAGATCGGAAGAGCGGTTCAG
1029	17754	17524	1029				primary	0	CTCC_HS10_122:7:2207:1882:87134/1_1	CAGCTTCGGGTTGCGGACAGCAGGTCTTGGTGGTTATACCCCAACAATTGTACAAATTATCACTTAGCTGAGATCGGAAGAGCGGTTCAG
1029	17866	17636	1029				secondary		CTCC_HS10_122:7:1305:4429:4773/1_1	CAGCTTCGGGTTGCGGACAGCAGGTCTTGGTGGTTATACCCCAACAATTGTACAAATTATCACTTAGCCGAGATCGGAAGAGCGGTTCAG
1040			47567		0	+	consensus			CAGCGTCAGGCATCCAAATAACTGCATTAGTTTAGATCCAGACAGCCAGCTCTTTGAGCTCATCCAACCGCTGAGATCGGAAGAGCGGTT	0	0	0
1040			47567				model			OOOOEOOOOOOOOOOOOOOOOOOOOOOOOOOOOOOOOOOOOOOOOOOOOOOOOOOOOOOOOOOOOOOOOOOOOOOOOOOOOOOOOOOOOO
1040			47567				primary	0	TGCAAGGA_HS10_122:8:1108:2686:114401/1_1	CAGCATCAGGCATCCAAATAACTGCATTAGTTTAGATCCAGACAGCCAGCTCTTTGAGCTCATCCAACCGCTGAGATCGGAAGAGCGGTT
1040			47567				primary	0	TGCAAGGA_HS10_122:8:1306:6502:157735/1_1	CAGCATCAGGCATCCAAATAACTGCATTAGTTTAGATCCAGACAGCCAGCTCTTTGAGCTCATCCAACCGCTGAGATCGGAAGAGCGGTT
1040			47567				primary	0	TGCAAGGA_HS10_122:8:1306:9384:148717/1_1	CAGCATCAGGCATCCAAATAACTGCATTAGTTTAGATCCAGACAGCCAGCTCTTTGAGCTCATCCAACCGCTGAGATCGGAAGAGCGGTT
1040			47567				primary	0	TGCAAGGA_HS10_122:8:1308:5764:24825/1_1	CAGCATCAGGCATCCAAATAACTGCATTAGTTTAGATCCAGACAGCCAGCTCTTTGAGCTCATCCAACCGCTGAGATCGGAAGAGCGGTT
1040			47567				primary	0	TGCAAGGA_HS10_122:8:1308:8234:30355/1_1	CAGCATCAGGCATCCAAATAACTGCATTAGTTTAGATCCAGACAGCCAGCTCTTTGAGCTCATCCAACCGCTGAGATCGGAAGAGCGGTT
1040			47567				primary	0	TGCAAGGA_HS10_122:8:2201:17490:157190/1_1	CAGCATCAGGCATCCAAATAACTGCATTAGTTTAGATCCAGACAGCCAGCTCTTTGAGCTCATCCAACCGCTGAGATCGGAAGAGCGGTT
1040			47567				primary	0	TGCAAGGA_HS10_122:8:2201:17494:115854/1_1	CAGCATCAGGCATCCAAATAACTGCATTAGTTTAGATCCAGACAGCCAGCTCTTTGAGCTCATCCAACCGCTGAGATCGGAAGAGCGGTT
1040			47567				primary	0	TGCAAGGA_HS10_122:8:2203:5753:38640/1_1	CAGCATCAGGCATCCAAATAACTGCATTAGTTTAGATCCAGACAGCCAGCTCTTTGAGCTCATCCAACCGCTGAGATCGGAAGAGCGGTT
1040			47567				primary	0	TGCAAGGA_HS10_122:8:2204:17051:168170/1_1	CAGCATCAGGCATCCAAATAACTGCATTAGTTTAGATCCAGACAGCCAGCTCTTTGAGCTCATCCAACCGCTGAGATCGGAAGAGCGGTT
1040			47567				primary	0	TGCAAGGA_HS10_122:8:2204:18110:96656/1_1	CAGCATCAGGCATCCAAATAACTGCATTAGTTTAGATCCAGACAGCCAGCTCTTTGAGCTCATCCAACCGCTGAGATCGGAAGAGCGGTT
1040			47567				primary	0	TGCAAGGA_HS10_122:8:2304:20460:193849/1_1	CAGCATCAGGCATCCAAATAACTGCATTAGTTTAGATCCAGACAGCCAGCTCTTTGAGCTCATCCAACCGCTGAGATCGGAAGAGCGGTT
1040			47567				primary	1	TGCAAGGA_HS10_122:8:1104:11899:143040/1_1	CAGCGTCAGGCATCCAAATAACTGCATTAGTTTAGATCCAGACAGCCAGCTCTTTGAGCTCATCCAACCGCTGAGATCGGAAGAGCGGTT
1040			47567				primary	1	TGCAAGGA_HS10_122:8:1201:12026:84518/1_1	CAGCGTCAGGCATCCAAATAACTGCATTAGTTTAGATCCAGACAGCCAGCTCTTTGAGCTCATCCAACCGCTGAGATCGGAAGAGCGGTT
1040			47567				primary	1	TGCAAGGA_HS10_122:8:1204:14070:45810/1_1	CAGCGTCAGGCATCCAAATAACTGCATTAGTTTAGATCCAGACAGCCAGCTCTTTGAGCTCATCCAACCGCTGAGATCGGAAGAGCGGTT
1040			47567				primary	1	TGCAAGGA_HS10_122:8:1205:16233:150828/1_1	CAGCGTCAGGCATCCAAATAACTGCATTAGTTTAGATCCAGACAGCCAGCTCTTTGAGCTCATCCAACCGCTGAGATCGGAAGAGCGGTT
1040			47567				primary	1	TGCAAGGA_HS10_122:8:1206:20789:30558/1_1	CAGCGTCAGGCATCCAAATAACTGCATTAGTTTAGATCCAGACAGCCAGCTCTTTGAGCTCATCCAACCGCTGAGATCGGAAGAGCGGTT
1040			47567				primary	1	TGCAAGGA_HS10_122:8:1208:21172:186726/1_1	CAGCGTCAGGCATCCAAATAACTGCATTAGTTTAGATCCAGACAGCCAGCTCTTTGAGCTCATCCAACCGCTGAGATCGGAAGAGCGGTT
1040			47567				primary	1	TGCAAGGA_HS10_122:8:1306:9343:180245/1_1	CAGCGTCAGGCATCCAAATAACTGCATTAGTTTAGATCCAGACAGCCAGCTCTTTGAGCTCATCCAACCGCTGAGATCGGAAGAGCGGTT
1040			47567				primary	1	TGCAAGGA_HS10_122:8:1308:5595:176983/1_1	CAGCGTCAGGCATCCAAATAACTGCATTAGTTTAGATCCAGACAGCCAGCTCTTTGAGCTCATCCAACCGCTGAGATCGGAAGAGCGGTT
1040			47567				primary	1	TGCAAGGA_HS10_122:8:2101:16746:181546/1_1	CAGCGTCAGGCATCCAAATAACTGCATTAGTTTAGATCCAGACAGCCAGCTCTTTGAGCTCATCCAACCGCTGAGATCGGAAGAGCGGTT
1040			47567				primary	1	TGCAAGGA_HS10_122:8:2105:18862:191484/1_1	CAGCGTCAGGCATCCAAATAACTGCATTAGTTTAGATCCAGACAGCCAGCTCTTTGAGCTCATCCAACCGCTGAGATCGGAAGAGCGGTT
1040			47567				primary	1	TGCAAGGA_HS10_122:8:2106:11209:108408/1_1	CAGCGTCAGGCATCCAAATAACTGCATTAGTTTAGATCCAGACAGCCAGCTCTTTGAGCTCATCCAACCGCTGAGATCGGAAGAGCGGTT
1040			47567				primary	1	TGCAAGGA_HS10_122:8:2202:14289:37651/1_1	CAGCGTCAGGCATCCAAATAACTGCATTAGTTTAGATCCAGACAGCCAGCTCTTTGAGCTCATCCAACCGCTGAGATCGGAAGAGCGGTT
1040			47567				primary	1	TGCAAGGA_HS10_122:8:2308:2524:196771/1_1	CAGCGTCAGGCATCCAAATAACTGCATTAGTTTAGATCCAGACAGCCAGCTCTTTGAGCTCATCCAACCGCTGAGATCGGAAGAGCGGTT
1040			47567				secondary		TGCAAGGA_HS10_122:8:1101:1415:97103/1_1	CAGCGTCAGGCATCCAAATAACTGCATTAGTTTAGATCCAGACAGCCAGCTCCTTGAGCTCATCCAACCGCTGAGATCGGAAGAGCGGTT
1040			47567				secondary		TGCAAGGA_HS10_122:8:1207:17638:95395/1_1	CAGCATCAGGCATCCAAATAACTGCATTAGTTTAGATCCAGACAGCCAGCTCTTTAAGCTCATCCAACCGCTGAGATCGGAAGAGCGGTT
1040	17965	17735	1040		0	+	consensus			CAGCATCAGGCATCCAAATAACTGCATTAGTTTAGATCCAGACAGCCAGCTCTTTGAGCTCATCCAACCGCTGAGATCGGAAGAGCGGTT	0	0	0
1040	18221	17990	1040				model			OOOOOOOOOOOOOOOOOOOOOOOOOOOOOOOOOOOOOOOOOOOOOOOOOOOOOOOOOOOOOOOOOOOOOOOOOOOOOOOOOOOOOOOOOO
1040	18311	18080	1040				primary	0	CTCC_HS10_122:7:1101:18205:104144/1_1	CAGCATCAGGCATCCAAATAACTGCATTAGTTTAGATCCAGACAGCCAGCTCTTTGAGCTCATCCAACCGCTGAGATCGGAAGAGCGGTT
1040	18424	18193	1040				primary	0	CTCC_HS10_122:7:1204:9316:96675/1_1	CAGCATCAGGCATCCAAATAACTGCATTAGTTTAGATCCAGACAGCCAGCTCTTTGAGCTCATCCAACCGCTGAGATCGGAAGAGCGGTT
1040	18447	18216	1040				primary	0	CTCC_HS10_122:7:1301:11941:180055/1_1	CAGCATCAGGCATCCAAATAACTGCATTAGTTTAGATCCAGACAGCCAGCTCTTTGAGCTCATCCAACCGCTGAGATCGGAAGAGCGGTT
1040	18569	18338	1040				primary	0	CTCC_HS10_122:7:1308:3655:41023/1_1	CAGCATCAGGCATCCAAATAACTGCATTAGTTTAGATCCAGACAGCCAGCTCTTTGAGCTCATCCAACCGCTGAGATCGGAAGAGCGGTT
1040	18639	18408	1040				primary	0	CTCC_HS10_122:7:1308:7882:104647/1_1	CAGCATCAGGCATCCAAATAACTGCATTAGTTTAGATCCAGACAGCCAGCTCTTTGAGCTCATCCAACCGCTGAGATCGGAAGAGCGGTT
1040	18754	18523	1040				primary	0	CTCC_HS10_122:7:1308:9797:156009/1_1	CAGCATCAGGCATCCAAATAACTGCATTAGTTTAGATCCAGACAGCCAGCTCTTTGAGCTCATCCAACCGCTGAGATCGGAAGAGCGGTT
1040	18848	18617	1040				primary	0	CTCC_HS10_122:7:2105:3436:13091/1_1	CAGCATCAGGCATCCAAATAACTGCATTAGTTTAGATCCAGACAGCCAGCTCTTTGAGCTCATCCAACCGCTGAGATCGGAAGAGCGGTT
1040	18853	18622	1040				primary	0	CTCC_HS10_122:7:2107:13565:180671/1_1	CAGCATCAGGCATCCAAATAACTGCATTAGTTTAGATCCAGACAGCCAGCTCTTTGAGCTCATCCAACCGCTGAGATCGGAAGAGCGGTT
1040	18953	18722	1040				primary	0	CTCC_HS10_122:7:2201:7199:11844/1_1	CAGCATCAGGCATCCAAATAACTGCATTAGTTTAGATCCAGACAGCCAGCTCTTTGAGCTCATCCAACCGCTGAGATCGGAAGAGCGGTT
1040	18994	18763	1040				primary	0	CTCC_HS10_122:7:2205:4319:104439/1_1	CAGCATCAGGCATCCAAATAACTGCATTAGTTTAGATCCAGACAGCCAGCTCTTTGAGCTCATCCAACCGCTGAGATCGGAAGAGCGGTT
1040	19073	18842	1040				primary	0	CTCC_HS10_122:7:2301:9481:10546/1_1	CAGCATCAGGCATCCAAATAACTGCATTAGTTTAGATCCAGACAGCCAGCTCTTTGAGCTCATCCAACCGCTGAGATCGGAAGAGCGGTT
1040	19192	18961	1040				primary	0	CTCC_HS10_122:7:2303:6561:70517/1_1	CAGCATCAGGCATCCAAATAACTGCATTAGTTTAGATCCAGACAGCCAGCTCTTTGAGCTCATCCAACCGCTGAGATCGGAAGAGCGGTT
1040	19317	19086	1040				primary	0	CTCC_HS10_122:7:2306:14858:28173/1_1	CAGCATCAGGCATCCAAATAACTGCATTAGTTTAGATCCAGACAGCCAGCTCTTTGAGCTCATCCAACCGCTGAGATCGGAAGAGCGGTT
1040	19326	19095	1040				primary	0	CTCC_HS10_122:7:2308:13298:87002/1_1	CAGCATCAGGCATCCAAATAACTGCATTAGTTTAGATCCAGACAGCCAGCTCTTTGAGCTCATCCAACCGCTGAGATCGGAAGAGCGGTT
1040	19370	19139	1040				secondary		CTCC_HS10_122:7:1303:12058:76262/1_1	CAGCCTCAGGCATCCAAATAACTGCATTAGTTTAGATCCAGACAGCCAGCTCTTTGAGCTCATCCAACCGCTGAGATCGGAAGAGCGGTT
1040	19571	19340	1040				secondary		CTCC_HS10_122:7:1103:19265:108300/1_1	CAGCATCAGGCATCCAAATAACTGCATTAGTTTAGATCCAGACAGCCAGCTCTTTGAGCTCATCCAACCGCTGAGGTCGGAAGAGCGGTT
1298			50278		0	+	consensus			CAGCCAACCACAGTAAGGTCTGGAGGAAGAATGTGTTAGTATGACGACTACGGGAAATTTAAGGGATTGCTGAGATCGGAAGAGCGGTTC	0	0	0
1298			50278				model			OOOOOOOOOOOOOOOOOOOOOOOOOOOOOOOOOOOOOOOOOOOOOOOOOOOOOOOOOOOOOOOOOUOOOOOOOOOOOOOOOOOOOOUOOO
1298			50278				primary	0	TGCAAGGA_HS10_122:8:1206:5621:120017/1_1	CAGCCAACCACAGTAAGGTCTGGAGGAAGAATGTGTTAGTATGACGACTACGGGAAATTTAAGGGATTGCTGAGATCGGAAGAGCGGTTC
1298			50278				primary	0	TGCAAGGA_HS10_122:8:1304:8781:94522/1_1	CAGCCAACCACAGTAAGGTCTGGAGGAAGAATGTGTTAGTATGACGACTACGGGAAATTTAAGGGATTGCTGAGATCGGAAGAGCGGTTC
1298			50278				primary	0	TGCAAGGA_HS10_122:8:1308:13161:98922/1_1	CAGCCAACCACAGTAAGGTCTGGAGGAAGAATGTGTTAGTATGACGACTACGGGAAATTTAAGGGATTGCTGAGATCGGAAGAGCGGTTC
1298			50278				primary	0	TGCAAGGA_HS10_122:8:2202:21177:15648/1_1	CAGCCAACCACAGTAAGGTCTGGAGGAAGAATGTGTTAGTATGACGACTACGGGAAATTTAAGGGATTGCTGAGATCGGAAGAGCGGTTC
1298			50278				primary	0	TGCAAGGA_HS10_122:8:2208:5642:143321/1_1	CAGCCAACCACAGTAAGGTCTGGAGGAAGAATGTGTTAGTATGACGACTACGGGAAATTTAAGGGATTGCTGAGATCGGAAGAGCGGTTC
1298			50278				primary	0	TGCAAGGA_HS10_122:8:2305:6176:62613/1_1	CAGCCAACCACAGTAAGGTCTGGAGGAAGAATGTGTTAGTATGACGACTACGGGAAATTTAAGGGATTGCTGAGATCGGAAGAGCGGTTC
1298			50278				secondary		TGCAAGGA_HS10_122:8:1303:10767:48660/1_1	CAGCCAACCACAGTAAGGTCTGGAGGAAGAATGTGTTAGTATGACGACTACGGGAAATTTAAGGGATTGCTGAGATCGGAAGAGCGATTC
1298			50278				secondary		TGCAAGGA_HS10_122:8:2203:17045:184379/1_1	CAGCCAACCACAGTAAGGTCTGGAGGAAGAATGTGTTAGTATGACGACTACGGGAAATTTAAGGGGTTGCTGAGATCGGAAGAGCGGTTC
1298	19614	19383	1298		0	+	consensus			CAGCCAACCACAGTAAGGTCTGGAGGAAGAATGTGTTAGTATGACGACTACGGGAAATTTAAGGGATTGCTGAGATCGGAAGAGCGGTTC	0	0	0
1298	19643	19412	1298				model			OOOOOOOOOOOOOOOOOOOOOOOOOOOOOOOOOOOOOOOOOOOOOOOOOOOOOOOOOOOOOOOEOOOOOOOOOOOOOOOOOOOOOOOOOO
1298	19669	19438	1298				primary	0	CTCC_HS10_122:7:1101:13149:191391/1_1	CAGCCAACCACAGTAAGGTCTGGAGGAAGAATGTGTTAGTATGACGACTACGGGAAATTTAAGGGATTGCTGAGATCGGAAGAGCGGTTC
1298	19680	19449	1298				primary	0	CTCC_HS10_122:7:1106:8648:16352/1_1	CAGCCAACCACAGTAAGGTCTGGAGGAAGAATGTGTTAGTATGACGACTACGGGAAATTTAAGGGATTGCTGAGATCGGAAGAGCGGTTC
1298	19742	19511	1298				primary	0	CTCC_HS10_122:7:1203:19494:189126/1_1	CAGCCAACCACAGTAAGGTCTGGAGGAAGAATGTGTTAGTATGACGACTACGGGAAATTTAAGGGATTGCTGAGATCGGAAGAGCGGTTC
1298	19829	19598	1298				primary	0	CTCC_HS10_122:7:2107:6365:6246/1_1	CAGCCAACCACAGTAAGGTCTGGAGGAAGAATGTGTTAGTATGACGACTACGGGAAATTTAAGGGATTGCTGAGATCGGAAGAGCGGTTC
1298	19851	19620	1298				primary	0	CTCC_HS10_122:7:2201:18253:117652/1_1	CAGCCAACCACAGTAAGGTCTGGAGGAAGAATGTGTTAGTATGACGACTACGGGAAATTTAAGGGATTGCTGAGATCGGAAGAGCGGTTC
1298	19928	19697	1298				primary	0	CTCC_HS10_122:7:2301:14065:40601/1_1	CAGCCAACCACAGTAAGGTCTGGAGGAAGAATGTGTTAGTATGACGACTACGGGAAATTTAAGGGATTGCTGAGATCGGAAGAGCGGTTC
1298	19933	19702	1298				primary	0	CTCC_HS10_122:7:2302:12193:135464/1_1	CAGCCAACCACAGTAAGGTCTGGAGGAAGAATGTGTTAGTATGACGACTACGGGAAATTTAAGGGATTGCTGAGATCGGAAGAGCGGTTC
1298	19945	19714	1298				secondary		CTCC_HS10_122:7:2103:18306:34313/1_1	CAGCCAACCACAGTAAGGTCTGGAGGAAGAATGTGTTAGTATGACGACTACGGGAAATTTAAGTGATTGCTGAGATCGGAAGAGCGGTTC
1298	20119	19888	1298				secondary		CTCC_HS10_122:7:2308:13751:40289/1_1	CAGCCAACCACAGTAAGGTCTGGAGGAAGAATGTGTTAGTATGACGACTACGGGAAATTTAAGTGATTGCTGAGATCGGAAGAGCGGTTC
1298	20138	19907	1298				secondary		CTCC_HS10_122:7:1302:18875:145138/1_1	CAGCCAACCACAGTAAGGTCTGGAGGAAGAATGTGTTAGTATGACGACTACGGGAAATTTAAGTGATTGCTGAGATCGGAAGAGCGGTTC
1303			39460		0	+	consensus			CAGCTTCGGTCGTGTGTGGTGTGGCTGTACGTTGGAGTTACCTGCAGAGAAAGGTCCACCGAAAGGCGGTGTTGCTCAACACCTCCGCTC	0	0	0
1303			39460				model			OOOOOOOOOOOOOEOOOOOOOOOOOOOOOOOOOOOOOOOOOOOOOOOOOOOOOOOOOOOOOOOOOOOOOOOOOOOOOOOOOOOOOOOOOO
1303			39460				primary	0	TGCAAGGA_HS10_122:8:1102:17672:161627/1_1	CAGCTTCGGTCGTTTGTGGTGTGGCTGTACGTTGGAGTTACCTGCAGAGAAAGGTCCACCGAAAGGCGGTGTTGCTCAACACCTCCGCTC
1303			39460				primary	0	TGCAAGGA_HS10_122:8:1207:11034:167381/1_1	CAGCTTCGGTCGTTTGTGGTGTGGCTGTACGTTGGAGTTACCTGCAGAGAAAGGTCCACCGAAAGGCGGTGTTGCTCAACACCTCCGCTC
1303			39460				primary	0	TGCAAGGA_HS10_122:8:1305:15820:139349/1_1	CAGCTTCGGTCGTTTGTGGTGTGGCTGTACGTTGGAGTTACCTGCAGAGAAAGGTCCACCGAAAGGCGGTGTTGCTCAACACCTCCGCTC
1303			39460				primary	0	TGCAAGGA_HS10_122:8:2101:4795:111208/1_1	CAGCTTCGGTCGTTTGTGGTGTGGCTGTACGTTGGAGTTACCTGCAGAGAAAGGTCCACCGAAAGGCGGTGTTGCTCAACACCTCCGCTC
1303			39460				primary	0	TGCAAGGA_HS10_122:8:2103:2508:104870/1_1	CAGCTTCGGTCGTTTGTGGTGTGGCTGTACGTTGGAGTTACCTGCAGAGAAAGGTCCACCGAAAGGCGGTGTTGCTCAACACCTCCGCTC
1303			39460				primary	0	TGCAAGGA_HS10_122:8:2205:15370:198395/1_1	CAGCTTCGGTCGTTTGTGGTGTGGCTGTACGTTGGAGTTACCTGCAGAGAAAGGTCCACCGAAAGGCGGTGTTGCTCAACACCTCCGCTC
1303			39460				primary	0	TGCAAGGA_HS10_122:8:2306:15171:188697/1_1	CAGCTTCGGTCGTTTGTGGTGTGGCTGTACGTTGGAGTTACCTGCAGAGAAAGGTCCACCGAAAGGCGGTGTTGCTCAACACCTCCGCTC
1303			39460				primary	1	TGCAAGGA_HS10_122:8:1103:11081:8214/1_1	CAGCTTCGGTCGTGTGTGGTGTGGCTGTACGTTGGAGTTACCTGCAGAGAAAGGTCCACCGAAAGGCGGTGTTGCTCAACACCTCCGCTC
1303			39460				primary	1	TGCAAGGA_HS10_122:8:1208:18600:92629/1_1	CAGCTTCGGTCGTGTGTGGTGTGGCTGTACGTTGGAGTTACCTGCAGAGAAAGGTCCACCGAAAGGCGGTGTTGCTCAACACCTCCGCTC
1303			39460				primary	1	TGCAAGGA_HS10_122:8:2102:4266:174106/1_1	CAGCTTCGGTCGTGTGTGGTGTGGCTGTACGTTGGAGTTACCTGCAGAGAAAGGTCCACCGAAAGGCGGTGTTGCTCAACACCTCCGCTC
1303			39460				primary	1	TGCAAGGA_HS10_122:8:2103:2089:88803/1_1	CAGCTTCGGTCGTGTGTGGTGTGGCTGTACGTTGGAGTTACCTGCAGAGAAAGGTCCACCGAAAGGCGGTGTTGCTCAACACCTCCGCTC
1303			39460				primary	1	TGCAAGGA_HS10_122:8:2201:9047:40781/1_1	CAGCTTCGGTCGTGTGTGGTGTGGCTGTACGTTGGAGTTACCTGCAGAGAAAGGTCCACCGAAAGGCGGTGTTGCTCAACACCTCCGCTC
1303			39460				primary	1	TGCAAGGA_HS10_122:8:2207:17174:114491/1_1	CAGCTTCGGTCGTGTGTGGTGTGGCTGTACGTTGGAGTTACCTGCAGAGAAAGGTCCACCGAAAGGCGGTGTTGCTCAACACCTCCGCTC
1303			39460				primary	1	TGCAAGGA_HS10_122:8:2301:20968:124724/1_1	CAGCTTCGGTCGTGTGTGGTGTGGCTGTACGTTGGAGTTACCTGCAGAGAAAGGTCCACCGAAAGGCGGTGTTGCTCAACACCTCCGCTC
1303			39460				primary	1	TGCAAGGA_HS10_122:8:2302:9943:18259/1_1	CAGCTTCGGTCGTGTGTGGTGTGGCTGTACGTTGGAGTTACCTGCAGAGAAAGGTCCACCGAAAGGCGGTGTTGCTCAACACCTCCGCTC
1303	20158	19927	1303		0	+	consensus			CAGCTTCGGTCGTTTGTGGTGTGGCTGTACGTTGGAGTTACCTGCAGAGAAAGGTCCACCGAAAGGCGGTGTTGCTCAACACCTCCGCTC	0	0	0
1303	20172	19941	1303				model			OOOOOOOOOOOOOOOOOOOOOOOOOOOOOOOOOOOOOOOOOOOOOOOOOOOOOOOOOOOOOOOOOOOOOOOOOOOOOOOOOOOOOOOOOO
1303	20195	19964	1303				primary	0	CTCC_HS10_122:7:1301:6050:27910/1_1	CAGCTTCGGTCGTTTGTGGTGTGGCTGTACGTTGGAGTTACCTGCAGAGAAAGGTCCACCGAAAGGCGGTGTTGCTCAACACCTCCGCTC
1303	20350	20119	1303				primary	0	CTCC_HS10_122:7:2101:18262:30048/1_1	CAGCTTCGGTCGTTTGTGGTGTGGCTGTACGTTGGAGTTACCTGCAGAGAAAGGTCCACCGAAAGGCGGTGTTGCTCAACACCTCCGCTC
1303	20390	20159	1303				primary	0	CTCC_HS10_122:7:2101:6930:90960/1_1	CAGCTTCGGTCGTTTGTGGTGTGGCTGTACGTTGGAGTTACCTGCAGAGAAAGGTCCACCGAAAGGCGGTGTTGCTCAACACCTCCGCTC
1303	20443	20212	1303				primary	0	CTCC_HS10_122:7:2201:20375:79343/1_1	CAGCTTCGGTCGTTTGTGGTGTGGCTGTACGTTGGAGTTACCTGCAGAGAAAGGTCCACCGAAAGGCGGTGTTGCTCAACACCTCCGCTC
1303	20451	20220	1303				primary	0	CTCC_HS10_122:7:2203:5420:96928/1_1	CAGCTTCGGTCGTTTGTGGTGTGGCTGTACGTTGGAGTTACCTGCAGAGAAAGGTCCACCGAAAGGCGGTGTTGCTCAACACCTCCGCTC
1303	20460	20229	1303				primary	0	CTCC_HS10_122:7:2204:14618:109661/1_1	CAGCTTCGGTCGTTTGTGGTGTGGCTGTACGTTGGAGTTACCTGCAGAGAAAGGTCCACCGAAAGGCGGTGTTGCTCAACACCTCCGCTC
1303	20497	20266	1303				primary	0	CTCC_HS10_122:7:2205:5836:69136/1_1	CAGCTTCGGTCGTTTGTGGTGTGGCTGTACGTTGGAGTTACCTGCAGAGAAAGGTCCACCGAAAGGCGGTGTTGCTCAACACCTCCGCTC
1303	20520	20289	1303				primary	0	CTCC_HS10_122:7:2207:16086:8009/1_1	CAGCTTCGGTCGTTTGTGGTGTGGCTGTACGTTGGAGTTACCTGCAGAGAAAGGTCCACCGAAAGGCGGTGTTGCTCAACACCTCCGCTC
1303	20623	20392	1303				primary	0	CTCC_HS10_122:7:2207:20542:70423/1_1	CAGCTTCGGTCGTTTGTGGTGTGGCTGTACGTTGGAGTTACCTGCAGAGAAAGGTCCACCGAAAGGCGGTGTTGCTCAACACCTCCGCTC
1303	20626	20395	1303				primary	0	CTCC_HS10_122:7:2302:6277:196854/1_1	CAGCTTCGGTCGTTTGTGGTGTGGCTGTACGTTGGAGTTACCTGCAGAGAAAGGTCCACCGAAAGGCGGTGTTGCTCAACACCTCCGCTC
1303	20649	20418	1303				primary	0	CTCC_HS10_122:7:2304:16672:149397/1_1	CAGCTTCGGTCGTTTGTGGTGTGGCTGTACGTTGGAGTTACCTGCAGAGAAAGGTCCACCGAAAGGCGGTGTTGCTCAACACCTCCGCTC
1303	20686	20455	1303				primary	0	CTCC_HS10_122:7:2306:13705:83443/1_1	CAGCTTCGGTCGTTTGTGGTGTGGCTGTACGTTGGAGTTACCTGCAGAGAAAGGTCCACCGAAAGGCGGTGTTGCTCAACACCTCCGCTC
1303	20695	20464	1303				secondary		CTCC_HS10_122:7:2204:7710:67661/1_1	CAGCTTCGGTCGTTTGTGGTGTGGCTGTACATTGGAGTTACCTGCAGAGAAAGGTCCACCGAAAGGCGGTGTTGCTCAACACCTCCGCTC
1376			32516		0	+	consensus			CAGCATTTCCCAGAGCTACACAACACAAGGCCCCAGAGCCTGTAGATCAGCACTAACCTTGTAGCTGAGATCGGAAGAGCGGTTCAGCAG	0	0	0
1376			32516				model			OOOOOOOOOOOOOOOOEOOOOOOOOOOOOOOOOOOOOOOOOOOOOOOOOOOOOOOOOOOOOOOOOOOOOOOOOOOOOOOOOOOOOOOOOO
1376			32516				primary	0	TGCAAGGA_HS10_122:8:1101:3190:11607/1_1	CAGCATTTCCCAGAGCTACACAACACAAGGCCCCAGAGCCTGTAGATCAGCACTAACCTTGTAGCTGAGATCGGAAGAGCGGTTCAGCAG
1376			32516				primary	0	TGCAAGGA_HS10_122:8:1106:14798:56669/1_1	CAGCATTTCCCAGAGCTACACAACACAAGGCCCCAGAGCCTGTAGATCAGCACTAACCTTGTAGCTGAGATCGGAAGAGCGGTTCAGCAG
1376			32516				primary	0	TGCAAGGA_HS10_122:8:1202:17677:101473/1_1	CAGCATTTCCCAGAGCTACACAACACAAGGCCCCAGAGCCTGTAGATCAGCACTAACCTTGTAGCTGAGATCGGAAGAGCGGTTCAGCAG
1376			32516				primary	0	TGCAAGGA_HS10_122:8:1205:18010:127557/1_1	CAGCATTTCCCAGAGCTACACAACACAAGGCCCCAGAGCCTGTAGATCAGCACTAACCTTGTAGCTGAGATCGGAAGAGCGGTTCAGCAG
1376			32516				primary	0	TGCAAGGA_HS10_122:8:1206:16712:196312/1_1	CAGCATTTCCCAGAGCTACACAACACAAGGCCCCAGAGCCTGTAGATCAGCACTAACCTTGTAGCTGAGATCGGAAGAGCGGTTCAGCAG
1376			32516				primary	0	TGCAAGGA_HS10_122:8:1303:1879:126686/1_1	CAGCATTTCCCAGAGCTACACAACACAAGGCCCCAGAGCCTGTAGATCAGCACTAACCTTGTAGCTGAGATCGGAAGAGCGGTTCAGCAG
1376			32516				primary	0	TGCAAGGA_HS10_122:8:1306:16435:142039/1_1	CAGCATTTCCCAGAGCTACACAACACAAGGCCCCAGAGCCTGTAGATCAGCACTAACCTTGTAGCTGAGATCGGAAGAGCGGTTCAGCAG
1376			32516				primary	0	TGCAAGGA_HS10_122:8:1307:14917:160007/1_1	CAGCATTTCCCAGAGCTACACAACACAAGGCCCCAGAGCCTGTAGATCAGCACTAACCTTGTAGCTGAGATCGGAAGAGCGGTTCAGCAG
1376			32516				primary	0	TGCAAGGA_HS10_122:8:2106:6936:23665/1_1	CAGCATTTCCCAGAGCTACACAACACAAGGCCCCAGAGCCTGTAGATCAGCACTAACCTTGTAGCTGAGATCGGAAGAGCGGTTCAGCAG
1376			32516				primary	0	TGCAAGGA_HS10_122:8:2107:14800:132027/1_1	CAGCATTTCCCAGAGCTACACAACACAAGGCCCCAGAGCCTGTAGATCAGCACTAACCTTGTAGCTGAGATCGGAAGAGCGGTTCAGCAG
1376			32516				primary	0	TGCAAGGA_HS10_122:8:2201:4263:67503/1_1	CAGCATTTCCCAGAGCTACACAACACAAGGCCCCAGAGCCTGTAGATCAGCACTAACCTTGTAGCTGAGATCGGAAGAGCGGTTCAGCAG
1376			32516				primary	1	TGCAAGGA_HS10_122:8:1104:12292:23134/1_1	CAGCATTTCCCAGAGCAACACAACACAAGGCCCCAGAGCCTGTAGATCAGCACTAACCTTGTAGCTGAGATCGGAAGAGCGGTTCAGCAG
1376			32516				primary	1	TGCAAGGA_HS10_122:8:1104:4381:182610/1_1	CAGCATTTCCCAGAGCAACACAACACAAGGCCCCAGAGCCTGTAGATCAGCACTAACCTTGTAGCTGAGATCGGAAGAGCGGTTCAGCAG
1376			32516				primary	1	TGCAAGGA_HS10_122:8:1305:6699:3295/1_1	CAGCATTTCCCAGAGCAACACAACACAAGGCCCCAGAGCCTGTAGATCAGCACTAACCTTGTAGCTGAGATCGGAAGAGCGGTTCAGCAG
1376			32516				primary	1	TGCAAGGA_HS10_122:8:1307:11043:184075/1_1	CAGCATTTCCCAGAGCAACACAACACAAGGCCCCAGAGCCTGTAGATCAGCACTAACCTTGTAGCTGAGATCGGAAGAGCGGTTCAGCAG
1376			32516				primary	1	TGCAAGGA_HS10_122:8:2106:17129:197230/1_1	CAGCATTTCCCAGAGCAACACAACACAAGGCCCCAGAGCCTGTAGATCAGCACTAACCTTGTAGCTGAGATCGGAAGAGCGGTTCAGCAG
1376			32516				primary	1	TGCAAGGA_HS10_122:8:2106:4909:121739/1_1	CAGCATTTCCCAGAGCAACACAACACAAGGCCCCAGAGCCTGTAGATCAGCACTAACCTTGTAGCTGAGATCGGAAGAGCGGTTCAGCAG
1376			32516				primary	1	TGCAAGGA_HS10_122:8:2204:16320:44327/1_1	CAGCATTTCCCAGAGCAACACAACACAAGGCCCCAGAGCCTGTAGATCAGCACTAACCTTGTAGCTGAGATCGGAAGAGCGGTTCAGCAG
1376			32516				primary	1	TGCAAGGA_HS10_122:8:2307:13444:146504/1_1	CAGCATTTCCCAGAGCAACACAACACAAGGCCCCAGAGCCTGTAGATCAGCACTAACCTTGTAGCTGAGATCGGAAGAGCGGTTCAGCAG
1376			32516				primary	1	TGCAAGGA_HS10_122:8:2307:14193:66899/1_1	CAGCATTTCCCAGAGCAACACAACACAAGGCCCCAGAGCCTGTAGATCAGCACTAACCTTGTAGCTGAGATCGGAAGAGCGGTTCAGCAG
1376	20724	20493	1376		0	+	consensus			CAGCATTTCCCAGAGCTACACAACACAAGGCCCCAGAGCCTGTAGATCAGCACTAACCTTGTAGCTGAGATCGGAAGAGCGGTTCAGCAG	0	0	0
1376	20743	20512	1376				model			OOOOOOOOOOOOOOOOOOOOOOOOOOOOOOOOOOOOOOOOOOOOOOOOOOOOOOOOOOOOOOOOOOOOOOOOOOOOOOOOOOOOOOOOOO
1376	20772	20541	1376				primary	0	CTCC_HS10_122:7:1204:12077:144648/1_1	CAGCATTTCCCAGAGCTACACAACACAAGGCCCCAGAGCCTGTAGATCAGCACTAACCTTGTAGCTGAGATCGGAAGAGCGGTTCAGCAG
1376	20799	20568	1376				primary	0	CTCC_HS10_122:7:1206:11977:79262/1_1	CAGCATTTCCCAGAGCTACACAACACAAGGCCCCAGAGCCTGTAGATCAGCACTAACCTTGTAGCTGAGATCGGAAGAGCGGTTCAGCAG
1376	20808	20577	1376				primary	0	CTCC_HS10_122:7:1208:14990:9037/1_1	CAGCATTTCCCAGAGCTACACAACACAAGGCCCCAGAGCCTGTAGATCAGCACTAACCTTGTAGCTGAGATCGGAAGAGCGGTTCAGCAG
1376	20809	20578	1376				primary	0	CTCC_HS10_122:7:2101:6986:158458/1_1	CAGCATTTCCCAGAGCTACACAACACAAGGCCCCAGAGCCTGTAGATCAGCACTAACCTTGTAGCTGAGATCGGAAGAGCGGTTCAGCAG
1376	20970	20739	1376				primary	0	CTCC_HS10_122:7:2102:4838:62751/1_1	CAGCATTTCCCAGAGCTACACAACACAAGGCCCCAGAGCCTGTAGATCAGCACTAACCTTGTAGCTGAGATCGGAAGAGCGGTTCAGCAG
1376	21022	20791	1376				primary	0	CTCC_HS10_122:7:2103:6971:90918/1_1	CAGCATTTCCCAGAGCTACACAACACAAGGCCCCAGAGCCTGTAGATCAGCACTAACCTTGTAGCTGAGATCGGAAGAGCGGTTCAGCAG
1376	21045	20814	1376				primary	0	CTCC_HS10_122:7:2106:19414:79204/1_1	CAGCATTTCCCAGAGCTACACAACACAAGGCCCCAGAGCCTGTAGATCAGCACTAACCTTGTAGCTGAGATCGGAAGAGCGGTTCAGCAG
1376	21066	20835	1376				primary	0	CTCC_HS10_122:7:2108:7894:27226/1_1	CAGCATTTCCCAGAGCTACACAACACAAGGCCCCAGAGCCTGTAGATCAGCACTAACCTTGTAGCTGAGATCGGAAGAGCGGTTCAGCAG
1376	21152	20921	1376				primary	0	CTCC_HS10_122:7:2207:9669:38852/1_1	CAGCATTTCCCAGAGCTACACAACACAAGGCCCCAGAGCCTGTAGATCAGCACTAACCTTGTAGCTGAGATCGGAAGAGCGGTTCAGCAG
1376	21200	20969	1376				primary	0	CTCC_HS10_122:7:2304:13234:131620/1_1	CAGCATTTCCCAGAGCTACACAACACAAGGCCCCAGAGCCTGTAGATCAGCACTAACCTTGTAGCTGAGATCGGAAGAGCGGTTCAGCAG
1391			225626		0	+	consensus			CAGCGATGGTGAGTCACTGTTAACTGTCCACCCTTCAACTCCGTTCATCAAGCTGAGATCGGAAGAGCGGTTCAGCAGGAATGCCGAGAC	0	0	0
1391			225626				model			OOOOOOOOOOOOOOOOOOOOOOOOOOOOOOOOOOOOOOOOOOOOOOOOOOOOOOOOOOOOOOOOOOOOOOOOOOOOOOOOOOOOOOOOOO
1391			225626				primary	0	TGCAAGGA_HS10_122:8:1104:9489:150771/1_1	CAGCGATGGTGAGTCACTGTTAACTGTCCACCCTTCAACTCCGTTCATCAAGCTGAGATCGGAAGAGCGGTTCAGCAGGAATGCCGAGAC
1391			225626				primary	0	TGCAAGGA_HS10_122:8:1202:8570:67986/1_1	CAGCGATGGTGAGTCACTGTTAACTGTCCACCCTTCAACTCCGTTCATCAAGCTGAGATCGGAAGAGCGGTTCAGCAGGAATGCCGAGAC
1391			225626				primary	0	TGCAAGGA_HS10_122:8:1205:5398:178003/1_1	CAGCGATGGTGAGTCACTGTTAACTGTCCACCCTTCAACTCCGTTCATCAAGCTGAGATCGGAAGAGCGGTTCAGCAGGAATGCCGAGAC
1391			225626				primary	0	TGCAAGGA_HS10_122:8:1208:9704:16735/1_1	CAGCGATGGTGAGTCACTGTTAACTGTCCACCCTTCAACTCCGTTCATCAAGCTGAGATCGGAAGAGCGGTTCAGCAGGAATGCCGAGAC
1391			225626				primary	0	TGCAAGGA_HS10_122:8:1306:11183:144230/1_1	CAGCGATGGTGAGTCACTGTTAACTGTCCACCCTTCAACTCCGTTCATCAAGCTGAGATCGGAAGAGCGGTTCAGCAGGAATGCCGAGAC
1391			225626				primary	0	TGCAAGGA_HS10_122:8:1306:2661:60807/1_1	CAGCGATGGTGAGTCACTGTTAACTGTCCACCCTTCAACTCCGTTCATCAAGCTGAGATCGGAAGAGCGGTTCAGCAGGAATGCCGAGAC
1391			225626				primary	0	TGCAAGGA_HS10_122:8:2108:9199:101153/1_1	CAGCGATGGTGAGTCACTGTTAACTGTCCACCCTTCAACTCCGTTCATCAAGCTGAGATCGGAAGAGCGGTTCAGCAGGAATGCCGAGAC
1391			225626				primary	0	TGCAAGGA_HS10_122:8:2204:9263:51099/1_1	CAGCGATGGTGAGTCACTGTTAACTGTCCACCCTTCAACTCCGTTCATCAAGCTGAGATCGGAAGAGCGGTTCAGCAGGAATGCCGAGAC
1391			225626				primary	0	TGCAAGGA_HS10_122:8:2205:9127:125874/1_1	CAGCGATGGTGAGTCACTGTTAACTGTCCACCCTTCAACTCCGTTCATCAAGCTGAGATCGGAAGAGCGGTTCAGCAGGAATGCCGAGAC
1391			225626				primary	0	TGCAAGGA_HS10_122:8:2302:17590:47973/1_1	CAGCGATGGTGAGTCACTGTTAACTGTCCACCCTTCAACTCCGTTCATCAAGCTGAGATCGGAAGAGCGGTTCAGCAGGAATGCCGAGAC
1391			225626				primary	0	TGCAAGGA_HS10_122:8:2302:21070:179421/1_1	CAGCGATGGTGAGTCACTGTTAACTGTCCACCCTTCAACTCCGTTCATCAAGCTGAGATCGGAAGAGCGGTTCAGCAGGAATGCCGAGAC
1391			225626				primary	0	TGCAAGGA_HS10_122:8:2307:9131:45407/1_1	CAGCGATGGTGAGTCACTGTTAACTGTCCACCCTTCAACTCCGTTCATCAAGCTGAGATCGGAAGAGCGGTTCAGCAGGAATGCCGAGAC
1391	21256	21025	1391		0	+	consensus			CAGCGATGGTGAGTCACTGGTAACTGTCCACCCTTCAACTCCGTTCATCAAGCTGAGATCGGAAGAGCGGTTCAGCAGGAATGCCGAGAC	0	0	0
1391	21310	21079	1391				model			OOOOOOOOOOOOOOOOOOOEOOOOOOOOOOOOOOOOOOOOOOOOOOOOOOOOOOOOOOOOOOOOOOOOOOOOOOOOOOOOOOOOOOOOOO
1391	21356	21125	1391				primary	0	CTCC_HS10_122:7:1105:8799:55557/1_1	CAGCGATGGTGAGTCACTGGTAACTGTCCACCCTTCAACTCCGTTCATCAAGCTGAGATCGGAAGAGCGGTTCAGCAGGAATGCCGAGAC
1391	21386	21155	1391				primary	0	CTCC_HS10_122:7:1301:4805:172378/1_1	CAGCGATGGTGAGTCACTGGTAACTGTCCACCCTTCAACTCCGTTCATCAAGCTGAGATCGGAAGAGCGGTTCAGCAGGAATGCCGAGAC
1391	21484	21253	1391				primary	0	CTCC_HS10_122:7:1307:12303:88326/1_1	CAGCGATGGTGAGTCACTGGTAACTGTCCACCCTTCAACTCCGTTCATCAAGCTGAGATCGGAAGAGCGGTTCAGCAGGAATGCCGAGAC
1391	21530	21299	1391				primary	0	CTCC_HS10_122:7:2105:5143:12452/1_1	CAGCGATGGTGAGTCACTGGTAACTGTCCACCCTTCAACTCCGTTCATCAAGCTGAGATCGGAAGAGCGGTTCAGCAGGAATGCCGAGAC
1391	21548	21317	1391				primary	0	CTCC_HS10_122:7:2208:11290:109890/1_1	CAGCGATGGTGAGTCACTGGTAACTGTCCACCCTTCAACTCCGTTCATCAAGCTGAGATCGGAAGAGCGGTTCAGCAGGAATGCCGAGAC
1391	21638	21407	1391				secondary		CTCC_HS10_122:7:2306:6533:72869/1_1	CAGCGATGGTGAGTCACTGTTAACTGTCCACCCTTCGACTCCGTTCATCAAGCTGAGATCGGAAGAGCGGTTCAGCAGGAATGCCGAGAC
1391	21674	21443	1391				secondary		CTCC_HS10_122:7:1306:14348:42357/1_1	CAGCGATGGTGAGTCACTGTTAACTGTCCACCCTTCAACTCCGTTCATCAAGCTGAGATCGGAAGAGCGGTTCAGCAGGAATGCCGAGAC
1391	21718	21487	1391				secondary		CTCC_HS10_122:7:2301:10090:125768/1_1	CAGCGATGGTGAGTCACTGTTAACTGTCCACCCTTCAACTCCGTTCATCAAGCTGAGATCGGAAGAGCGGTTCAGCAGGAATGCCGAGAC
1391	21740	21509	1391				secondary		CTCC_HS10_122:7:1207:7909:21513/1_1	CTGCGATGGTGAGTCACTGTTAACTGTCCACCCTTCAACTCCGTTCATCAAGCTGAGATCGGAAGAGCGGTTCAGCAGGAATGCCGAGAC
1426	83942		132568		0	+	consensus			CAGCGAGAATGACGGAGGCAGAAACGACACCGAGGCAGGTAAATAGACAAAGAAGAGCTGAGATCGGAAGAGCGGTTCAGCAGGAATGCC	0	0	0
1426	127356		132568				model			OOOOOOOOOOOOOOOOOOOOOOOOOOOOOOOOOOOOOOEOOOOOOOOOOOOOOOOOOOOOOOOOOOOOOOOOOOOOOOOOOOOOOOOOOO
1426	41232		132568				primary	0	TGCAAGGA_HS10_122:8:1302:10505:87514/1_1	CAGCGAGAATGACGGAGGCAGAAACGACACCGAGGCAGGTAAATAGACAAAGAAGAGCTGAGATCGGAAGAGCGGTTCAGCAGGAATGCC
1426	51511		132568				primary	0	TGCAAGGA_HS10_122:8:2107:12917:172021/1_1	CAGCGAGAATGACGGAGGCAGAAACGACACCGAGGCAGGTAAATAGACAAAGAAGAGCTGAGATCGGAAGAGCGGTTCAGCAGGAATGCC
1426	11391		132568				primary	0	TGCAAGGA_HS10_122:8:2205:11001:161504/1_1	CAGCGAGAATGACGGAGGCAGAAACGACACCGAGGCAGGTAAATAGACAAAGAAGAGCTGAGATCGGAAGAGCGGTTCAGCAGGAATGCC
1426	35154		132568				primary	0	TGCAAGGA_HS10_122:8:2207:14142:157222/1_1	CAGCGAGAATGACGGAGGCAGAAACGACACCGAGGCAGGTAAATAGACAAAGAAGAGCTGAGATCGGAAGAGCGGTTCAGCAGGAATGCC
1426	64566		132568				primary	0	TGCAAGGA_HS10_122:8:2207:14479:20813/1_1	CAGCGAGAATGACGGAGGCAGAAACGACACCGAGGCAGGTAAATAGACAAAGAAGAGCTGAGATCGGAAGAGCGGTTCAGCAGGAATGCC
1426	42656		132568				primary	0	TGCAAGGA_HS10_122:8:2207:16748:30634/1_1	CAGCGAGAATGACGGAGGCAGAAACGACACCGAGGCAGGTAAATAGACAAAGAAGAGCTGAGATCGGAAGAGCGGTTCAGCAGGAATGCC
1426	7587		132568				secondary		TGCAAGGA_HS10_122:8:1108:3987:14133/1_1	CAGCGAGAATGACGGAGGCAGAAACGACACCGAGGCAGTTAAATAGACAAAGAAGAGCTGAGATCGGAAGAGCGGTTCAGCAGGAATGCC
1426	152944		132568				secondary		TGCAAGGA_HS10_122:8:2308:20140:22044/1_1	CAGCGAGAATGACGGAGGCAGAAACGACACCGAGGCAGTTAAATAGACAAAGAAGAGCTGAGATCGGAAGAGCGGTTCAGCAGGAATGCC
1426	58874		132568				secondary		TGCAAGGA_HS10_122:8:1202:13998:107206/1_1	CAGCGAGAATGACGGAGGCAGAAACGACACCGAGGCAGTTAAATAGACAAAGAAGAGCTGAGATCGGAAGAGCGGTTCAGCAGGAATGCC
1426	21848	21617	1426		0	+	consensus			CAGCGAGAATGACGGAGGCAGAAACGACACCGAGGCAGTTAAATAGACAAAGAAGAGCTGAGATCGGAAGAGCGGTTCAGCAGGAATGCC	0	0	0
1426	21872	21641	1426				model			OOOOOOOOOOOOOOOOOOOOOOOOOOOOOOOOOOOOOOOOOOOOOOOOOOOOOOOOOOOOOOOOOOOOOOOOOOOOOOOOOOOOOOOOOO
1426	21974	21743	1426				primary	0	CTCC_HS10_122:7:1105:15079:25076/1_1	CAGCGAGAATGACGGAGGCAGAAACGACACCGAGGCAGTTAAATAGACAAAGAAGAGCTGAGATCGGAAGAGCGGTTCAGCAGGAATGCC
1426	22142	21911	1426				primary	0	CTCC_HS10_122:7:1206:3764:161344/1_1	CAGCGAGAATGACGGAGGCAGAAACGACACCGAGGCAGTTAAATAGACAAAGAAGAGCTGAGATCGGAAGAGCGGTTCAGCAGGAATGCC
1426	22209	21978	1426				primary	0	CTCC_HS10_122:7:1301:7247:109997/1_1	CAGCGAGAATGACGGAGGCAGAAACGACACCGAGGCAGTTAAATAGACAAAGAAGAGCTGAGATCGGAAGAGCGGTTCAGCAGGAATGCC
1426	22288	22057	1426				primary	0	CTCC_HS10_122:7:2103:9124:198040/1_1	CAGCGAGAATGACGGAGGCAGAAACGACACCGAGGCAGTTAAATAGACAAAGAAGAGCTGAGATCGGAAGAGCGGTTCAGCAGGAATGCC
1426	22324	22093	1426				primary	0	CTCC_HS10_122:7:2104:14072:75276/1_1	CAGCGAGAATGACGGAGGCAGAAACGACACCGAGGCAGTTAAATAGACAAAGAAGAGCTGAGATCGGAAGAGCGGTTCAGCAGGAATGCC
1426	22343	22112	1426				primary	0	CTCC_HS10_122:7:2104:4100:155837/1_1	CAGCGAGAATGACGGAGGCAGAAACGACACCGAGGCAGTTAAATAGACAAAGAAGAGCTGAGATCGGAAGAGCGGTTCAGCAGGAATGCC
1426	22470	22239	1426				primary	0	CTCC_HS10_122:7:2107:19529:136045/1_1	CAGCGAGAATGACGGAGGCAGAAACGACACCGAGGCAGTTAAATAGACAAAGAAGAGCTGAGATCGGAAGAGCGGTTCAGCAGGAATGCC
1426	22704	22473	1426				primary	0	CTCC_HS10_122:7:2202:5667:15114/1_1	CAGCGAGAATGACGGAGGCAGAAACGACACCGAGGCAGTTAAATAGACAAAGAAGAGCTGAGATCGGAAGAGCGGTTCAGCAGGAATGCC
1426	22800	22568	1426				primary	0	CTCC_HS10_122:7:2205:2791:110862/1_1	CAGCGAGAATGACGGAGGCAGAAACGACACCGAGGCAGTTAAATAGACAAAGAAGAGCTGAGATCGGAAGAGCGGTTCAGCAGGAATGCC
1426	22884	22651	1426				primary	0	CTCC_HS10_122:7:2302:20944:21511/1_1	CAGCGAGAATGACGGAGGCAGAAACGACACCGAGGCAGTTAAATAGACAAAGAAGAGCTGAGATCGGAAGAGCGGTTCAGCAGGAATGCC
1426	22937	22703	1426				primary	0	CTCC_HS10_122:7:2304:18248:136112/1_1	CAGCGAGAATGACGGAGGCAGAAACGACACCGAGGCAGTTAAATAGACAAAGAAGAGCTGAGATCGGAAGAGCGGTTCAGCAGGAATGCC
1426	22972	22738	1426				primary	0	CTCC_HS10_122:7:2304:8544:86630/1_1	CAGCGAGAATGACGGAGGCAGAAACGACACCGAGGCAGTTAAATAGACAAAGAAGAGCTGAGATCGGAAGAGCGGTTCAGCAGGAATGCC
1426	23004	22770	1426				primary	0	CTCC_HS10_122:7:2306:16441:41185/1_1	CAGCGAGAATGACGGAGGCAGAAACGACACCGAGGCAGTTAAATAGACAAAGAAGAGCTGAGATCGGAAGAGCGGTTCAGCAGGAATGCC
1426	23063	22829	1426				primary	0	CTCC_HS10_122:7:2307:2363:175148/1_1	CAGCGAGAATGACGGAGGCAGAAACGACACCGAGGCAGTTAAATAGACAAAGAAGAGCTGAGATCGGAAGAGCGGTTCAGCAGGAATGCC
1460			33566		0	+	consensus			CAGCTCTCACAGTTCCTCTCCTCATCAGCCCCGCTGAGGCTGTACCGCCAGACGGCCTCCTGTGCCCCTCAGCAGACTTTGAACTCCTCT	0	0	0
1460			33566				model			OOOOOOOOOOOOOOOOOOOOOOOOEOOOOOOOOOOOOOOOOOOOOOOOOOOOOOOOOOOOOOOOOOOOOOOOOOOOOOOOOOOOOOOOOO
1460			33566				primary	0	TGCAAGGA_HS10_122:8:1101:16257:68542/1_1	CAGCTCTCACAGTTCCTCTCCTCATCAGCCCCGCTGAGGCTGTACCGCCAGACGGCCTCCTGTGCCCCTCAGCAGACTTTGAACTCCTCT
1460			33566				primary	0	TGCAAGGA_HS10_122:8:1207:8642:39573/1_1	CAGCTCTCACAGTTCCTCTCCTCATCAGCCCCGCTGAGGCTGTACCGCCAGACGGCCTCCTGTGCCCCTCAGCAGACTTTGAACTCCTCT
1460			33566				primary	0	TGCAAGGA_HS10_122:8:1301:20095:88504/1_1	CAGCTCTCACAGTTCCTCTCCTCATCAGCCCCGCTGAGGCTGTACCGCCAGACGGCCTCCTGTGCCCCTCAGCAGACTTTGAACTCCTCT
1460			33566				primary	0	TGCAAGGA_HS10_122:8:1304:3777:19141/1_1	CAGCTCTCACAGTTCCTCTCCTCATCAGCCCCGCTGAGGCTGTACCGCCAGACGGCCTCCTGTGCCCCTCAGCAGACTTTGAACTCCTCT
1460			33566				primary	0	TGCAAGGA_HS10_122:8:1307:16897:95888/1_1	CAGCTCTCACAGTTCCTCTCCTCATCAGCCCCGCTGAGGCTGTACCGCCAGACGGCCTCCTGTGCCCCTCAGCAGACTTTGAACTCCTCT
1460			33566				primary	0	TGCAAGGA_HS10_122:8:2103:15966:74279/1_1	CAGCTCTCACAGTTCCTCTCCTCATCAGCCCCGCTGAGGCTGTACCGCCAGACGGCCTCCTGTGCCCCTCAGCAGACTTTGAACTCCTCT
1460			33566				primary	0	TGCAAGGA_HS10_122:8:2103:4925:191152/1_1	CAGCTCTCACAGTTCCTCTCCTCATCAGCCCCGCTGAGGCTGTACCGCCAGACGGCCTCCTGTGCCCCTCAGCAGACTTTGAACTCCTCT
1460			33566				primary	0	TGCAAGGA_HS10_122:8:2207:3754:46386/1_1	CAGCTCTCACAGTTCCTCTCCTCATCAGCCCCGCTGAGGCTGTACCGCCAGACGGCCTCCTGTGCCCCTCAGCAGACTTTGAACTCCTCT
1460			33566				primary	0	TGCAAGGA_HS10_122:8:2303:17338:148727/1_1	CAGCTCTCACAGTTCCTCTCCTCATCAGCCCCGCTGAGGCTGTACCGCCAGACGGCCTCCTGTGCCCCTCAGCAGACTTTGAACTCCTCT
1460			33566				primary	0	TGCAAGGA_HS10_122:8:2306:13231:164962/1_1	CAGCTCTCACAGTTCCTCTCCTCATCAGCCCCGCTGAGGCTGTACCGCCAGACGGCCTCCTGTGCCCCTCAGCAGACTTTGAACTCCTCT
1460			33566				primary	1	TGCAAGGA_HS10_122:8:1201:3091:184586/1_1	CAGCTCTCACAGTTCCTCTCCTCACCAGCCCCGCTGAGGCTGTACCGCCAGACGGCCTCCTGTGCCCCTCAGCAGACTTTGAACTCCTCT
1460			33566				primary	1	TGCAAGGA_HS10_122:8:1203:9622:78439/1_1	CAGCTCTCACAGTTCCTCTCCTCACCAGCCCCGCTGAGGCTGTACCGCCAGACGGCCTCCTGTGCCCCTCAGCAGACTTTGAACTCCTCT
1460			33566				primary	1	TGCAAGGA_HS10_122:8:1303:14688:32910/1_1	CAGCTCTCACAGTTCCTCTCCTCACCAGCCCCGCTGAGGCTGTACCGCCAGACGGCCTCCTGTGCCCCTCAGCAGACTTTGAACTCCTCT
1460			33566				primary	1	TGCAAGGA_HS10_122:8:2105:2153:87628/1_1	CAGCTCTCACAGTTCCTCTCCTCACCAGCCCCGCTGAGGCTGTACCGCCAGACGGCCTCCTGTGCCCCTCAGCAGACTTTGAACTCCTCT
1460			33566				primary	1	TGCAAGGA_HS10_122:8:2202:2435:172776/1_1	CAGCTCTCACAGTTCCTCTCCTCACCAGCCCCGCTGAGGCTGTACCGCCAGACGGCCTCCTGTGCCCCTCAGCAGACTTTGAACTCCTCT
1460			33566				primary	1	TGCAAGGA_HS10_122:8:2203:9724:69570/1_1	CAGCTCTCACAGTTCCTCTCCTCACCAGCCCCGCTGAGGCTGTACCGCCAGACGGCCTCCTGTGCCCCTCAGCAGACTTTGAACTCCTCT
1460	23067	22833	1460		0	+	consensus			CAGCTCTCACAGTTCCTCTCCTCACCAGCCCCGCTGAGGCTGTACCGCCAGACGGCCTCCTGTGCCCCTCAGCAGACTTTGAACTCCTCT	0	0	0
1460	23075	22841	1460				model			OOOOOOOOOOOOOOOOOOOOOOOOOOOOOOOOOOOOOOOOOOOOOOOOOOOOOOOOOOOOOOOOOOOOOOOOOOOOOOOOOOOOOOOOOO
1460	23174	22938	1460				primary	0	CTCC_HS10_122:7:1201:14592:34835/1_1	CAGCTCTCACAGTTCCTCTCCTCACCAGCCCCGCTGAGGCTGTACCGCCAGACGGCCTCCTGTGCCCCTCAGCAGACTTTGAACTCCTCT
1460	23180	22944	1460				primary	0	CTCC_HS10_122:7:1204:8480:16479/1_1	CAGCTCTCACAGTTCCTCTCCTCACCAGCCCCGCTGAGGCTGTACCGCCAGACGGCCTCCTGTGCCCCTCAGCAGACTTTGAACTCCTCT
1460	23373	23133	1460				primary	0	CTCC_HS10_122:7:1308:17053:85508/1_1	CAGCTCTCACAGTTCCTCTCCTCACCAGCCCCGCTGAGGCTGTACCGCCAGACGGCCTCCTGTGCCCCTCAGCAGACTTTGAACTCCTCT
1460	23381	23141	1460				primary	0	CTCC_HS10_122:7:2104:9754:176085/1_1	CAGCTCTCACAGTTCCTCTCCTCACCAGCCCCGCTGAGGCTGTACCGCCAGACGGCCTCCTGTGCCCCTCAGCAGACTTTGAACTCCTCT
1460	23472	23226	1460				primary	0	CTCC_HS10_122:7:2106:3321:60078/1_1	CAGCTCTCACAGTTCCTCTCCTCACCAGCCCCGCTGAGGCTGTACCGCCAGACGGCCTCCTGTGCCCCTCAGCAGACTTTGAACTCCTCT
1460	23506	23260	1460				primary	0	CTCC_HS10_122:7:2107:10045:177119/1_1	CAGCTCTCACAGTTCCTCTCCTCACCAGCCCCGCTGAGGCTGTACCGCCAGACGGCCTCCTGTGCCCCTCAGCAGACTTTGAACTCCTCT
1460	23517	23271	1460				primary	0	CTCC_HS10_122:7:2201:6312:162066/1_1	CAGCTCTCACAGTTCCTCTCCTCACCAGCCCCGCTGAGGCTGTACCGCCAGACGGCCTCCTGTGCCCCTCAGCAGACTTTGAACTCCTCT
1460	23574	23328	1460				primary	0	CTCC_HS10_122:7:2202:14729:85169/1_1	CAGCTCTCACAGTTCCTCTCCTCACCAGCCCCGCTGAGGCTGTACCGCCAGACGGCCTCCTGTGCCCCTCAGCAGACTTTGAACTCCTCT
1460	23581	23335	1460				primary	0	CTCC_HS10_122:7:2302:2485:149623/1_1	CAGCTCTCACAGTTCCTCTCCTCACCAGCCCCGCTGAGGCTGTACCGCCAGACGGCCTCCTGTGCCCCTCAGCAGACTTTGAACTCCTCT
1460	23650	23402	1460				primary	0	CTCC_HS10_122:7:2308:16581:101532/1_1	CAGCTCTCACAGTTCCTCTCCTCACCAGCCCCGCTGAGGCTGTACCGCCAGACGGCCTCCTGTGCCCCTCAGCAGACTTTGAACTCCTCT
1555	91901		127528		0	+	consensus			CAGCAGCGAGCCGGTGACAATGCCTCACGAGGAAGTCATTTTAACAAACACACCGCGGCGGCCAGGGCCGTTGGAAGCCATCAGCGCTGA	0	0	0
1555	92600		127528				model			OOOOOOOOOOOOOOOOOOOOOOOOOOOOOOOOOOOOOOOOOOOOOOOOOOOOOOOOOOOOOOOOOOOOOOOOOOOOOOOOOOOOOOOOOO
1555	123683		127528				primary	0	TGCAAGGA_HS10_122:8:1108:20001:174656/1_1	CAGCAGCGAGCCGGTGACAATGCCTCACGAGGAAGTCATTTTAACAAACACACCGCGGCGGCCAGGGCCGTTGGAAGCCATCAGCGCTGA
1555	24339		127528				primary	0	TGCAAGGA_HS10_122:8:1208:4609:149060/1_1	CAGCAGCGAGCCGGTGACAATGCCTCACGAGGAAGTCATTTTAACAAACACACCGCGGCGGCCAGGGCCGTTGGAAGCCATCAGCGCTGA
1555	121270		127528				primary	0	TGCAAGGA_HS10_122:8:1303:16397:5466/1_1	CAGCAGCGAGCCGGTGACAATGCCTCACGAGGAAGTCATTTTAACAAACACACCGCGGCGGCCAGGGCCGTTGGAAGCCATCAGCGCTGA
1555	201348		127528				primary	0	TGCAAGGA_HS10_122:8:2206:9273:175308/1_1	CAGCAGCGAGCCGGTGACAATGCCTCACGAGGAAGTCATTTTAACAAACACACCGCGGCGGCCAGGGCCGTTGGAAGCCATCAGCGCTGA
1555	246635		127528				primary	0	TGCAAGGA_HS10_122:8:2306:14932:140681/1_1	CAGCAGCGAGCCGGTGACAATGCCTCACGAGGAAGTCATTTTAACAAACACACCGCGGCGGCCAGGGCCGTTGGAAGCCATCAGCGCTGA
1555	23726	23476	1555		0	+	consensus			CAGCAGCGAGCCGGTGACAATGCCTCACGAGGAAGTCATTTTAACAAACACACCGCGGCGGCCAGGGCCGTTGCAAGCCATCAGCGCTGA	0	0	0
1555	23842	23588	1555				model			OOOOOOOOOOOOOOOOOOOOOOOOOOOOOOOOOOOOOOOOOOOOOOOOOOOOOOOOOOOOOOOOOOOOOOOOOEOOOOOOOOOOOOOOOO
1555	23901	23647	1555				primary	0	CTCC_HS10_122:7:1301:18434:140237/1_1	CAGCAGCGAGCCGGTGACAATGCCTCACGAGGAAGTCATTTTAACAAACACACCGCGGCGGCCAGGGCCGTTGCAAGCCATCAGCGCTGA
1555	23966	23711	1555				primary	0	CTCC_HS10_122:7:1306:12920:109614/1_1	CAGCAGCGAGCCGGTGACAATGCCTCACGAGGAAGTCATTTTAACAAACACACCGCGGCGGCCAGGGCCGTTGCAAGCCATCAGCGCTGA
1555	24102	23846	1555				primary	0	CTCC_HS10_122:7:1307:19364:182430/1_1	CAGCAGCGAGCCGGTGACAATGCCTCACGAGGAAGTCATTTTAACAAACACACCGCGGCGGCCAGGGCCGTTGCAAGCCATCAGCGCTGA
1555	24191	23932	1555				primary	0	CTCC_HS10_122:7:2204:10991:32291/1_1	CAGCAGCGAGCCGGTGACAATGCCTCACGAGGAAGTCATTTTAACAAACACACCGCGGCGGCCAGGGCCGTTGCAAGCCATCAGCGCTGA
1555	24205	23946	1555				primary	0	CTCC_HS10_122:7:2307:14459:126848/1_1	CAGCAGCGAGCCGGTGACAATGCCTCACGAGGAAGTCATTTTAACAAACACACCGCGGCGGCCAGGGCCGTTGCAAGCCATCAGCGCTGA
1555	24227	23967	1555				secondary		CTCC_HS10_122:7:1202:7112:190290/1_1	CAGCAGCGAGCCGGTGACAATGCCTCACGAGGAAGTCATTTTAACAAACACACCGCGGCGGCCAGGGCCGTTGGAAGCCATCAGCGCTGA
1555	24244	23983	1555				secondary		CTCC_HS10_122:7:1301:19713:180069/1_1	CAGCAGCGAGCCGGTGACAATGCCTCACGAGGAAGTCATTTTAACAAACACACCGCGGCGGCCAGGGCCGTTGGAAGCCATCAGCGCTGA
1555	24255	23994	1555				secondary		CTCC_HS10_122:7:1308:11548:57173/1_1	CAGCAGCGAGCCGGTGACAATGCCTCACGAGGAAGTCATTTTAACAAACACACCGCGGCGGCCAGGGCCGTTGGAAGCCATCAGCGCTGA
1555	24484	24223	1555				secondary		CTCC_HS10_122:7:2308:7402:33691/1_1	CAGCAGCGAGCCGGTGACAATGCCTCACGAGGAAGTCATTTTAACAAACACACCGCGGCGGCCAGGGCCGTTGGAAGCCATCAGCGCTGA
1647	156504		209176		0	+	consensus			CAGCTGTAGACCGGTGGCATGAACACATTGGGATAATTTCTACCATCATGTCTTGGCTCAGAGCTGAGATCGGAAGAGCGGTTCAGCAGG	0	0	0
1647	140221		209176				model			OOOOOOOOOOOOOOOOOOOOOOOOOOOOOOOOOOEOOOOOOOOOOOOOOOOOOOOOOOOOOOOOOOOOOOOOOOOOOOOOOOOOOOOOOO
1647	41726		209176				primary	0	TGCAAGGA_HS10_122:8:1102:17226:142101/1_1	CAGCTGTAGACCGGTGGCATGAACACATTGGGATAATTTCTACCATCATGTCTTGGCTCAGAGCTGAGATCGGAAGAGCGGTTCAGCAGG
1647	107220		209176				primary	0	TGCAAGGA_HS10_122:8:1208:6249:196513/1_1	CAGCTGTAGACCGGTGGCATGAACACATTGGGATAATTTCTACCATCATGTCTTGGCTCAGAGCTGAGATCGGAAGAGCGGTTCAGCAGG
1647	145777		209176				primary	0	TGCAAGGA_HS10_122:8:1307:7919:131704/1_1	CAGCTGTAGACCGGTGGCATGAACACATTGGGATAATTTCTACCATCATGTCTTGGCTCAGAGCTGAGATCGGAAGAGCGGTTCAGCAGG
1647	24175		209176				primary	0	TGCAAGGA_HS10_122:8:2101:14559:29159/1_1	CAGCTGTAGACCGGTGGCATGAACACATTGGGATAATTTCTACCATCATGTCTTGGCTCAGAGCTGAGATCGGAAGAGCGGTTCAGCAGG
1647	33419		209176				primary	0	TGCAAGGA_HS10_122:8:2101:5432:146839/1_1	CAGCTGTAGACCGGTGGCATGAACACATTGGGATAATTTCTACCATCATGTCTTGGCTCAGAGCTGAGATCGGAAGAGCGGTTCAGCAGG
1647	208483		209176				primary	0	TGCAAGGA_HS10_122:8:2308:14483:59634/1_1	CAGCTGTAGACCGGTGGCATGAACACATTGGGATAATTTCTACCATCATGTCTTGGCTCAGAGCTGAGATCGGAAGAGCGGTTCAGCAGG
1647	189367		209176				secondary		TGCAAGGA_HS10_122:8:1202:15405:143600/1_1	CAGCTGTAGACCGGTGGCATGAACACATTGGGATCATTTCTACCATCATGTCTTGGCTCAGAGCTGAGATCGGAAGAGCGGTTCAGCAGG
1647	184589		209176				secondary		TGCAAGGA_HS10_122:8:2108:9169:100798/1_1	CAGCTGTAGACCGGTGGCATGAACACATTGGGATCATTTCTACCATCATGTCTTGGCTCAGAGCTGAGATCGGAAGAGCGGTTCAGCAGG
1647	168208		209176				secondary		TGCAAGGA_HS10_122:8:1303:15991:5965/1_1	CAGCTGTAGACCGGTGGCATGAACACATTGGGATCATTTCTACCATCATGTCTTGGCTCAGAGCTGAGATCGGAAGAGCGGTTCAGCAGG
1647	34512		209176				secondary		TGCAAGGA_HS10_122:8:2205:4358:51133/1_1	CAGCTGTAGACCGGTGGCATGAACACATTGGGATCATTTCTACCATCATGTCTTGGCTCAGAGCTGAGATCGGAAGAGCGGTTCAGCAGG
1647	24610	24347	1647		0	+	consensus			CAGCTGTAGACCGGTGGCATGAACACATTGGGATCATTTCTACCATCATGTCTTGGCTCAGAGCTGAGATCGGAAGAGCGGTTCAGCAGG	0	0	0
1647	24642	24379	1647				model			OOOOOOOOOOOOOOOOOOOOOOOOOOOOOOOOOOOOOOOOOOOOOOOOOOOOOOOOOOOOOOOOOOOOOOOOOOOOOOOOOOOOOOOOOO
1647	24779	24514	1647				primary	0	CTCC_HS10_122:7:1102:6977:193248/1_1	CAGCTGTAGACCGGTGGCATGAACACATTGGGATCATTTCTACCATCATGTCTTGGCTCAGAGCTGAGATCGGAAGAGCGGTTCAGCAGG
1647	24819	24554	1647				primary	0	CTCC_HS10_122:7:1104:17703:57762/1_1	CAGCTGTAGACCGGTGGCATGAACACATTGGGATCATTTCTACCATCATGTCTTGGCTCAGAGCTGAGATCGGAAGAGCGGTTCAGCAGG
1647	24845	24580	1647				primary	0	CTCC_HS10_122:7:1105:1556:168643/1_1	CAGCTGTAGACCGGTGGCATGAACACATTGGGATCATTTCTACCATCATGTCTTGGCTCAGAGCTGAGATCGGAAGAGCGGTTCAGCAGG
1647	24851	24586	1647				primary	0	CTCC_HS10_122:7:1203:1519:4682/1_1	CAGCTGTAGACCGGTGGCATGAACACATTGGGATCATTTCTACCATCATGTCTTGGCTCAGAGCTGAGATCGGAAGAGCGGTTCAGCAGG
1647	24978	24713	1647				primary	0	CTCC_HS10_122:7:1204:19175:158169/1_1	CAGCTGTAGACCGGTGGCATGAACACATTGGGATCATTTCTACCATCATGTCTTGGCTCAGAGCTGAGATCGGAAGAGCGGTTCAGCAGG
1647	25042	24775	1647				primary	0	CTCC_HS10_122:7:1207:1207:5314/1_1	CAGCTGTAGACCGGTGGCATGAACACATTGGGATCATTTCTACCATCATGTCTTGGCTCAGAGCTGAGATCGGAAGAGCGGTTCAGCAGG
1647	25154	24884	1647				primary	0	CTCC_HS10_122:7:1207:19634:97308/1_1	CAGCTGTAGACCGGTGGCATGAACACATTGGGATCATTTCTACCATCATGTCTTGGCTCAGAGCTGAGATCGGAAGAGCGGTTCAGCAGG
1647	25163	24893	1647				primary	0	CTCC_HS10_122:7:1207:3338:178268/1_1	CAGCTGTAGACCGGTGGCATGAACACATTGGGATCATTTCTACCATCATGTCTTGGCTCAGAGCTGAGATCGGAAGAGCGGTTCAGCAGG
1647	25171	24901	1647				primary	0	CTCC_HS10_122:7:1208:12974:66362/1_1	CAGCTGTAGACCGGTGGCATGAACACATTGGGATCATTTCTACCATCATGTCTTGGCTCAGAGCTGAGATCGGAAGAGCGGTTCAGCAGG
1647	25236	24965	1647				primary	0	CTCC_HS10_122:7:1305:9502:73959/1_1	CAGCTGTAGACCGGTGGCATGAACACATTGGGATCATTTCTACCATCATGTCTTGGCTCAGAGCTGAGATCGGAAGAGCGGTTCAGCAGG
1647	25245	24974	1647				primary	0	CTCC_HS10_122:7:1306:3996:151779/1_1	CAGCTGTAGACCGGTGGCATGAACACATTGGGATCATTTCTACCATCATGTCTTGGCTCAGAGCTGAGATCGGAAGAGCGGTTCAGCAGG
1647	25390	25117	1647				primary	0	CTCC_HS10_122:7:2102:2854:2895/1_1	CAGCTGTAGACCGGTGGCATGAACACATTGGGATCATTTCTACCATCATGTCTTGGCTCAGAGCTGAGATCGGAAGAGCGGTTCAGCAGG
1647	25414	25141	1647				primary	0	CTCC_HS10_122:7:2103:16475:119159/1_1	CAGCTGTAGACCGGTGGCATGAACACATTGGGATCATTTCTACCATCATGTCTTGGCTCAGAGCTGAGATCGGAAGAGCGGTTCAGCAGG
1647	25497	25224	1647				primary	0	CTCC_HS10_122:7:2104:3669:9934/1_1	CAGCTGTAGACCGGTGGCATGAACACATTGGGATCATTTCTACCATCATGTCTTGGCTCAGAGCTGAGATCGGAAGAGCGGTTCAGCAGG
1647	25639	25366	1647				primary	0	CTCC_HS10_122:7:2207:14862:165111/1_1	CAGCTGTAGACCGGTGGCATGAACACATTGGGATCATTTCTACCATCATGTCTTGGCTCAGAGCTGAGATCGGAAGAGCGGTTCAGCAGG
1647	25716	25443	1647				primary	0	CTCC_HS10_122:7:2302:18311:14879/1_1	CAGCTGTAGACCGGTGGCATGAACACATTGGGATCATTTCTACCATCATGTCTTGGCTCAGAGCTGAGATCGGAAGAGCGGTTCAGCAGG
1647	25725	25450	1647				primary	0	CTCC_HS10_122:7:2303:19225:98930/1_1	CAGCTGTAGACCGGTGGCATGAACACATTGGGATCATTTCTACCATCATGTCTTGGCTCAGAGCTGAGATCGGAAGAGCGGTTCAGCAGG
1647	25996	25721	1647				secondary		CTCC_HS10_122:7:1305:21104:186599/1_1	CAGCTGTAGACCGGTGGCATGAACACATTGGGATCATTTCTACCATCCTGTCTTGGCTCAGAGCTGAGATCGGAAGAGCGGTTCAGCAGG
1647	26029	25754	1647				secondary		CTCC_HS10_122:7:1305:6920:161932/1_1	CAGCTGTAGACCGGTGGCATGAACACATTGGGATCATTTCTACCATCGTGTCTTGGCTCAGAGCTGAGATCGGAAGAGCGGTTCAGCAGG
1647	26057	25782	1647				secondary		CTCC_HS10_122:7:1102:17516:30775/1_1	CAGCTGTAGACAGGTGGCATGAACACATTGGGATCATTTCTACCATCATGTCTTGGCTCAGAGCTGAGATCGGAAGAGCGGTTCAGCAGG
1688			91901		0	+	consensus			CAGCAGCGCTTTTGTCCAAAGCTGGCAAGAGGGTCCTAGTCCTGGAGCAACACGATCAGGCTGGAGGCTGAGATCGGAAGAGCGGTTCAG	0	0	0
1688			91901				model			OOOOOOOOOOOOOOOOOOOOOOOOOOOOOOOOOOOOOOOOOOOOOOOOOOOOEOOOOOOOOOOOOOOOOOOOOOOOOOOOOOOOOOOOOO
1688			91901				primary	0	TGCAAGGA_HS10_122:8:1104:11890:177226/1_1	CAGCAGCGCTTTTGTCCAAAGCTGGCAAGAGGGTCCTAGTCCTGGAGCAACACGATCAGGCTGGAGGCTGAGATCGGAAGAGCGGTTCAG
1688			91901				primary	0	TGCAAGGA_HS10_122:8:1107:12124:153767/1_1	CAGCAGCGCTTTTGTCCAAAGCTGGCAAGAGGGTCCTAGTCCTGGAGCAACACGATCAGGCTGGAGGCTGAGATCGGAAGAGCGGTTCAG
1688			91901				primary	0	TGCAAGGA_HS10_122:8:1202:7369:24790/1_1	CAGCAGCGCTTTTGTCCAAAGCTGGCAAGAGGGTCCTAGTCCTGGAGCAACACGATCAGGCTGGAGGCTGAGATCGGAAGAGCGGTTCAG
1688			91901				primary	0	TGCAAGGA_HS10_122:8:1302:7410:129850/1_1	CAGCAGCGCTTTTGTCCAAAGCTGGCAAGAGGGTCCTAGTCCTGGAGCAACACGATCAGGCTGGAGGCTGAGATCGGAAGAGCGGTTCAG
1688			91901				primary	0	TGCAAGGA_HS10_122:8:1304:14276:118705/1_1	CAGCAGCGCTTTTGTCCAAAGCTGGCAAGAGGGTCCTAGTCCTGGAGCAACACGATCAGGCTGGAGGCTGAGATCGGAAGAGCGGTTCAG
1688			91901				primary	0	TGCAAGGA_HS10_122:8:1306:15713:156099/1_1	CAGCAGCGCTTTTGTCCAAAGCTGGCAAGAGGGTCCTAGTCCTGGAGCAACACGATCAGGCTGGAGGCTGAGATCGGAAGAGCGGTTCAG
1688			91901				primary	0	TGCAAGGA_HS10_122:8:2202:3054:182726/1_1	CAGCAGCGCTTTTGTCCAAAGCTGGCAAGAGGGTCCTAGTCCTGGAGCAACACGATCAGGCTGGAGGCTGAGATCGGAAGAGCGGTTCAG
1688			91901				primary	0	TGCAAGGA_HS10_122:8:2304:19406:130321/1_1	CAGCAGCGCTTTTGTCCAAAGCTGGCAAGAGGGTCCTAGTCCTGGAGCAACACGATCAGGCTGGAGGCTGAGATCGGAAGAGCGGTTCAG
1688			91901				primary	0	TGCAAGGA_HS10_122:8:2308:2663:157032/1_1	CAGCAGCGCTTTTGTCCAAAGCTGGCAAGAGGGTCCTAGTCCTGGAGCAACACGATCAGGCTGGAGGCTGAGATCGGAAGAGCGGTTCAG
1688			91901				secondary		TGCAAGGA_HS10_122:8:2108:12220:163586/1_1	CAGCAGCGCTTTTGTCCAAAGCTGGCAAGAGGGTCCTAGTCCTGGAGCAACCCGATCAGGCTGGAGGCTGAGATCGGAAGAGCGGTTCAG
1688			91901				secondary		TGCAAGGA_HS10_122:8:2104:10796:104830/1_1	CAGCAGCGCTTTTGTCCAAAGCTGGCAAGAGGGTCCTAGTCCTGGAGCAACATGATCAGGCTGGAGGCTGAGATCGGAAGAGCGGTTCAG
1688			91901				secondary		TGCAAGGA_HS10_122:8:2105:16086:169169/1_1	CAGCAGCGCTTTTGTCCAAAGCTGGCAAGAGGGTCCTAGTCCTGGAGCAACATGATCAGGCTGGAGGCTGAGATCGGAAGAGCGGTTCAG
1688			91901				secondary		TGCAAGGA_HS10_122:8:2107:3824:89364/1_1	CAGCAGCGCTTTTGTCCAAAGCTGGCAAGAGGGTCCTAGTCCTGGAGCAACATGATCAGGCTGGAGGCTGAGATCGGAAGAGCGGTTCAG
1688			91901				secondary		TGCAAGGA_HS10_122:8:2308:2192:72849/1_1	CAGCAGCGCTTTTGTCCAAAGCTGGCAAGAGGGTCCTAGTCCTGGAGCAACATGATCAGGCTGGAGGCTGAGATCGGAAGAGCGGTTCAG
1688	26114	25839	1688		0	+	consensus			CAGCAGCGCTTTTGTCCAAAGCTGGCAAGAGGGTCCTAGTCCTGGAGCAACACGATCAGGCTGGAGGCTGAGATCGGAAGAGCGGTTCAG	0	0	0
1688	26125	25850	1688				model			OOOOOOOOOOOOOOOOOOOOOOOOOOOOOOOOOOOOOOOOOOOOOOOOOOOOOOOOOOOOOOOOOOOOOOOOOOOOOOOOOOOOOOOOOO
1688	26155	25880	1688				primary	0	CTCC_HS10_122:7:1101:6600:108260/1_1	CAGCAGCGCTTTTGTCCAAAGCTGGCAAGAGGGTCCTAGTCCTGGAGCAACACGATCAGGCTGGAGGCTGAGATCGGAAGAGCGGTTCAG
1688	26205	25930	1688				primary	0	CTCC_HS10_122:7:1103:15790:103099/1_1	CAGCAGCGCTTTTGTCCAAAGCTGGCAAGAGGGTCCTAGTCCTGGAGCAACACGATCAGGCTGGAGGCTGAGATCGGAAGAGCGGTTCAG
1688	26238	25963	1688				primary	0	CTCC_HS10_122:7:1103:2083:44849/1_1	CAGCAGCGCTTTTGTCCAAAGCTGGCAAGAGGGTCCTAGTCCTGGAGCAACACGATCAGGCTGGAGGCTGAGATCGGAAGAGCGGTTCAG
1688	26308	26033	1688				primary	0	CTCC_HS10_122:7:1105:20510:172236/1_1	CAGCAGCGCTTTTGTCCAAAGCTGGCAAGAGGGTCCTAGTCCTGGAGCAACACGATCAGGCTGGAGGCTGAGATCGGAAGAGCGGTTCAG
1688	26314	26039	1688				primary	0	CTCC_HS10_122:7:1201:18502:183736/1_1	CAGCAGCGCTTTTGTCCAAAGCTGGCAAGAGGGTCCTAGTCCTGGAGCAACACGATCAGGCTGGAGGCTGAGATCGGAAGAGCGGTTCAG
1688	26335	26060	1688				primary	0	CTCC_HS10_122:7:1207:9343:197283/1_1	CAGCAGCGCTTTTGTCCAAAGCTGGCAAGAGGGTCCTAGTCCTGGAGCAACACGATCAGGCTGGAGGCTGAGATCGGAAGAGCGGTTCAG
1688	26355	26080	1688				primary	0	CTCC_HS10_122:7:1304:6964:186584/1_1	CAGCAGCGCTTTTGTCCAAAGCTGGCAAGAGGGTCCTAGTCCTGGAGCAACACGATCAGGCTGGAGGCTGAGATCGGAAGAGCGGTTCAG
1688	26369	26094	1688				primary	0	CTCC_HS10_122:7:1307:15048:22791/1_1	CAGCAGCGCTTTTGTCCAAAGCTGGCAAGAGGGTCCTAGTCCTGGAGCAACACGATCAGGCTGGAGGCTGAGATCGGAAGAGCGGTTCAG
1688	26655	26380	1688				primary	0	CTCC_HS10_122:7:1308:9018:195985/1_1	CAGCAGCGCTTTTGTCCAAAGCTGGCAAGAGGGTCCTAGTCCTGGAGCAACACGATCAGGCTGGAGGCTGAGATCGGAAGAGCGGTTCAG
1688	26667	26392	1688				primary	0	CTCC_HS10_122:7:2102:11099:47556/1_1	CAGCAGCGCTTTTGTCCAAAGCTGGCAAGAGGGTCCTAGTCCTGGAGCAACACGATCAGGCTGGAGGCTGAGATCGGAAGAGCGGTTCAG
1688	26980	26705	1688				primary	0	CTCC_HS10_122:7:2105:9419:104246/1_1	CAGCAGCGCTTTTGTCCAAAGCTGGCAAGAGGGTCCTAGTCCTGGAGCAACACGATCAGGCTGGAGGCTGAGATCGGAAGAGCGGTTCAG
1688	27104	26829	1688				primary	0	CTCC_HS10_122:7:2106:1282:110573/1_1	CAGCAGCGCTTTTGTCCAAAGCTGGCAAGAGGGTCCTAGTCCTGGAGCAACACGATCAGGCTGGAGGCTGAGATCGGAAGAGCGGTTCAG
1688	27171	26896	1688				primary	0	CTCC_HS10_122:7:2201:19265:113634/1_1	CAGCAGCGCTTTTGTCCAAAGCTGGCAAGAGGGTCCTAGTCCTGGAGCAACACGATCAGGCTGGAGGCTGAGATCGGAAGAGCGGTTCAG
1688	27194	26919	1688				primary	0	CTCC_HS10_122:7:2207:9759:19970/1_1	CAGCAGCGCTTTTGTCCAAAGCTGGCAAGAGGGTCCTAGTCCTGGAGCAACACGATCAGGCTGGAGGCTGAGATCGGAAGAGCGGTTCAG
1688	27224	26949	1688				primary	0	CTCC_HS10_122:7:2307:9635:130034/1_1	CAGCAGCGCTTTTGTCCAAAGCTGGCAAGAGGGTCCTAGTCCTGGAGCAACACGATCAGGCTGGAGGCTGAGATCGGAAGAGCGGTTCAG
1688	27276	27001	1688				secondary		CTCC_HS10_122:7:2202:16122:67223/1_1	CAGCAGCGCTTTTGTCCCAAGCTGGCAAGAGGGTCCTAGTCCTGGAGCAACACGATCAGGCTGGAGGCTGAGATCGGAAGAGCGGTTCAG
1688	27352	27077	1688				secondary		CTCC_HS10_122:7:1308:2280:84455/1_1	CAGCAGCGCTTTTGTCCAAAGCTGGCAAGAGGGTCCTAGTCCTGGAGCAACACGATCAGGCTGGAGGCTGAGATCGGAAGAGCGGTTCAC
1708			92600		0	+	consensus			CAGCACAGAGGGATGGAGGGAACGCAAACAGACACTCCTCTATTATTACACGCCCACAATCCTCTGCTGAGATCGGAAGAGCGGTTCAGC	0	0	0
1708			92600				model			OOOOOOOOOOOOOOOOOOOOOOOOOOOOOOOOOOOOOOOOEOOOOOOOOOOOOOOOOOOOOOOOOOOOOOOOOOOOOOOOOOOOOOOOOO
1708			92600				primary	0	TGCAAGGA_HS10_122:8:1302:14339:152114/1_1	CAGCACAGAGGGATGGAGGGAACGCAAACAGACACTCCTCCATTATTACACGCCCACAATCCTCTGCTGAGATCGGAAGAGCGGTTCAGC
1708			92600				primary	0	TGCAAGGA_HS10_122:8:1307:16386:127182/1_1	CAGCACAGAGGGATGGAGGGAACGCAAACAGACACTCCTCCATTATTACACGCCCACAATCCTCTGCTGAGATCGGAAGAGCGGTTCAGC
1708			92600				primary	0	TGCAAGGA_HS10_122:8:2103:8850:38840/1_1	CAGCACAGAGGGATGGAGGGAACGCAAACAGACACTCCTCCATTATTACACGCCCACAATCCTCTGCTGAGATCGGAAGAGCGGTTCAGC
1708			92600				primary	0	TGCAAGGA_HS10_122:8:2201:17852:122301/1_1	CAGCACAGAGGGATGGAGGGAACGCAAACAGACACTCCTCCATTATTACACGCCCACAATCCTCTGCTGAGATCGGAAGAGCGGTTCAGC
1708			92600				primary	0	TGCAAGGA_HS10_122:8:2201:19228:165627/1_1	CAGCACAGAGGGATGGAGGGAACGCAAACAGACACTCCTCCATTATTACACGCCCACAATCCTCTGCTGAGATCGGAAGAGCGGTTCAGC
1708			92600				primary	0	TGCAAGGA_HS10_122:8:2202:7669:84300/1_1	CAGCACAGAGGGATGGAGGGAACGCAAACAGACACTCCTCCATTATTACACGCCCACAATCCTCTGCTGAGATCGGAAGAGCGGTTCAGC
1708			92600				primary	1	TGCAAGGA_HS10_122:8:1205:6708:8758/1_1	CAGCACAGAGGGATGGAGGGAACGCAAACAGACACTCCTCTATTATTACACGCCCACAATCCTCTGCTGAGATCGGAAGAGCGGTTCAGC
1708			92600				primary	1	TGCAAGGA_HS10_122:8:1207:5944:167119/1_1	CAGCACAGAGGGATGGAGGGAACGCAAACAGACACTCCTCTATTATTACACGCCCACAATCCTCTGCTGAGATCGGAAGAGCGGTTCAGC
1708			92600				primary	1	TGCAAGGA_HS10_122:8:1208:4715:82689/1_1	CAGCACAGAGGGATGGAGGGAACGCAAACAGACACTCCTCTATTATTACACGCCCACAATCCTCTGCTGAGATCGGAAGAGCGGTTCAGC
1708			92600				primary	1	TGCAAGGA_HS10_122:8:2103:20133:108842/1_1	CAGCACAGAGGGATGGAGGGAACGCAAACAGACACTCCTCTATTATTACACGCCCACAATCCTCTGCTGAGATCGGAAGAGCGGTTCAGC
1708			92600				primary	1	TGCAAGGA_HS10_122:8:2201:12443:43390/1_1	CAGCACAGAGGGATGGAGGGAACGCAAACAGACACTCCTCTATTATTACACGCCCACAATCCTCTGCTGAGATCGGAAGAGCGGTTCAGC
1708			92600				primary	1	TGCAAGGA_HS10_122:8:2201:13208:37260/1_1	CAGCACAGAGGGATGGAGGGAACGCAAACAGACACTCCTCTATTATTACACGCCCACAATCCTCTGCTGAGATCGGAAGAGCGGTTCAGC
1708			92600				primary	1	TGCAAGGA_HS10_122:8:2201:15513:101071/1_1	CAGCACAGAGGGATGGAGGGAACGCAAACAGACACTCCTCTATTATTACACGCCCACAATCCTCTGCTGAGATCGGAAGAGCGGTTCAGC
1708			92600				primary	1	TGCAAGGA_HS10_122:8:2204:16393:66640/1_1	CAGCACAGAGGGATGGAGGGAACGCAAACAGACACTCCTCTATTATTACACGCCCACAATCCTCTGCTGAGATCGGAAGAGCGGTTCAGC
1708			92600				primary	1	TGCAAGGA_HS10_122:8:2207:9443:96969/1_1	CAGCACAGAGGGATGGAGGGAACGCAAACAGACACTCCTCTATTATTACACGCCCACAATCCTCTGCTGAGATCGGAAGAGCGGTTCAGC
1708			92600				primary	1	TGCAAGGA_HS10_122:8:2304:14309:89153/1_1	CAGCACAGAGGGATGGAGGGAACGCAAACAGACACTCCTCTATTATTACACGCCCACAATCCTCTGCTGAGATCGGAAGAGCGGTTCAGC
1708			92600				secondary		TGCAAGGA_HS10_122:8:1201:20559:168063/1_1	CAGCACAGAGGGATGGAGGGAACGCAAAAAGACACTCCTCTATTATTACACGCCCACAATCCTCTGCTGAGATCGGAAGAGCGGTTCAGC
1708			92600				secondary		TGCAAGGA_HS10_122:8:2105:11409:29413/1_1	CAGCACAGAGGGATGGAGGGAACGCAAACAGACACTCCTCCATTATTACACGCCCACAACCCTCTGCTGAGATCGGAAGAGCGGTTCAGC
1708	27353	27078	1708		0	+	consensus			CAGCACAGAGGGATGGAGGGAACGCAAACAGACACTCCTCCATTATTACACGCCCACAATCCTCTGCTGAGATCGGAAGAGCGGTTCAGC	0	0	0
1708	27414	27139	1708				model			OOOOOOOOOOOOOOOOOOOOOOOOOOOOOOOOOOOOOOOOOOOOOOOOOOOOOOOOOOOOOOOOOOOOOOOOOOOOOOOOOOOOOOOOOO
1708	27423	27148	1708				primary	0	CTCC_HS10_122:7:1303:4062:5958/1_1	CAGCACAGAGGGATGGAGGGAACGCAAACAGACACTCCTCCATTATTACACGCCCACAATCCTCTGCTGAGATCGGAAGAGCGGTTCAGC
1708	27490	27215	1708				primary	0	CTCC_HS10_122:7:1305:2496:168148/1_1	CAGCACAGAGGGATGGAGGGAACGCAAACAGACACTCCTCCATTATTACACGCCCACAATCCTCTGCTGAGATCGGAAGAGCGGTTCAGC
1708	27500	27225	1708				primary	0	CTCC_HS10_122:7:1307:11438:35243/1_1	CAGCACAGAGGGATGGAGGGAACGCAAACAGACACTCCTCCATTATTACACGCCCACAATCCTCTGCTGAGATCGGAAGAGCGGTTCAGC
1708	27503	27228	1708				primary	0	CTCC_HS10_122:7:1307:4607:116333/1_1	CAGCACAGAGGGATGGAGGGAACGCAAACAGACACTCCTCCATTATTACACGCCCACAATCCTCTGCTGAGATCGGAAGAGCGGTTCAGC
1708	27573	27298	1708				primary	0	CTCC_HS10_122:7:2203:5178:64292/1_1	CAGCACAGAGGGATGGAGGGAACGCAAACAGACACTCCTCCATTATTACACGCCCACAATCCTCTGCTGAGATCGGAAGAGCGGTTCAGC
1708	27620	27345	1708				primary	0	CTCC_HS10_122:7:2302:2726:111130/1_1	CAGCACAGAGGGATGGAGGGAACGCAAACAGACACTCCTCCATTATTACACGCCCACAATCCTCTGCTGAGATCGGAAGAGCGGTTCAGC
1708	27803	27528	1708				primary	0	CTCC_HS10_122:7:2308:18561:78586/1_1	CAGCACAGAGGGATGGAGGGAACGCAAACAGACACTCCTCCATTATTACACGCCCACAATCCTCTGCTGAGATCGGAAGAGCGGTTCAGC
1708	27806	27531	1708				secondary		CTCC_HS10_122:7:1205:17920:124955/1_1	CAGCACAGAGGGATGGGGGGAACGCAAACAGACACTCCTCCATTATTACACGCCCACAATCCTCTGCTGAGATCGGAAGAGCGGTTCAGC
1708	27899	27624	1708				secondary		CTCC_HS10_122:7:1205:15072:53405/1_1	CAGCACAGGGGGATGGAGGGAACGCAAACAGACACTCCTCCATTATTACACGCCCACAATCCTCTGCTGAGATCGGAAGAGCGGTTCAGC
1708	27911	27636	1708				secondary		CTCC_HS10_122:7:2207:14682:16912/1_1	CAGCACAGAGGGATGGAGGGAACGCAAACAGACACTCCTCCATTATTACACGCCCACAATCCTCTGCTGAGATAGGAAGAGCGGTTCAGC
1890			123683		0	+	consensus			CAGCATCACGGAGAGACGACACTGCGTCCAAGCAGGTCTAAGCCAAGGTCCCTGGCTGAGATCGGAAGAGCGGTTCAGCAGGAATGCCGA	0	0	0
1890			123683				model			OOOOOOOOOOOOOOOOOOOOOOOOOOOOOOOOOOOOOOOOOOOOOOOOOEOOOOOOOOOOOOOOOOOOOOOOOOOOOOOOOOOOOOOOOO
1890			123683				primary	0	TGCAAGGA_HS10_122:8:1102:10670:93982/1_1	CAGCATCACGGAGAGACGACACTGCGTCCAAGCAGGTCTAAGCCAAGGTCCCTGGCTGAGATCGGAAGAGCGGTTCAGCAGGAATGCCGA
1890			123683				primary	0	TGCAAGGA_HS10_122:8:1204:6840:163342/1_1	CAGCATCACGGAGAGACGACACTGCGTCCAAGCAGGTCTAAGCCAAGGTCCCTGGCTGAGATCGGAAGAGCGGTTCAGCAGGAATGCCGA
1890			123683				primary	0	TGCAAGGA_HS10_122:8:1204:7213:166446/1_1	CAGCATCACGGAGAGACGACACTGCGTCCAAGCAGGTCTAAGCCAAGGTCCCTGGCTGAGATCGGAAGAGCGGTTCAGCAGGAATGCCGA
1890			123683				primary	0	TGCAAGGA_HS10_122:8:2102:20565:138385/1_1	CAGCATCACGGAGAGACGACACTGCGTCCAAGCAGGTCTAAGCCAAGGTCCCTGGCTGAGATCGGAAGAGCGGTTCAGCAGGAATGCCGA
1890			123683				primary	0	TGCAAGGA_HS10_122:8:2104:14408:160147/1_1	CAGCATCACGGAGAGACGACACTGCGTCCAAGCAGGTCTAAGCCAAGGTCCCTGGCTGAGATCGGAAGAGCGGTTCAGCAGGAATGCCGA
1890			123683				primary	0	TGCAAGGA_HS10_122:8:2202:11456:196720/1_1	CAGCATCACGGAGAGACGACACTGCGTCCAAGCAGGTCTAAGCCAAGGTCCCTGGCTGAGATCGGAAGAGCGGTTCAGCAGGAATGCCGA
1890			123683				primary	0	TGCAAGGA_HS10_122:8:2206:3790:191594/1_1	CAGCATCACGGAGAGACGACACTGCGTCCAAGCAGGTCTAAGCCAAGGTCCCTGGCTGAGATCGGAAGAGCGGTTCAGCAGGAATGCCGA
1890			123683				primary	0	TGCAAGGA_HS10_122:8:2305:19602:99383/1_1	CAGCATCACGGAGAGACGACACTGCGTCCAAGCAGGTCTAAGCCAAGGTCCCTGGCTGAGATCGGAAGAGCGGTTCAGCAGGAATGCCGA
1890			123683				primary	0	TGCAAGGA_HS10_122:8:2306:7112:48168/1_1	CAGCATCACGGAGAGACGACACTGCGTCCAAGCAGGTCTAAGCCAAGGTCCCTGGCTGAGATCGGAAGAGCGGTTCAGCAGGAATGCCGA
1890			123683				primary	1	TGCAAGGA_HS10_122:8:1102:4317:169215/1_1	CAGCATCACGGAGAGACGACACTGCGTCCAAGCAGGTCTAAGCCAAGGTTCCTGGCTGAGATCGGAAGAGCGGTTCAGCAGGAATGCCGA
1890			123683				primary	1	TGCAAGGA_HS10_122:8:1106:20179:102970/1_1	CAGCATCACGGAGAGACGACACTGCGTCCAAGCAGGTCTAAGCCAAGGTTCCTGGCTGAGATCGGAAGAGCGGTTCAGCAGGAATGCCGA
1890			123683				primary	1	TGCAAGGA_HS10_122:8:1302:1725:184167/1_1	CAGCATCACGGAGAGACGACACTGCGTCCAAGCAGGTCTAAGCCAAGGTTCCTGGCTGAGATCGGAAGAGCGGTTCAGCAGGAATGCCGA
1890			123683				primary	1	TGCAAGGA_HS10_122:8:2107:1834:32582/1_1	CAGCATCACGGAGAGACGACACTGCGTCCAAGCAGGTCTAAGCCAAGGTTCCTGGCTGAGATCGGAAGAGCGGTTCAGCAGGAATGCCGA
1890			123683				primary	1	TGCAAGGA_HS10_122:8:2201:5591:96661/1_1	CAGCATCACGGAGAGACGACACTGCGTCCAAGCAGGTCTAAGCCAAGGTTCCTGGCTGAGATCGGAAGAGCGGTTCAGCAGGAATGCCGA
1890			123683				secondary		TGCAAGGA_HS10_122:8:1308:21263:172697/1_1	CAGCATCACGGAGAGACGACACTGCGTCCAAGCAGGTCTAAGCCAAGGTTCCTGGCTGAGATCGGAAGAGCGGTTAAGCAGGAATGCCGA
1890			123683				secondary		TGCAAGGA_HS10_122:8:2307:10521:88481/1_1	CAGCATCACGGAGAGACGACACTGCGTCCAAGCAGGTCTAAGCCAAGGTTCCTGACTGAGATCGGAAGAGCGGTTCAGCAGGAATGCCGA
1890			123683				secondary		TGCAAGGA_HS10_122:8:1303:12416:106197/1_1	CAGCATCACGGAGAGACGACACTGCGTCCAAGCAGGTCTAAGCCAAGGTTCCTGGCTGAGATCGGAGGAGCGGTTCAGCAGGAATGCCGA
1890	27923	27648	1890		0	+	consensus			CAGCATCACGGAGAGACGACACTGCGTCCAAGCAGGTCTAAGCCAAGGTTCCTGGCTGAGATCGGAAGAGCGGTTCAGCAGGAATGCCGA	0	0	0
1890	28056	27781	1890				model			OOOOOOOOOOOOOOOOOOOOOOOOOOOOOOOOOOOOOOOOOOOOOOOOUOOOOOOOOOOOOOOOOOOOOOOOOOOOOOOOOOOOOOOOOO
1890	28193	27918	1890				primary	0	CTCC_HS10_122:7:1106:6500:66844/1_1	CAGCATCACGGAGAGACGACACTGCGTCCAAGCAGGTCTAAGCCAAGGTTCCTGGCTGAGATCGGAAGAGCGGTTCAGCAGGAATGCCGA
1890	28215	27940	1890				primary	0	CTCC_HS10_122:7:1305:5317:154122/1_1	CAGCATCACGGAGAGACGACACTGCGTCCAAGCAGGTCTAAGCCAAGGTTCCTGGCTGAGATCGGAAGAGCGGTTCAGCAGGAATGCCGA
1890	28260	27985	1890				primary	0	CTCC_HS10_122:7:2108:5724:154538/1_1	CAGCATCACGGAGAGACGACACTGCGTCCAAGCAGGTCTAAGCCAAGGTTCCTGGCTGAGATCGGAAGAGCGGTTCAGCAGGAATGCCGA
1890	28349	28073	1890				primary	0	CTCC_HS10_122:7:2304:6603:91928/1_1	CAGCATCACGGAGAGACGACACTGCGTCCAAGCAGGTCTAAGCCAAGGTTCCTGGCTGAGATCGGAAGAGCGGTTCAGCAGGAATGCCGA
1890	28406	28130	1890				primary	0	CTCC_HS10_122:7:2308:3680:57817/1_1	CAGCATCACGGAGAGACGACACTGCGTCCAAGCAGGTCTAAGCCAAGGTTCCTGGCTGAGATCGGAAGAGCGGTTCAGCAGGAATGCCGA
1890	28438	28162	1890				secondary		CTCC_HS10_122:7:1304:10050:93617/1_1	CAGCATCACGGAGAGACGACACTGCGTCCAAGCAGGTCTAAGCCAAGGCTCCTGGCTGAGATCGGAAGAGCGGTTCAGCAGGAATGCCGA
1943			24339		0	+	consensus			CAGCAAAGATTGAAAAGACTGAAATACTGTCACCCTGACGCTTTCTGCCGTCCATCTATCATCACAACAATTTTCGCTGAGATCGGAAGA	0	0	0
1943			24339				model			OOOOOOOOOOOOOOOOOOOOOOOOOOOOOOOOOOOOOOEOOOOOOOOOOOOOOOOOOOOOOOOOOOOOOOOOOOOOOOOOOOOOOOOOOO
1943			24339				primary	0	TGCAAGGA_HS10_122:8:1101:17166:41052/1_1	CAGCAAAGATTGAAAAGACTGAAATACTGTCACCCTGATGCTTTCTGCCGTCCATCTATCATCACAACAATTTTCGCTGAGATCGGAAGA
1943			24339				primary	0	TGCAAGGA_HS10_122:8:1208:14912:158954/1_1	CAGCAAAGATTGAAAAGACTGAAATACTGTCACCCTGATGCTTTCTGCCGTCCATCTATCATCACAACAATTTTCGCTGAGATCGGAAGA
1943			24339				primary	0	TGCAAGGA_HS10_122:8:2104:18061:183694/1_1	CAGCAAAGATTGAAAAGACTGAAATACTGTCACCCTGATGCTTTCTGCCGTCCATCTATCATCACAACAATTTTCGCTGAGATCGGAAGA
1943			24339				primary	0	TGCAAGGA_HS10_122:8:2201:12769:140584/1_1	CAGCAAAGATTGAAAAGACTGAAATACTGTCACCCTGATGCTTTCTGCCGTCCATCTATCATCACAACAATTTTCGCTGAGATCGGAAGA
1943			24339				primary	0	TGCAAGGA_HS10_122:8:2202:10663:191302/1_1	CAGCAAAGATTGAAAAGACTGAAATACTGTCACCCTGATGCTTTCTGCCGTCCATCTATCATCACAACAATTTTCGCTGAGATCGGAAGA
1943			24339				primary	0	TGCAAGGA_HS10_122:8:2206:6287:14677/1_1	CAGCAAAGATTGAAAAGACTGAAATACTGTCACCCTGATGCTTTCTGCCGTCCATCTATCATCACAACAATTTTCGCTGAGATCGGAAGA
1943			24339				primary	1	TGCAAGGA_HS10_122:8:1101:3840:26961/1_1	CAGCAAAGATTGAAAAGACTGAAATACTGTCACCCTGACGCTTTCTGCCGTCCATCTATCATCACAACAATTTTCGCTGAGATCGGAAGA
1943			24339				primary	1	TGCAAGGA_HS10_122:8:1104:17900:137575/1_1	CAGCAAAGATTGAAAAGACTGAAATACTGTCACCCTGACGCTTTCTGCCGTCCATCTATCATCACAACAATTTTCGCTGAGATCGGAAGA
1943			24339				primary	1	TGCAAGGA_HS10_122:8:1202:12193:113348/1_1	CAGCAAAGATTGAAAAGACTGAAATACTGTCACCCTGACGCTTTCTGCCGTCCATCTATCATCACAACAATTTTCGCTGAGATCGGAAGA
1943			24339				primary	1	TGCAAGGA_HS10_122:8:1303:11653:99075/1_1	CAGCAAAGATTGAAAAGACTGAAATACTGTCACCCTGACGCTTTCTGCCGTCCATCTATCATCACAACAATTTTCGCTGAGATCGGAAGA
1943			24339				primary	1	TGCAAGGA_HS10_122:8:1307:11119:148878/1_1	CAGCAAAGATTGAAAAGACTGAAATACTGTCACCCTGACGCTTTCTGCCGTCCATCTATCATCACAACAATTTTCGCTGAGATCGGAAGA
1943			24339				primary	1	TGCAAGGA_HS10_122:8:2208:18245:181591/1_1	CAGCAAAGATTGAAAAGACTGAAATACTGTCACCCTGACGCTTTCTGCCGTCCATCTATCATCACAACAATTTTCGCTGAGATCGGAAGA
1943			24339				primary	1	TGCAAGGA_HS10_122:8:2301:5404:52856/1_1	CAGCAAAGATTGAAAAGACTGAAATACTGTCACCCTGACGCTTTCTGCCGTCCATCTATCATCACAACAATTTTCGCTGAGATCGGAAGA
1943			24339				secondary		TGCAAGGA_HS10_122:8:1106:8000:99542/1_1	CAGCAAAGATTGAAAAGACTGAAATACTGTCACCCTGACGCTTTCTGCCGTCCATCCATCATCACAACAATTTTCGCTGAGATCGGAAGA
1943			24339				secondary		TGCAAGGA_HS10_122:8:1201:6724:132707/1_1	CAGCAAAGATTGAAAAGACTGAAATACTGTCACCCTGACGCTTTCTGCCGTCCATCCATCATCACAACAATTTTCGCTGAGATCGGAAGA
1943			24339				secondary		TGCAAGGA_HS10_122:8:2103:8414:76493/1_1	CAGCAAAGATTGAAAAGACTGAAATACTGTCACCCTGATGCTTTCTGCCGTCAATCTATCATCACAACAATTTTCGCTGAGATCGGAAGA
1943	28518	28242	1943		0	+	consensus			CAGCAAAGATTGAAAAGACTGAAATACTGTCACCCTGACGCTTTCTGCCGTCCATCTATCATCACAACAATTTTCGCTGAGATCGGAAGA	0	0	0
1943	28523	28247	1943				model			OOOOOOOOOOOOOOOOOOOOOOOOOOOOOOOOOOOOOOOOOOOOOOOOOOOOOOOOOOOOOOOOOOOOOOOOOOOOOOOOOOOOOOOOOO
1943	28560	28284	1943				primary	0	CTCC_HS10_122:7:1108:16469:84614/1_1	CAGCAAAGATTGAAAAGACTGAAATACTGTCACCCTGACGCTTTCTGCCGTCCATCTATCATCACAACAATTTTCGCTGAGATCGGAAGA
1943	28641	28365	1943				primary	0	CTCC_HS10_122:7:1203:9307:172643/1_1	CAGCAAAGATTGAAAAGACTGAAATACTGTCACCCTGACGCTTTCTGCCGTCCATCTATCATCACAACAATTTTCGCTGAGATCGGAAGA
1943	28692	28416	1943				primary	0	CTCC_HS10_122:7:1207:16320:169269/1_1	CAGCAAAGATTGAAAAGACTGAAATACTGTCACCCTGACGCTTTCTGCCGTCCATCTATCATCACAACAATTTTCGCTGAGATCGGAAGA
1943	28734	28458	1943				primary	0	CTCC_HS10_122:7:2101:2161:94409/1_1	CAGCAAAGATTGAAAAGACTGAAATACTGTCACCCTGACGCTTTCTGCCGTCCATCTATCATCACAACAATTTTCGCTGAGATCGGAAGA
1943	28754	28478	1943				primary	0	CTCC_HS10_122:7:2102:1342:23550/1_1	CAGCAAAGATTGAAAAGACTGAAATACTGTCACCCTGACGCTTTCTGCCGTCCATCTATCATCACAACAATTTTCGCTGAGATCGGAAGA
1943	28760	28484	1943				primary	0	CTCC_HS10_122:7:2105:18347:174808/1_1	CAGCAAAGATTGAAAAGACTGAAATACTGTCACCCTGACGCTTTCTGCCGTCCATCTATCATCACAACAATTTTCGCTGAGATCGGAAGA
1943	28879	28603	1943				primary	0	CTCC_HS10_122:7:2203:7160:180619/1_1	CAGCAAAGATTGAAAAGACTGAAATACTGTCACCCTGACGCTTTCTGCCGTCCATCTATCATCACAACAATTTTCGCTGAGATCGGAAGA
1943	28937	28660	1943				primary	0	CTCC_HS10_122:7:2302:16929:158903/1_1	CAGCAAAGATTGAAAAGACTGAAATACTGTCACCCTGACGCTTTCTGCCGTCCATCTATCATCACAACAATTTTCGCTGAGATCGGAAGA
2000			121270		0	+	consensus			CAGCACTCTGAGAGGTTTGTGGTGAGTACGGATCCGACACAAAACTTACTTACTTTCTTAACTTGCGGCTGAGATCGGAAGAGCGGTTCA	0	0	0
2000			121270				model			OOOOOOOOOOOOOOOOOOOOOOOOOOOOOOOOOOOOOOOOOOOOOOOOOEOOOOOOOOOOOOOOOOOOOOOOOOOOOOOOOOOOOOOOOO
2000			121270				primary	0	TGCAAGGA_HS10_122:8:1101:16969:184049/1_1	CAGCACTCTGAGAGGTTTGTGGTGAGTACGGATCCGACACAAAACTTACTTACTTTCTTAACTTGCGGCTGAGATCGGAAGAGCGGTTCA
2000			121270				primary	0	TGCAAGGA_HS10_122:8:1101:8143:100199/1_1	CAGCACTCTGAGAGGTTTGTGGTGAGTACGGATCCGACACAAAACTTACTTACTTTCTTAACTTGCGGCTGAGATCGGAAGAGCGGTTCA
2000			121270				primary	0	TGCAAGGA_HS10_122:8:1106:12983:48791/1_1	CAGCACTCTGAGAGGTTTGTGGTGAGTACGGATCCGACACAAAACTTACTTACTTTCTTAACTTGCGGCTGAGATCGGAAGAGCGGTTCA
2000			121270				primary	0	TGCAAGGA_HS10_122:8:1108:1601:135221/1_1	CAGCACTCTGAGAGGTTTGTGGTGAGTACGGATCCGACACAAAACTTACTTACTTTCTTAACTTGCGGCTGAGATCGGAAGAGCGGTTCA
2000			121270				primary	0	TGCAAGGA_HS10_122:8:1201:8926:59157/1_1	CAGCACTCTGAGAGGTTTGTGGTGAGTACGGATCCGACACAAAACTTACTTACTTTCTTAACTTGCGGCTGAGATCGGAAGAGCGGTTCA
2000			121270				primary	0	TGCAAGGA_HS10_122:8:1206:8817:36798/1_1	CAGCACTCTGAGAGGTTTGTGGTGAGTACGGATCCGACACAAAACTTACTTACTTTCTTAACTTGCGGCTGAGATCGGAAGAGCGGTTCA
2000			121270				primary	0	TGCAAGGA_HS10_122:8:2107:13093:106705/1_1	CAGCACTCTGAGAGGTTTGTGGTGAGTACGGATCCGACACAAAACTTACTTACTTTCTTAACTTGCGGCTGAGATCGGAAGAGCGGTTCA
2000			121270				primary	0	TGCAAGGA_HS10_122:8:2203:5861:61992/1_1	CAGCACTCTGAGAGGTTTGTGGTGAGTACGGATCCGACACAAAACTTACTTACTTTCTTAACTTGCGGCTGAGATCGGAAGAGCGGTTCA
2000			121270				primary	0	TGCAAGGA_HS10_122:8:2303:17615:10964/1_1	CAGCACTCTGAGAGGTTTGTGGTGAGTACGGATCCGACACAAAACTTACTTACTTTCTTAACTTGCGGCTGAGATCGGAAGAGCGGTTCA
2000			121270				secondary		TGCAAGGA_HS10_122:8:1203:15618:161812/1_1	CAGCACTCTGAGAGGTTTGTGGTGAGTACGGATCCGACACAAAACTTACATACTTTCTTAACTTGCGGCTGAGATCGGAAGAGCGGTTCA
2000			121270				secondary		TGCAAGGA_HS10_122:8:2205:10553:160201/1_1	CAGCACTCTGAGAGGTTTGTGGTGAGTACGGATCCGACACAAAACTTACATACTTTCTTAACTTGCGGCTGAGATCGGAAGAGCGGTTCA
2000			121270				secondary		TGCAAGGA_HS10_122:8:2303:13686:7093/1_1	CAGCACTCTGAGAGGTTTGTGGTGAGTACGGATCCGACACAAAACTTACATACTTTCTTAACTTGCGGCTGAGATCGGAAGAGCGGTTCA
2000			121270				secondary		TGCAAGGA_HS10_122:8:2305:11759:76928/1_1	CAGCACTCTGAGAGGTTTGTGGTGAGTACGGATCCGACACAAAACTTACATACTTTCTTAACTTGCGGCTGAGATCGGAAGAGCGGTTCA
2000			121270				secondary		TGCAAGGA_HS10_122:8:2104:10214:55605/1_1	CAGCACTCTGAGAGGTTTGTGGTGAGTACGGATCCGACACAAAACTTACTTACTTTCTTAACTTGCGGCTGAGATCGGAAGAGCGGATCA
2000			121270				secondary		TGCAAGGA_HS10_122:8:1307:12370:186889/1_1	CAGCACTCTGAGAGGTTTGTGGTGAGGACGGATCCGACACAAAACTTACATACTTTCTTAACTTGCGGCTGAGATCGGAAGAGCGGTTCA
2000			121270				secondary		TGCAAGGA_HS10_122:8:2305:3699:84227/1_1	CAGCACTCTGAGAGGTTTGTGGTGAGTACGGATCCAACACAAAACTTACTTACTTTCTTAACTTGCGGCTGAGATCGGAAGAGCGGTTCA
2000	28970	28693	2000		0	+	consensus			CAGCACTCTGAGAGGTTTGTGGTGAGTACGGATCCGACACAAAACTTACTTACTTTCTTAACTTGCGGCTGAGATCGGAAGAGCGGTTCA	0	0	0
2000	28989	28712	2000				model			OOOOOOOOOOOOOOOOOOOOOOOOOOOOOOOOOOOOOOOOOOOOOOOOOOOOOOOOOOOOOOOOOOOOOUOOOOOOOOUOOOOOOOOOOO
2000	28990	28713	2000				primary	0	CTCC_HS10_122:7:1203:8302:166866/1_1	CAGCACTCTGAGAGGTTTGTGGTGAGTACGGATCCGACACAAAACTTACTTACTTTCTTAACTTGCGGCTGAGATCGGAAGAGCGGTTCA
2000	29078	28801	2000				primary	0	CTCC_HS10_122:7:1205:4391:101043/1_1	CAGCACTCTGAGAGGTTTGTGGTGAGTACGGATCCGACACAAAACTTACTTACTTTCTTAACTTGCGGCTGAGATCGGAAGAGCGGTTCA
2000	29244	28967	2000				primary	0	CTCC_HS10_122:7:2106:11727:105122/1_1	CAGCACTCTGAGAGGTTTGTGGTGAGTACGGATCCGACACAAAACTTACTTACTTTCTTAACTTGCGGCTGAGATCGGAAGAGCGGTTCA
2000	29404	29127	2000				primary	0	CTCC_HS10_122:7:2303:17648:120606/1_1	CAGCACTCTGAGAGGTTTGTGGTGAGTACGGATCCGACACAAAACTTACTTACTTTCTTAACTTGCGGCTGAGATCGGAAGAGCGGTTCA
2000	29461	29184	2000				primary	0	CTCC_HS10_122:7:2307:16603:90560/1_1	CAGCACTCTGAGAGGTTTGTGGTGAGTACGGATCCGACACAAAACTTACTTACTTTCTTAACTTGCGGCTGAGATCGGAAGAGCGGTTCA
2000	29530	29252	2000				secondary		CTCC_HS10_122:7:1106:10758:153801/1_1	CAGCACTCTGAGAGGTTTGTGGTGAGTACGGATCCGACACAAAACTTACTTACTTTCTTAACTTGCGGCAGAGATCGGAAGAGCGGTTCA
2000	29633	29355	2000				secondary		CTCC_HS10_122:7:2305:14165:162979/1_1	CAGCACTCTGAGAGGTTTGTGGTGAGTACGGATCCGACACAAAACTTACTTACTTTCTTAACTTGCGGCTGAGATCGGTAGAGCGGTTCA
2037			201348		0	+	consensus			CAGCGTCCGGCGGTCCAGCTCCCAGGCCAGCTCGGTGCTGAAGTGCGGCTGGTCTCGGTGCTCTACTGGGTCCGTGGCCAGCTGAGATCG	0	0	0
2037			201348				model			OOOOOOOOOOOOOOOOOOOOOOOOOOOOOOOOOOOOOOOOOOOOOOOOOOOOOOOOOOOOOOOOOOOOOOOOOOOOOOOOOOOOOOOOOO
2037			201348				primary	0	TGCAAGGA_HS10_122:8:1106:7991:115480/1_1	CAGCGTCCGGCGGTCCAGCTCCCAGGCCAGCTCGGTGCTGAAGTGCGGCTGGTCTCGGTGCTCTACTGGGTCCGTGGCCAGCTGAGATCG
2037			201348				primary	0	TGCAAGGA_HS10_122:8:1108:17673:103423/1_1	CAGCGTCCGGCGGTCCAGCTCCCAGGCCAGCTCGGTGCTGAAGTGCGGCTGGTCTCGGTGCTCTACTGGGTCCGTGGCCAGCTGAGATCG
2037			201348				primary	0	TGCAAGGA_HS10_122:8:1203:10976:69109/1_1	CAGCGTCCGGCGGTCCAGCTCCCAGGCCAGCTCGGTGCTGAAGTGCGGCTGGTCTCGGTGCTCTACTGGGTCCGTGGCCAGCTGAGATCG
2037			201348				primary	0	TGCAAGGA_HS10_122:8:1303:16103:50033/1_1	CAGCGTCCGGCGGTCCAGCTCCCAGGCCAGCTCGGTGCTGAAGTGCGGCTGGTCTCGGTGCTCTACTGGGTCCGTGGCCAGCTGAGATCG
2037			201348				primary	0	TGCAAGGA_HS10_122:8:2104:19743:62349/1_1	CAGCGTCCGGCGGTCCAGCTCCCAGGCCAGCTCGGTGCTGAAGTGCGGCTGGTCTCGGTGCTCTACTGGGTCCGTGGCCAGCTGAGATCG
2037			201348				primary	0	TGCAAGGA_HS10_122:8:2203:10253:181012/1_1	CAGCGTCCGGCGGTCCAGCTCCCAGGCCAGCTCGGTGCTGAAGTGCGGCTGGTCTCGGTGCTCTACTGGGTCCGTGGCCAGCTGAGATCG
2037			201348				primary	0	TGCAAGGA_HS10_122:8:2307:3159:46274/1_1	CAGCGTCCGGCGGTCCAGCTCCCAGGCCAGCTCGGTGCTGAAGTGCGGCTGGTCTCGGTGCTCTACTGGGTCCGTGGCCAGCTGAGATCG
2037			201348				secondary		TGCAAGGA_HS10_122:8:1204:19971:173576/1_1	CAGCGTCCGGCGGTCCAGCTCCCAGGCCAGCTCGGTGCTGAAGTGCGGCTGGTCTCGGGGCTCTACTGGGTCCGTGGCCAGCTGAGATCG
2037			201348				secondary		TGCAAGGA_HS10_122:8:2104:15197:2338/1_1	CAGCGCCCGGCGGTCCAGCTCCCAGGCCAGCTCGGTGCTGAAGTGCGGCTGGTCTCGGTGCTCTACTGGGTCCGTGGCCAGCTGAGATCG
2037	29691	29413	2037		0	+	consensus			CAGCGTCCGGCGGTCCAGCTCCCAGGCCAGCTCAGTGCTGAAGTGCGGCTGGTCTCGGTGCTCTACTGGGTCCGTGGCCAGCTGAGATCG	0	0	0
2037	29880	29602	2037				model			OOOOOOOOOOOOOOOOOOOOOOOOOOOOOOOOOEOOOOOOOOOOOOOOOOOOOOOOOOOOOOOOOOOOOOOOOOUOOOOOOOUOOOOOOO
2037	29881	29603	2037				primary	0	CTCC_HS10_122:7:1104:16359:164789/1_1	CAGCGTCCGGCGGTCCAGCTCCCAGGCCAGCTCAGTGCTGAAGTGCGGCTGGTCTCGGTGCTCTACTGGGTCCGTGGCCAGCTGAGATCG
2037	29951	29673	2037				primary	0	CTCC_HS10_122:7:1303:14428:37718/1_1	CAGCGTCCGGCGGTCCAGCTCCCAGGCCAGCTCAGTGCTGAAGTGCGGCTGGTCTCGGTGCTCTACTGGGTCCGTGGCCAGCTGAGATCG
2037	30035	29757	2037				primary	0	CTCC_HS10_122:7:2102:7243:152844/1_1	CAGCGTCCGGCGGTCCAGCTCCCAGGCCAGCTCAGTGCTGAAGTGCGGCTGGTCTCGGTGCTCTACTGGGTCCGTGGCCAGCTGAGATCG
2037	30037	29759	2037				primary	0	CTCC_HS10_122:7:2108:10209:21691/1_1	CAGCGTCCGGCGGTCCAGCTCCCAGGCCAGCTCAGTGCTGAAGTGCGGCTGGTCTCGGTGCTCTACTGGGTCCGTGGCCAGCTGAGATCG
2037	30241	29963	2037				primary	0	CTCC_HS10_122:7:2201:3620:24774/1_1	CAGCGTCCGGCGGTCCAGCTCCCAGGCCAGCTCAGTGCTGAAGTGCGGCTGGTCTCGGTGCTCTACTGGGTCCGTGGCCAGCTGAGATCG
2037	30307	30029	2037				secondary		CTCC_HS10_122:7:2308:13736:149104/1_1	CAGCGTCCGGCGGTCCAGCTCCCAGGCCAGCTCGGTGCTGAAGTGCGGCTGGTCTCGGTGCTCTACTGGGTCCGGGGCCAGCTGAGATCG
2037	30463	30185	2037				secondary		CTCC_HS10_122:7:1308:18960:28228/1_1	CAGCGTCCGGCGGTCCAGCTCCCAGGCCAGCTCGGTGCTGAAGTGCGGCTGGTCTCGGTGCTCTACTGGGTCCGTGGCCAGCAGAGATCG
2037	30493	30215	2037				secondary		CTCC_HS10_122:7:1108:14540:175013/1_1	CAGCGTCCGGCGGTCCAGCTCCCAGGCCAGCTCGGTGCTGAAGTGCGGCTGGTCTCGGTGCTCTACTGGGTCCGTGGCCAGCTGAGATCG
2050			246635		0	+	consensus			CAGCAGAGCTGAGGCTGGTGGTGTTGGGCCGGACCGGGGCAGGAAAAAGGTCGGCCGTCAGCACCATCCTGGGCCTTCAGGACTCTCAAC	0	0	0
2050			246635				model			OOOOOOOOOOOOOOOOOOOOOOOOOOOOOOOOOOOOOOOOOOOOOOOOOOOOOOOOOOOOOOOOOOOOOOOOOOOOOOOOOEEOOOOOOO
2050			246635				primary	0	TGCAAGGA_HS10_122:8:1308:18195:149307/1_1	CAGCAGAGCTGAGGCTGGTGGTGTTGGGCCGGACCGGGGCAGGAAAAAGGTCGGCCGTCAGCACCATCCTGGGCCTTCAGGGCTCTCAAC
2050			246635				primary	0	TGCAAGGA_HS10_122:8:2205:20596:184592/1_1	CAGCAGAGCTGAGGCTGGTGGTGTTGGGCCGGACCGGGGCAGGAAAAAGGTCGGCCGTCAGCACCATCCTGGGCCTTCAGGGCTCTCAAC
2050			246635				primary	0	TGCAAGGA_HS10_122:8:2206:12079:106538/1_1	CAGCAGAGCTGAGGCTGGTGGTGTTGGGCCGGACCGGGGCAGGAAAAAGGTCGGCCGTCAGCACCATCCTGGGCCTTCAGGGCTCTCAAC
2050			246635				primary	0	TGCAAGGA_HS10_122:8:2301:15507:184042/1_1	CAGCAGAGCTGAGGCTGGTGGTGTTGGGCCGGACCGGGGCAGGAAAAAGGTCGGCCGTCAGCACCATCCTGGGCCTTCAGGGCTCTCAAC
2050			246635				primary	0	TGCAAGGA_HS10_122:8:2302:4665:132256/1_1	CAGCAGAGCTGAGGCTGGTGGTGTTGGGCCGGACCGGGGCAGGAAAAAGGTCGGCCGTCAGCACCATCCTGGGCCTTCAGGGCTCTCAAC
2050			246635				secondary		TGCAAGGA_HS10_122:8:1106:10696:125732/1_1	CAGCAGAGCTGAGGCTGGTGGTGTTGGGCCGGACCGGGGCAGGAAAAAGGTCGGCCGTCAGCACCATCCTGGGCCTTCAGGAGTCTCAAC
2050			246635				secondary		TGCAAGGA_HS10_122:8:1302:17002:109150/1_1	CAGCAGAGCTGAGGCTGGTGGTGTTGGGCCGGACCGGGGCAGGAAAAAGGTCGGCCGTCAGCACCATCCTGGGCCTTCAGGAGTCTCAAC
2050			246635				secondary		TGCAAGGA_HS10_122:8:2202:4429:9290/1_1	CAGCAGAGCTGAGGCTGGTGGTGTTGGGCCGGACCGGGGCAGGAAAAAGGTCGGCCGTCAGCACCATCCTGGGCCTTCAGGAGTCTCAAC
2050			246635				secondary		TGCAAGGA_HS10_122:8:2306:12852:45536/1_1	CAGCAGAGCTGAGGCTGGTGGTGTTGGGCCGGACCGGGGCAGGAAAAAGGTCGGCCGTCAGCACCATCCTGGGCCTTCAGGAGTCTCAAC
2050			246635				secondary		TGCAAGGA_HS10_122:8:2104:12918:20461/1_1	CAGCAGAGCTGAGGCTGGTGGTGTTGGGCCGGACCGGGGCAGGAAAAAGGTCGGCCGGCAGCACCATCCTGGGCCTTCAGGAGTCTCAAC
2050	30502	30224	2050		0	+	consensus			CAGCAGAGCTGAGGCTGGTGGTGTTGGGCCGGACCGGGGCAGGAAAAAGGTCGGCCGTCAGCACCATCCTGGGCCTTCAGGAGTCTCAAC	0	0	0
2050	30549	30271	2050				model			OOOOOOOOOOOOOOOOOOOOOOOOOOOOOOOOOOOOOOOOOOOOOOOOOOOOOOOOOOOOOOOOOOOOOOOOOOOOOOOOOOOOOOOOOO
2050	30581	30303	2050				primary	0	CTCC_HS10_122:7:1105:17876:121029/1_1	CAGCAGAGCTGAGGCTGGTGGTGTTGGGCCGGACCGGGGCAGGAAAAAGGTCGGCCGTCAGCACCATCCTGGGCCTTCAGGAGTCTCAAC
2050	30621	30343	2050				primary	0	CTCC_HS10_122:7:1204:9976:147842/1_1	CAGCAGAGCTGAGGCTGGTGGTGTTGGGCCGGACCGGGGCAGGAAAAAGGTCGGCCGTCAGCACCATCCTGGGCCTTCAGGAGTCTCAAC
2050	30678	30399	2050				primary	0	CTCC_HS10_122:7:1205:14511:114017/1_1	CAGCAGAGCTGAGGCTGGTGGTGTTGGGCCGGACCGGGGCAGGAAAAAGGTCGGCCGTCAGCACCATCCTGGGCCTTCAGGAGTCTCAAC
2050	30685	30406	2050				primary	0	CTCC_HS10_122:7:1206:6605:99836/1_1	CAGCAGAGCTGAGGCTGGTGGTGTTGGGCCGGACCGGGGCAGGAAAAAGGTCGGCCGTCAGCACCATCCTGGGCCTTCAGGAGTCTCAAC
2050	30728	30449	2050				primary	0	CTCC_HS10_122:7:1304:3226:10551/1_1	CAGCAGAGCTGAGGCTGGTGGTGTTGGGCCGGACCGGGGCAGGAAAAAGGTCGGCCGTCAGCACCATCCTGGGCCTTCAGGAGTCTCAAC
2050	30838	30559	2050				primary	0	CTCC_HS10_122:7:2201:5890:129588/1_1	CAGCAGAGCTGAGGCTGGTGGTGTTGGGCCGGACCGGGGCAGGAAAAAGGTCGGCCGTCAGCACCATCCTGGGCCTTCAGGAGTCTCAAC
2050	31031	30752	2050				primary	0	CTCC_HS10_122:7:2205:17582:173564/1_1	CAGCAGAGCTGAGGCTGGTGGTGTTGGGCCGGACCGGGGCAGGAAAAAGGTCGGCCGTCAGCACCATCCTGGGCCTTCAGGAGTCTCAAC
2050	31070	30791	2050				primary	0	CTCC_HS10_122:7:2208:15054:73322/1_1	CAGCAGAGCTGAGGCTGGTGGTGTTGGGCCGGACCGGGGCAGGAAAAAGGTCGGCCGTCAGCACCATCCTGGGCCTTCAGGAGTCTCAAC
2203			34842		0	+	consensus			CAGCCCGTCGCCGTCAGTAACAAGGGGCTTCAAAGGGAGCATTTCCTCAGATATGCTGAGATCGGAAGAGCGGTTCAGCAGGAATGCCGA	0	0	0
2203			34842				model			OOOOOOOOOOOOOOOOOOEOOOOOOOOOOOOOOOOOOOOOOOOOOOOOOOOOOOOOOOOOOOOOOOOOOOOOOOOOOOOOOOOOOOOOOO
2203			34842				primary	0	TGCAAGGA_HS10_122:8:1101:17559:152702/1_1	CAGCCCGTCGCCGTCAGTTACAAGGGGCTTCAAAGGGAGCATTTCCTCAGATATGCTGAGATCGGAAGAGCGGTTCAGCAGGAATGCCGA
2203			34842				primary	0	TGCAAGGA_HS10_122:8:1106:18724:42194/1_1	CAGCCCGTCGCCGTCAGTTACAAGGGGCTTCAAAGGGAGCATTTCCTCAGATATGCTGAGATCGGAAGAGCGGTTCAGCAGGAATGCCGA
2203			34842				primary	0	TGCAAGGA_HS10_122:8:1202:6532:172010/1_1	CAGCCCGTCGCCGTCAGTTACAAGGGGCTTCAAAGGGAGCATTTCCTCAGATATGCTGAGATCGGAAGAGCGGTTCAGCAGGAATGCCGA
2203			34842				primary	0	TGCAAGGA_HS10_122:8:2201:15529:116359/1_1	CAGCCCGTCGCCGTCAGTTACAAGGGGCTTCAAAGGGAGCATTTCCTCAGATATGCTGAGATCGGAAGAGCGGTTCAGCAGGAATGCCGA
2203			34842				primary	0	TGCAAGGA_HS10_122:8:2201:21060:195181/1_1	CAGCCCGTCGCCGTCAGTTACAAGGGGCTTCAAAGGGAGCATTTCCTCAGATATGCTGAGATCGGAAGAGCGGTTCAGCAGGAATGCCGA
2203			34842				primary	0	TGCAAGGA_HS10_122:8:2206:4041:144531/1_1	CAGCCCGTCGCCGTCAGTTACAAGGGGCTTCAAAGGGAGCATTTCCTCAGATATGCTGAGATCGGAAGAGCGGTTCAGCAGGAATGCCGA
2203			34842				primary	1	TGCAAGGA_HS10_122:8:1101:15045:34601/1_1	CAGCCCGTCGCCGTCAGTAACAAGGGGCTTCAAAGGGAGCATTTCCTCAGATATGCTGAGATCGGAAGAGCGGTTCAGCAGGAATGCCGA
2203			34842				primary	1	TGCAAGGA_HS10_122:8:1108:5514:110640/1_1	CAGCCCGTCGCCGTCAGTAACAAGGGGCTTCAAAGGGAGCATTTCCTCAGATATGCTGAGATCGGAAGAGCGGTTCAGCAGGAATGCCGA
2203			34842				primary	1	TGCAAGGA_HS10_122:8:1205:6057:104869/1_1	CAGCCCGTCGCCGTCAGTAACAAGGGGCTTCAAAGGGAGCATTTCCTCAGATATGCTGAGATCGGAAGAGCGGTTCAGCAGGAATGCCGA
2203			34842				primary	1	TGCAAGGA_HS10_122:8:1207:9876:169086/1_1	CAGCCCGTCGCCGTCAGTAACAAGGGGCTTCAAAGGGAGCATTTCCTCAGATATGCTGAGATCGGAAGAGCGGTTCAGCAGGAATGCCGA
2203			34842				primary	1	TGCAAGGA_HS10_122:8:1303:7936:141475/1_1	CAGCCCGTCGCCGTCAGTAACAAGGGGCTTCAAAGGGAGCATTTCCTCAGATATGCTGAGATCGGAAGAGCGGTTCAGCAGGAATGCCGA
2203			34842				primary	1	TGCAAGGA_HS10_122:8:1305:14498:159738/1_1	CAGCCCGTCGCCGTCAGTAACAAGGGGCTTCAAAGGGAGCATTTCCTCAGATATGCTGAGATCGGAAGAGCGGTTCAGCAGGAATGCCGA
2203			34842				primary	1	TGCAAGGA_HS10_122:8:1306:20636:42667/1_1	CAGCCCGTCGCCGTCAGTAACAAGGGGCTTCAAAGGGAGCATTTCCTCAGATATGCTGAGATCGGAAGAGCGGTTCAGCAGGAATGCCGA
2203			34842				primary	1	TGCAAGGA_HS10_122:8:1306:5113:191894/1_1	CAGCCCGTCGCCGTCAGTAACAAGGGGCTTCAAAGGGAGCATTTCCTCAGATATGCTGAGATCGGAAGAGCGGTTCAGCAGGAATGCCGA
2203			34842				primary	1	TGCAAGGA_HS10_122:8:2101:11690:68673/1_1	CAGCCCGTCGCCGTCAGTAACAAGGGGCTTCAAAGGGAGCATTTCCTCAGATATGCTGAGATCGGAAGAGCGGTTCAGCAGGAATGCCGA
2203			34842				primary	1	TGCAAGGA_HS10_122:8:2105:1527:4643/1_1	CAGCCCGTCGCCGTCAGTAACAAGGGGCTTCAAAGGGAGCATTTCCTCAGATATGCTGAGATCGGAAGAGCGGTTCAGCAGGAATGCCGA
2203			34842				primary	1	TGCAAGGA_HS10_122:8:2105:5543:67651/1_1	CAGCCCGTCGCCGTCAGTAACAAGGGGCTTCAAAGGGAGCATTTCCTCAGATATGCTGAGATCGGAAGAGCGGTTCAGCAGGAATGCCGA
2203			34842				primary	1	TGCAAGGA_HS10_122:8:2202:14636:173686/1_1	CAGCCCGTCGCCGTCAGTAACAAGGGGCTTCAAAGGGAGCATTTCCTCAGATATGCTGAGATCGGAAGAGCGGTTCAGCAGGAATGCCGA
2203			34842				primary	1	TGCAAGGA_HS10_122:8:2205:3215:164342/1_1	CAGCCCGTCGCCGTCAGTAACAAGGGGCTTCAAAGGGAGCATTTCCTCAGATATGCTGAGATCGGAAGAGCGGTTCAGCAGGAATGCCGA
2203			34842				primary	1	TGCAAGGA_HS10_122:8:2207:20791:43774/1_1	CAGCCCGTCGCCGTCAGTAACAAGGGGCTTCAAAGGGAGCATTTCCTCAGATATGCTGAGATCGGAAGAGCGGTTCAGCAGGAATGCCGA
2203			34842				primary	1	TGCAAGGA_HS10_122:8:2306:6100:174749/1_1	CAGCCCGTCGCCGTCAGTAACAAGGGGCTTCAAAGGGAGCATTTCCTCAGATATGCTGAGATCGGAAGAGCGGTTCAGCAGGAATGCCGA
2203			34842				primary	1	TGCAAGGA_HS10_122:8:2308:10804:163980/1_1	CAGCCCGTCGCCGTCAGTAACAAGGGGCTTCAAAGGGAGCATTTCCTCAGATATGCTGAGATCGGAAGAGCGGTTCAGCAGGAATGCCGA
2203	31188	30909	2203		0	+	consensus			CAGCCCGTCGCCGTCAGTTACAAGGGGCTTCAAAGGGAGCATTTCCTCAGATATGCTGAGATCGGAAGAGCGGTTCAGCAGGAATGCCGA	0	0	0
2203	31224	30945	2203				model			OOOOOOOOOOOOOOOOOOOOOOOOOOOOOOOOOOOOOOOOOOOOOOOOOOOOOOOOUOOOOOOOOOOOOOOOOOOOOOOOOOOOOOOOOO
2203	31246	30967	2203				primary	0	CTCC_HS10_122:7:1107:7141:69374/1_1	CAGCCCGTCGCCGTCAGTTACAAGGGGCTTCAAAGGGAGCATTTCCTCAGATATGCTGAGATCGGAAGAGCGGTTCAGCAGGAATGCCGA
2203	31401	31120	2203				primary	0	CTCC_HS10_122:7:1206:5143:86818/1_1	CAGCCCGTCGCCGTCAGTTACAAGGGGCTTCAAAGGGAGCATTTCCTCAGATATGCTGAGATCGGAAGAGCGGTTCAGCAGGAATGCCGA
2203	31467	31186	2203				primary	0	CTCC_HS10_122:7:1301:15466:109286/1_1	CAGCCCGTCGCCGTCAGTTACAAGGGGCTTCAAAGGGAGCATTTCCTCAGATATGCTGAGATCGGAAGAGCGGTTCAGCAGGAATGCCGA
2203	31572	31291	2203				primary	0	CTCC_HS10_122:7:1307:16267:77244/1_1	CAGCCCGTCGCCGTCAGTTACAAGGGGCTTCAAAGGGAGCATTTCCTCAGATATGCTGAGATCGGAAGAGCGGTTCAGCAGGAATGCCGA
2203	31586	31305	2203				primary	0	CTCC_HS10_122:7:2101:15671:87912/1_1	CAGCCCGTCGCCGTCAGTTACAAGGGGCTTCAAAGGGAGCATTTCCTCAGATATGCTGAGATCGGAAGAGCGGTTCAGCAGGAATGCCGA
2203	31588	31307	2203				primary	0	CTCC_HS10_122:7:2101:3988:145394/1_1	CAGCCCGTCGCCGTCAGTTACAAGGGGCTTCAAAGGGAGCATTTCCTCAGATATGCTGAGATCGGAAGAGCGGTTCAGCAGGAATGCCGA
2203	31632	31351	2203				primary	0	CTCC_HS10_122:7:2102:13393:36812/1_1	CAGCCCGTCGCCGTCAGTTACAAGGGGCTTCAAAGGGAGCATTTCCTCAGATATGCTGAGATCGGAAGAGCGGTTCAGCAGGAATGCCGA
2203	31633	31352	2203				primary	0	CTCC_HS10_122:7:2105:12863:7891/1_1	CAGCCCGTCGCCGTCAGTTACAAGGGGCTTCAAAGGGAGCATTTCCTCAGATATGCTGAGATCGGAAGAGCGGTTCAGCAGGAATGCCGA
2203	31634	31353	2203				primary	0	CTCC_HS10_122:7:2202:7243:185007/1_1	CAGCCCGTCGCCGTCAGTTACAAGGGGCTTCAAAGGGAGCATTTCCTCAGATATGCTGAGATCGGAAGAGCGGTTCAGCAGGAATGCCGA
2203	31697	31416	2203				primary	0	CTCC_HS10_122:7:2304:2727:60406/1_1	CAGCCCGTCGCCGTCAGTTACAAGGGGCTTCAAAGGGAGCATTTCCTCAGATATGCTGAGATCGGAAGAGCGGTTCAGCAGGAATGCCGA
2203	31711	31430	2203				secondary		CTCC_HS10_122:7:1102:16544:34587/1_1	CAGCCCGTCGCCGTCAGTTACAAGGGGCTTCAAAGGGAGCATTTCCTCAGATATGCAGAGATCGGAAGAGCGGTTCAGCAGGAATGCCGA
2203	31714	31433	2203				secondary		CTCC_HS10_122:7:1101:18534:179072/1_1	CAGCCCGTCGCCGTCAGTTACAAGGGGCTTCAAAGGGAGCATTTCCTCAGATATGCAGAGATCGGAAGAGCGGTTCAGCAGGAATGCCGA
2211			95104		0	+	consensus			CAGCCAATCAAAAGTCTCTCCAGGAGGCTCGAGGAAGAAGACACGGTGCCTTCACGTGCTGAGATCGGAAGAGCGGTTCAGCAGGAATGC	0	0	0
2211			95104				model			OOOOOOOOOOOOOOOOOOOOOOOOOOOOOOOOOOOOOOOOOOOOOOOOOOOOOOOOOOOOOOOOOOOOOOOOOOOOOOOOOOOOOOOOOO
2211			95104				primary	0	TGCAAGGA_HS10_122:8:1101:12875:8991/1_1	CAGCCAATCAAAAGTCTCTCCAGGAGGCTCGAGGAAGAAGACACGGTGCCTTCACGTGCTGAGATCGGAAGAGCGGTTCAGCAGGAATGC
2211			95104				primary	0	TGCAAGGA_HS10_122:8:1202:16515:42835/1_1	CAGCCAATCAAAAGTCTCTCCAGGAGGCTCGAGGAAGAAGACACGGTGCCTTCACGTGCTGAGATCGGAAGAGCGGTTCAGCAGGAATGC
2211			95104				primary	0	TGCAAGGA_HS10_122:8:1206:16676:34546/1_1	CAGCCAATCAAAAGTCTCTCCAGGAGGCTCGAGGAAGAAGACACGGTGCCTTCACGTGCTGAGATCGGAAGAGCGGTTCAGCAGGAATGC
2211			95104				primary	0	TGCAAGGA_HS10_122:8:1306:19249:111322/1_1	CAGCCAATCAAAAGTCTCTCCAGGAGGCTCGAGGAAGAAGACACGGTGCCTTCACGTGCTGAGATCGGAAGAGCGGTTCAGCAGGAATGC
2211			95104				primary	0	TGCAAGGA_HS10_122:8:2104:10822:3616/1_1	CAGCCAATCAAAAGTCTCTCCAGGAGGCTCGAGGAAGAAGACACGGTGCCTTCACGTGCTGAGATCGGAAGAGCGGTTCAGCAGGAATGC
2211			95104				primary	0	TGCAAGGA_HS10_122:8:2105:6313:61421/1_1	CAGCCAATCAAAAGTCTCTCCAGGAGGCTCGAGGAAGAAGACACGGTGCCTTCACGTGCTGAGATCGGAAGAGCGGTTCAGCAGGAATGC
2211			95104				primary	0	TGCAAGGA_HS10_122:8:2106:21242:12670/1_1	CAGCCAATCAAAAGTCTCTCCAGGAGGCTCGAGGAAGAAGACACGGTGCCTTCACGTGCTGAGATCGGAAGAGCGGTTCAGCAGGAATGC
2211			95104				primary	0	TGCAAGGA_HS10_122:8:2202:17489:180041/1_1	CAGCCAATCAAAAGTCTCTCCAGGAGGCTCGAGGAAGAAGACACGGTGCCTTCACGTGCTGAGATCGGAAGAGCGGTTCAGCAGGAATGC
2211			95104				primary	0	TGCAAGGA_HS10_122:8:2208:15090:31019/1_1	CAGCCAATCAAAAGTCTCTCCAGGAGGCTCGAGGAAGAAGACACGGTGCCTTCACGTGCTGAGATCGGAAGAGCGGTTCAGCAGGAATGC
2211			95104				primary	0	TGCAAGGA_HS10_122:8:2305:21128:140812/1_1	CAGCCAATCAAAAGTCTCTCCAGGAGGCTCGAGGAAGAAGACACGGTGCCTTCACGTGCTGAGATCGGAAGAGCGGTTCAGCAGGAATGC
2211			95104				primary	0	TGCAAGGA_HS10_122:8:2305:6375:134525/1_1	CAGCCAATCAAAAGTCTCTCCAGGAGGCTCGAGGAAGAAGACACGGTGCCTTCACGTGCTGAGATCGGAAGAGCGGTTCAGCAGGAATGC
2211			95104				secondary		TGCAAGGA_HS10_122:8:1201:6709:21187/1_1	CAGCCAATCAAAAGTCTCTCCAGGAGGCTCGAGGAAGAAGACACGGGGCCTTCACGTGCTGAGATCGGAAGAGCGGTTCAGCAGGAATGC
2211	31779	31498	2211		0	+	consensus			CAGCCAATCAAAAGTCTCTCCAGGAGGCTCGAGGAAGAAGACACGGTGCCTTCACGTGCTGAGATCGGAAGAGCGGTTCAGCAGGAATGC	0	0	0
2211	31834	31553	2211				model			OOOOOOOOOOOOOOOOOOOOOEOOOOOOOOOOOOOOOOOOOOOOOOOOOOOOOOOOOOOOOOOOOOOOOOOOOOOOOOOOOOOOOOOOOO
2211	31864	31583	2211				primary	0	CTCC_HS10_122:7:1106:13982:73121/1_1	CAGCCAATCAAAAGTCTCTCCAGGAGGCTCGAGGAAGAAGACACGGTGCCTTCACGTGCTGAGATCGGAAGAGCGGTTCAGCAGGAATGC
2211	31882	31601	2211				primary	0	CTCC_HS10_122:7:1306:7433:179833/1_1	CAGCCAATCAAAAGTCTCTCCAGGAGGCTCGAGGAAGAAGACACGGTGCCTTCACGTGCTGAGATCGGAAGAGCGGTTCAGCAGGAATGC
2211	31903	31622	2211				primary	0	CTCC_HS10_122:7:1307:13357:163254/1_1	CAGCCAATCAAAAGTCTCTCCAGGAGGCTCGAGGAAGAAGACACGGTGCCTTCACGTGCTGAGATCGGAAGAGCGGTTCAGCAGGAATGC
2211	32128	31847	2211				primary	0	CTCC_HS10_122:7:2108:5339:7451/1_1	CAGCCAATCAAAAGTCTCTCCAGGAGGCTCGAGGAAGAAGACACGGTGCCTTCACGTGCTGAGATCGGAAGAGCGGTTCAGCAGGAATGC
2211	32205	31924	2211				primary	0	CTCC_HS10_122:7:2307:2451:9821/1_1	CAGCCAATCAAAAGTCTCTCCAGGAGGCTCGAGGAAGAAGACACGGTGCCTTCACGTGCTGAGATCGGAAGAGCGGTTCAGCAGGAATGC
2211	32220	31939	2211				secondary		CTCC_HS10_122:7:1302:12227:18832/1_1	CAGCCAATCAAAAGTCTCTCCGGGAGGCTCGAGGAAGAAGACACGGTGCCTTCACGTGCTGAGATCGGAAGAGCGGTTCAGCAGGAAAGC
2211	32240	31959	2211				secondary		CTCC_HS10_122:7:1205:5083:158776/1_1	CAGCCAATCAAAAGTCTCTCCGGGAGGCTCGAGGAAGAAGACACGGTGCCTTCACGTGCTGAGATCGGAAGAGCGGTTCAGCAGGAATGC
2211	32332	32050	2211				secondary		CTCC_HS10_122:7:2207:16577:59075/1_1	CAGCCAATCAAAAGTCTCTCCGGGAGGCTCGAGGAAGAAGACACGGTGCCTTCACGTGCTGAGATCGGAAGAGCGGTTCAGCAGGAATGC
2211	32370	32088	2211				secondary		CTCC_HS10_122:7:2104:18541:173655/1_1	CAGCCAATCAAAAGTCTCTCCAGGAGGCTCGAGGAAGAAGACACGGTGCCTTCACGTGCTGAGATCGGAAGAGCGGTTCAGCAGGAATAC
2226	85848		88421		0	+	consensus			CAGCATTACTGGAGCCGCCAGTTTTCATGTCGTCTGAAAACACAACTAAACCAGACCCGTAGCTGAGATCGGAAGAGCGGTTCAGCAGGA	0	0	0
2226	96972		88421				model			OOOOOOOOOOOOOOOOOOOOOOOOOOOOOOOOOOOOOOOOOOOOOOOOOOOOOOOOOOEOOOOOOOOOOOOOOOOOOOOOOOOOOOOOOO
2226	155876		88421				primary	0	TGCAAGGA_HS10_122:8:1204:11105:41248/1_1	CAGCATTACTGGAGCCGCCAGTTTTCATGTCGTCTGAAAACACAACTAAACCAGACCCGTAGCTGAGATCGGAAGAGCGGTTCAGCAGGA
2226	121077		88421				primary	0	TGCAAGGA_HS10_122:8:1207:16907:10615/1_1	CAGCATTACTGGAGCCGCCAGTTTTCATGTCGTCTGAAAACACAACTAAACCAGACCCGTAGCTGAGATCGGAAGAGCGGTTCAGCAGGA
2226	214109		88421				primary	0	TGCAAGGA_HS10_122:8:1304:7693:60784/1_1	CAGCATTACTGGAGCCGCCAGTTTTCATGTCGTCTGAAAACACAACTAAACCAGACCCGTAGCTGAGATCGGAAGAGCGGTTCAGCAGGA
2226	56097		88421				primary	0	TGCAAGGA_HS10_122:8:2103:21161:71984/1_1	CAGCATTACTGGAGCCGCCAGTTTTCATGTCGTCTGAAAACACAACTAAACCAGACCCGTAGCTGAGATCGGAAGAGCGGTTCAGCAGGA
2226	96253		88421				primary	0	TGCAAGGA_HS10_122:8:2103:4528:184449/1_1	CAGCATTACTGGAGCCGCCAGTTTTCATGTCGTCTGAAAACACAACTAAACCAGACCCGTAGCTGAGATCGGAAGAGCGGTTCAGCAGGA
2226	168654		88421				primary	0	TGCAAGGA_HS10_122:8:2105:19069:71290/1_1	CAGCATTACTGGAGCCGCCAGTTTTCATGTCGTCTGAAAACACAACTAAACCAGACCCGTAGCTGAGATCGGAAGAGCGGTTCAGCAGGA
2226	60833		88421				primary	0	TGCAAGGA_HS10_122:8:2105:3823:187228/1_1	CAGCATTACTGGAGCCGCCAGTTTTCATGTCGTCTGAAAACACAACTAAACCAGACCCGTAGCTGAGATCGGAAGAGCGGTTCAGCAGGA
2226	15078		88421				primary	0	TGCAAGGA_HS10_122:8:2202:11432:159626/1_1	CAGCATTACTGGAGCCGCCAGTTTTCATGTCGTCTGAAAACACAACTAAACCAGACCCGTAGCTGAGATCGGAAGAGCGGTTCAGCAGGA
2226	6352		88421				primary	0	TGCAAGGA_HS10_122:8:2206:9753:145997/1_1	CAGCATTACTGGAGCCGCCAGTTTTCATGTCGTCTGAAAACACAACTAAACCAGACCCGTAGCTGAGATCGGAAGAGCGGTTCAGCAGGA
2226	72924		88421				primary	0	TGCAAGGA_HS10_122:8:2207:5389:79808/1_1	CAGCATTACTGGAGCCGCCAGTTTTCATGTCGTCTGAAAACACAACTAAACCAGACCCGTAGCTGAGATCGGAAGAGCGGTTCAGCAGGA
2226	235669		88421				primary	1	TGCAAGGA_HS10_122:8:1201:1398:10215/1_1	CAGCATTACTGGAGCCGCCAGTTTTCATGTCGTCTGAAAACACAACTAAACCAGACCCATAGCTGAGATCGGAAGAGCGGTTCAGCAGGA
2226	166921		88421				primary	1	TGCAAGGA_HS10_122:8:1304:21108:114557/1_1	CAGCATTACTGGAGCCGCCAGTTTTCATGTCGTCTGAAAACACAACTAAACCAGACCCATAGCTGAGATCGGAAGAGCGGTTCAGCAGGA
2226	132277		88421				primary	1	TGCAAGGA_HS10_122:8:1308:17036:123290/1_1	CAGCATTACTGGAGCCGCCAGTTTTCATGTCGTCTGAAAACACAACTAAACCAGACCCATAGCTGAGATCGGAAGAGCGGTTCAGCAGGA
2226	49433		88421				primary	1	TGCAAGGA_HS10_122:8:2205:14935:195560/1_1	CAGCATTACTGGAGCCGCCAGTTTTCATGTCGTCTGAAAACACAACTAAACCAGACCCATAGCTGAGATCGGAAGAGCGGTTCAGCAGGA
2226	126527		88421				primary	1	TGCAAGGA_HS10_122:8:2208:6779:84908/1_1	CAGCATTACTGGAGCCGCCAGTTTTCATGTCGTCTGAAAACACAACTAAACCAGACCCATAGCTGAGATCGGAAGAGCGGTTCAGCAGGA
2226	98937		88421				secondary		TGCAAGGA_HS10_122:8:1302:17286:103556/1_1	CAGCATTACTGGAGCCGCCAGTTTTCATGTCGTCTGAAAACACAACTAAACCAGACCCGTAGCAGAGATCGGAAGAGCGGTTCAGCAGGA
2226	20676		88421				secondary		TGCAAGGA_HS10_122:8:2108:13591:94005/1_1	CAGCATTACTGGAGCCGCCAGTTTTCATGTCGTCTGAAAACACAACTAAACCAGACCCGTAGCTGAGATCGGAAGAGCGGTTCACAGGAA
2226	131164		88421				secondary		TGCAAGGA_HS10_122:8:1205:19367:113366/1_1	CAGCATTACTGGAGCCGCCAGTTTTCATGTCGTCTGAAAACACAACTAAACCAGACCCGTAGCTGAGATCGGAAGAGCGGTTAAGCAGGA
2226	242045		88421				secondary		TGCAAGGA_HS10_122:8:2204:1624:147978/1_1	CAGCATTACTGGAGCCGCCAGTTTTCATGTCGTCTGAAAACACAACTAAACCAGACCCATAGCTGAGATCGGAAGAGCGGTTAAGCAGGA
2226	32576	32294	2226		0	+	consensus			CAGCATTACTGGAGCCGCCAGTTTTCATGTCGTCTGAAAACACAACTAAACCAGACCCGTAGCTGAGATCGGAAGAGCGGTTCAGCAGGA	0	0	0
2226	32655	32373	2226				model			OOOOOOOOOOOOOOOOOOOOOOOOOOOOOOOOOOOOOOOOOOOOOOOOOOOOOOOOOOOOOOOOOOOOOOOOOOOOOOOOOOOOOOOOOO
2226	32704	32422	2226				primary	0	CTCC_HS10_122:7:1102:18440:197988/1_1	CAGCATTACTGGAGCCGCCAGTTTTCATGTCGTCTGAAAACACAACTAAACCAGACCCGTAGCTGAGATCGGAAGAGCGGTTCAGCAGGA
2226	32722	32440	2226				primary	0	CTCC_HS10_122:7:1208:16184:159303/1_1	CAGCATTACTGGAGCCGCCAGTTTTCATGTCGTCTGAAAACACAACTAAACCAGACCCGTAGCTGAGATCGGAAGAGCGGTTCAGCAGGA
2226	32773	32491	2226				primary	0	CTCC_HS10_122:7:2205:16132:175015/1_1	CAGCATTACTGGAGCCGCCAGTTTTCATGTCGTCTGAAAACACAACTAAACCAGACCCGTAGCTGAGATCGGAAGAGCGGTTCAGCAGGA
2226	32801	32519	2226				primary	0	CTCC_HS10_122:7:2205:17154:70994/1_1	CAGCATTACTGGAGCCGCCAGTTTTCATGTCGTCTGAAAACACAACTAAACCAGACCCGTAGCTGAGATCGGAAGAGCGGTTCAGCAGGA
2226	32866	32584	2226				primary	0	CTCC_HS10_122:7:2206:14211:153739/1_1	CAGCATTACTGGAGCCGCCAGTTTTCATGTCGTCTGAAAACACAACTAAACCAGACCCGTAGCTGAGATCGGAAGAGCGGTTCAGCAGGA
2226	32898	32616	2226				primary	0	CTCC_HS10_122:7:2206:16635:171248/1_1	CAGCATTACTGGAGCCGCCAGTTTTCATGTCGTCTGAAAACACAACTAAACCAGACCCGTAGCTGAGATCGGAAGAGCGGTTCAGCAGGA
2226	33094	32812	2226				primary	0	CTCC_HS10_122:7:2206:18008:142347/1_1	CAGCATTACTGGAGCCGCCAGTTTTCATGTCGTCTGAAAACACAACTAAACCAGACCCGTAGCTGAGATCGGAAGAGCGGTTCAGCAGGA
2226	33109	32827	2226				primary	0	CTCC_HS10_122:7:2208:14277:173079/1_1	CAGCATTACTGGAGCCGCCAGTTTTCATGTCGTCTGAAAACACAACTAAACCAGACCCGTAGCTGAGATCGGAAGAGCGGTTCAGCAGGA
2226	33284	33001	2226				primary	0	CTCC_HS10_122:7:2304:6283:107554/1_1	CAGCATTACTGGAGCCGCCAGTTTTCATGTCGTCTGAAAACACAACTAAACCAGACCCGTAGCTGAGATCGGAAGAGCGGTTCAGCAGGA
2226	33335	33052	2226				primary	0	CTCC_HS10_122:7:2306:18028:185317/1_1	CAGCATTACTGGAGCCGCCAGTTTTCATGTCGTCTGAAAACACAACTAAACCAGACCCGTAGCTGAGATCGGAAGAGCGGTTCAGCAGGA
2226	33471	33188	2226				secondary		CTCC_HS10_122:7:1205:14236:78389/1_1	CAGCACTACTGGAGCCGCCAGTTTTCATGTCGTCTGAAAACACAACTAAACCAGACCCGTAGCTGAGATCGGAAGAGCGGTTCAGCAGGA
2226	33512	33229	2226				secondary		CTCC_HS10_122:7:1203:5738:112865/1_1	CAGCATTACTGGAGCCGCCAGTTTTCATGTCGTCTGAAAACACAACTAGACCAGACCCGTAGCTGAGATCGGAAGAGCGGTTCAGCAGGA
2226	33516	33233	2226				secondary		CTCC_HS10_122:7:1205:6099:112973/1_1	CAGCATTACTGGAGCCGCCAGTTTTCATGTCGTCTGAAAACACAACTAAACAAGACCCGTAGCTGAGATCGGAAGAGCGGTTCAGCAGGA
2352	59502		85085		0	+	consensus			CAGCTGTGCTCATCAGACACAGTGGGAGCCAGAATCTGCCCTCAGTGCTGAGATCGGAAGAGCGGTTCAGCAGGAATGCCGAGACCGATC	0	0	0
2352	210634		85085				model			OOOOOOOOOOOOOOOOOOOOOOOOOOOOOOOOOOOOOOOOOOOEOOOOOOOOOOOOOOOOOOOOOOOOOOOOOOOOOOOOOOOOOOOOOO
2352	72402		85085				primary	0	TGCAAGGA_HS10_122:8:1107:20543:86599/1_1	CAGCTGTGCTCATCAGACACAGTGGGAGCCAGAATCTGCCCTCAGTGCTGAGATCGGAAGAGCGGTTCAGCAGGAATGCCGAGACCGATC
2352	167065		85085				primary	0	TGCAAGGA_HS10_122:8:1108:13872:112707/1_1	CAGCTGTGCTCATCAGACACAGTGGGAGCCAGAATCTGCCCTCAGTGCTGAGATCGGAAGAGCGGTTCAGCAGGAATGCCGAGACCGATC
2352	91818		85085				primary	0	TGCAAGGA_HS10_122:8:1108:7166:89513/1_1	CAGCTGTGCTCATCAGACACAGTGGGAGCCAGAATCTGCCCTCAGTGCTGAGATCGGAAGAGCGGTTCAGCAGGAATGCCGAGACCGATC
2352	213056		85085				primary	0	TGCAAGGA_HS10_122:8:1205:10089:58615/1_1	CAGCTGTGCTCATCAGACACAGTGGGAGCCAGAATCTGCCCTCAGTGCTGAGATCGGAAGAGCGGTTCAGCAGGAATGCCGAGACCGATC
2352	226799		85085				primary	0	TGCAAGGA_HS10_122:8:1206:3398:108209/1_1	CAGCTGTGCTCATCAGACACAGTGGGAGCCAGAATCTGCCCTCAGTGCTGAGATCGGAAGAGCGGTTCAGCAGGAATGCCGAGACCGATC
2352	89085		85085				primary	0	TGCAAGGA_HS10_122:8:1301:4799:149677/1_1	CAGCTGTGCTCATCAGACACAGTGGGAGCCAGAATCTGCCCTCAGTGCTGAGATCGGAAGAGCGGTTCAGCAGGAATGCCGAGACCGATC
2352	81168		85085				primary	0	TGCAAGGA_HS10_122:8:1304:14376:123797/1_1	CAGCTGTGCTCATCAGACACAGTGGGAGCCAGAATCTGCCCTCAGTGCTGAGATCGGAAGAGCGGTTCAGCAGGAATGCCGAGACCGATC
2352	116477		85085				primary	0	TGCAAGGA_HS10_122:8:1306:2999:114371/1_1	CAGCTGTGCTCATCAGACACAGTGGGAGCCAGAATCTGCCCTCAGTGCTGAGATCGGAAGAGCGGTTCAGCAGGAATGCCGAGACCGATC
2352	938		85085				primary	0	TGCAAGGA_HS10_122:8:1308:3066:112502/1_1	CAGCTGTGCTCATCAGACACAGTGGGAGCCAGAATCTGCCCTCAGTGCTGAGATCGGAAGAGCGGTTCAGCAGGAATGCCGAGACCGATC
2352	125681		85085				primary	0	TGCAAGGA_HS10_122:8:2201:10348:188338/1_1	CAGCTGTGCTCATCAGACACAGTGGGAGCCAGAATCTGCCCTCAGTGCTGAGATCGGAAGAGCGGTTCAGCAGGAATGCCGAGACCGATC
2352	106964		85085				primary	0	TGCAAGGA_HS10_122:8:2205:3373:132424/1_1	CAGCTGTGCTCATCAGACACAGTGGGAGCCAGAATCTGCCCTCAGTGCTGAGATCGGAAGAGCGGTTCAGCAGGAATGCCGAGACCGATC
2352	219509		85085				primary	0	TGCAAGGA_HS10_122:8:2206:19548:82596/1_1	CAGCTGTGCTCATCAGACACAGTGGGAGCCAGAATCTGCCCTCAGTGCTGAGATCGGAAGAGCGGTTCAGCAGGAATGCCGAGACCGATC
2352	213688		85085				primary	0	TGCAAGGA_HS10_122:8:2207:16730:63603/1_1	CAGCTGTGCTCATCAGACACAGTGGGAGCCAGAATCTGCCCTCAGTGCTGAGATCGGAAGAGCGGTTCAGCAGGAATGCCGAGACCGATC
2352	60351		85085				primary	0	TGCAAGGA_HS10_122:8:2207:18909:80469/1_1	CAGCTGTGCTCATCAGACACAGTGGGAGCCAGAATCTGCCCTCAGTGCTGAGATCGGAAGAGCGGTTCAGCAGGAATGCCGAGACCGATC
2352	9319		85085				primary	0	TGCAAGGA_HS10_122:8:2306:6595:20081/1_1	CAGCTGTGCTCATCAGACACAGTGGGAGCCAGAATCTGCCCTCAGTGCTGAGATCGGAAGAGCGGTTCAGCAGGAATGCCGAGACCGATC
2352	235141		85085				primary	0	TGCAAGGA_HS10_122:8:2307:20699:130317/1_1	CAGCTGTGCTCATCAGACACAGTGGGAGCCAGAATCTGCCCTCAGTGCTGAGATCGGAAGAGCGGTTCAGCAGGAATGCCGAGACCGATC
2352	14644		85085				primary	0	TGCAAGGA_HS10_122:8:2308:9465:43334/1_1	CAGCTGTGCTCATCAGACACAGTGGGAGCCAGAATCTGCCCTCAGTGCTGAGATCGGAAGAGCGGTTCAGCAGGAATGCCGAGACCGATC
2352	46291		85085				primary	1	TGCAAGGA_HS10_122:8:1104:12514:119852/1_1	CAGCTGTGCTCATCAGACACAGTGGGAGCCAGAATCTGCCCTCGGTGCTGAGATCGGAAGAGCGGTTCAGCAGGAATGCCGAGACCGATC
2352	113533		85085				primary	1	TGCAAGGA_HS10_122:8:1207:14913:5187/1_1	CAGCTGTGCTCATCAGACACAGTGGGAGCCAGAATCTGCCCTCGGTGCTGAGATCGGAAGAGCGGTTCAGCAGGAATGCCGAGACCGATC
2352	42220		85085				primary	1	TGCAAGGA_HS10_122:8:1301:14116:86079/1_1	CAGCTGTGCTCATCAGACACAGTGGGAGCCAGAATCTGCCCTCGGTGCTGAGATCGGAAGAGCGGTTCAGCAGGAATGCCGAGACCGATC
2352	105851		85085				primary	1	TGCAAGGA_HS10_122:8:1305:6257:119055/1_1	CAGCTGTGCTCATCAGACACAGTGGGAGCCAGAATCTGCCCTCGGTGCTGAGATCGGAAGAGCGGTTCAGCAGGAATGCCGAGACCGATC
2352	82690		85085				primary	1	TGCAAGGA_HS10_122:8:2204:16277:78405/1_1	CAGCTGTGCTCATCAGACACAGTGGGAGCCAGAATCTGCCCTCGGTGCTGAGATCGGAAGAGCGGTTCAGCAGGAATGCCGAGACCGATC
2352	100538		85085				primary	1	TGCAAGGA_HS10_122:8:2206:3601:131881/1_1	CAGCTGTGCTCATCAGACACAGTGGGAGCCAGAATCTGCCCTCGGTGCTGAGATCGGAAGAGCGGTTCAGCAGGAATGCCGAGACCGATC
2352	172056		85085				primary	1	TGCAAGGA_HS10_122:8:2301:15840:115048/1_1	CAGCTGTGCTCATCAGACACAGTGGGAGCCAGAATCTGCCCTCGGTGCTGAGATCGGAAGAGCGGTTCAGCAGGAATGCCGAGACCGATC
2352	33626	33343	2352		0	+	consensus			CAGCTGTGCTCATCAGACACAGTGGGAGCCAGAATCTGCCCTCAGTGCTGAGATCGGAAGAGCGGTTCAGCAGGAATGCCGAGACCGATC	0	0	0
2352	33657	33374	2352				model			OOOOOOOOOOOOOOOOOOOOOOOOOOOOOOOOOOOOOOOOOOOOOOOOOOOOOOOOOOOOOOOOOOOOOOOOOOOOOOOOOOOOOOOOOO
2352	33683	33400	2352				primary	0	CTCC_HS10_122:7:1204:16791:139753/1_1	CAGCTGTGCTCATCAGACACAGTGGGAGCCAGAATCTGCCCTCAGTGCTGAGATCGGAAGAGCGGTTCAGCAGGAATGCCGAGACCGATC
2352	33697	33414	2352				primary	0	CTCC_HS10_122:7:1301:4265:81433/1_1	CAGCTGTGCTCATCAGACACAGTGGGAGCCAGAATCTGCCCTCAGTGCTGAGATCGGAAGAGCGGTTCAGCAGGAATGCCGAGACCGATC
2352	33777	33494	2352				primary	0	CTCC_HS10_122:7:1306:3929:27114/1_1	CAGCTGTGCTCATCAGACACAGTGGGAGCCAGAATCTGCCCTCAGTGCTGAGATCGGAAGAGCGGTTCAGCAGGAATGCCGAGACCGATC
2352	33859	33576	2352				primary	0	CTCC_HS10_122:7:2106:1402:35329/1_1	CAGCTGTGCTCATCAGACACAGTGGGAGCCAGAATCTGCCCTCAGTGCTGAGATCGGAAGAGCGGTTCAGCAGGAATGCCGAGACCGATC
2352	33930	33647	2352				primary	0	CTCC_HS10_122:7:2106:15340:11022/1_1	CAGCTGTGCTCATCAGACACAGTGGGAGCCAGAATCTGCCCTCAGTGCTGAGATCGGAAGAGCGGTTCAGCAGGAATGCCGAGACCGATC
2352	33961	33678	2352				primary	0	CTCC_HS10_122:7:2301:11793:49320/1_1	CAGCTGTGCTCATCAGACACAGTGGGAGCCAGAATCTGCCCTCAGTGCTGAGATCGGAAGAGCGGTTCAGCAGGAATGCCGAGACCGATC
2352	34061	33778	2352				primary	0	CTCC_HS10_122:7:2302:13213:157088/1_1	CAGCTGTGCTCATCAGACACAGTGGGAGCCAGAATCTGCCCTCAGTGCTGAGATCGGAAGAGCGGTTCAGCAGGAATGCCGAGACCGATC
2352	34079	33796	2352				primary	0	CTCC_HS10_122:7:2305:16242:2999/1_1	CAGCTGTGCTCATCAGACACAGTGGGAGCCAGAATCTGCCCTCAGTGCTGAGATCGGAAGAGCGGTTCAGCAGGAATGCCGAGACCGATC
2352	34128	33845	2352				primary	0	CTCC_HS10_122:7:2307:9543:157301/1_1	CAGCTGTGCTCATCAGACACAGTGGGAGCCAGAATCTGCCCTCAGTGCTGAGATCGGAAGAGCGGTTCAGCAGGAATGCCGAGACCGATC
2376			108885		0	+	consensus			CAGCTCAAGACCTTCTTCAGTTCCTCCCGTGTGACGTATCCGGTGCGCTGAGGGTCAACCTGCTCCAGAGCTGTCAGCACCGAACTGAGC	0	0	0
2376			108885				model			OOOOOOOOOOOOOOOOOOOOOOOOOOOOOOOOOOOOOOOOOOOOOOEOOOOOOOOOOOOOOOOOOOOOOOOOOOOOOOOOEOOOOOOOOO
2376			108885				primary	0	TGCAAGGA_HS10_122:8:1103:12387:87592/1_1	CAGCTCAAGACCTTCTTCAGTTCCTCCCGTGTGACGTATCCGGTGCGCTGAGGGTCAACCTGCTCCAGAGCTGTCAGCACCGAACTGAGC
2376			108885				primary	0	TGCAAGGA_HS10_122:8:1107:19840:36590/1_1	CAGCTCAAGACCTTCTTCAGTTCCTCCCGTGTGACGTATCCGGTGCGCTGAGGGTCAACCTGCTCCAGAGCTGTCAGCACCGAACTGAGC
2376			108885				primary	0	TGCAAGGA_HS10_122:8:1205:5594:6713/1_1	CAGCTCAAGACCTTCTTCAGTTCCTCCCGTGTGACGTATCCGGTGCGCTGAGGGTCAACCTGCTCCAGAGCTGTCAGCACCGAACTGAGC
2376			108885				primary	0	TGCAAGGA_HS10_122:8:1306:5692:165288/1_1	CAGCTCAAGACCTTCTTCAGTTCCTCCCGTGTGACGTATCCGGTGCGCTGAGGGTCAACCTGCTCCAGAGCTGTCAGCACCGAACTGAGC
2376			108885				primary	0	TGCAAGGA_HS10_122:8:1308:6257:108568/1_1	CAGCTCAAGACCTTCTTCAGTTCCTCCCGTGTGACGTATCCGGTGCGCTGAGGGTCAACCTGCTCCAGAGCTGTCAGCACCGAACTGAGC
2376			108885				primary	0	TGCAAGGA_HS10_122:8:2101:8893:37914/1_1	CAGCTCAAGACCTTCTTCAGTTCCTCCCGTGTGACGTATCCGGTGCGCTGAGGGTCAACCTGCTCCAGAGCTGTCAGCACCGAACTGAGC
2376			108885				primary	1	TGCAAGGA_HS10_122:8:1101:15592:97091/1_1	CAGCTCAAGACCTTCTTCAGTTCCTCCCGTGTGACGTATCCGGTGCTCTGAGGGTCAACCTGCTCCAGAGCTGTCAGCACTGAACTGAGC
2376			108885				primary	1	TGCAAGGA_HS10_122:8:1301:9104:63544/1_1	CAGCTCAAGACCTTCTTCAGTTCCTCCCGTGTGACGTATCCGGTGCTCTGAGGGTCAACCTGCTCCAGAGCTGTCAGCACTGAACTGAGC
2376			108885				primary	1	TGCAAGGA_HS10_122:8:2202:6423:46017/1_1	CAGCTCAAGACCTTCTTCAGTTCCTCCCGTGTGACGTATCCGGTGCTCTGAGGGTCAACCTGCTCCAGAGCTGTCAGCACTGAACTGAGC
2376			108885				primary	1	TGCAAGGA_HS10_122:8:2203:12986:155596/1_1	CAGCTCAAGACCTTCTTCAGTTCCTCCCGTGTGACGTATCCGGTGCTCTGAGGGTCAACCTGCTCCAGAGCTGTCAGCACTGAACTGAGC
2376			108885				primary	1	TGCAAGGA_HS10_122:8:2203:7002:62689/1_1	CAGCTCAAGACCTTCTTCAGTTCCTCCCGTGTGACGTATCCGGTGCTCTGAGGGTCAACCTGCTCCAGAGCTGTCAGCACTGAACTGAGC
2376			108885				secondary		TGCAAGGA_HS10_122:8:1302:4603:120815/1_1	CAGCTCAAGACCTTCTTCAGTTCCTCCCGTGTGACGTATCCGGTGCGCTGAGGGCCAACCTGCTCCAGAGCTGTCAGCACCGAACTGAGC
2376	34139	33856	2376		0	+	consensus			CAGCTCAAGACCTTCTTCAGTTCCTCCCGTGTGACGTATCCGGTGCGCTGAGGGTCAACCTGCTCCAGAGCTGTCAGCACCGAACTGAGC	0	0	0
2376	34161	33878	2376				model			OOOOOOOOOOOOOOOOOOOOOOOUUOOOOOOOOOOOOOOOOOOOOOOOOOOOOOOOOOOOOOOOOOOOOOOOOOOOOOOOOOOOOOOOOO
2376	34242	33959	2376				primary	0	CTCC_HS10_122:7:1103:4408:95212/1_1	CAGCTCAAGACCTTCTTCAGTTCCTCCCGTGTGACGTATCCGGTGCGCTGAGGGTCAACCTGCTCCAGAGCTGTCAGCACCGAACTGAGC
2376	34267	33984	2376				primary	0	CTCC_HS10_122:7:1201:6063:108033/1_1	CAGCTCAAGACCTTCTTCAGTTCCTCCCGTGTGACGTATCCGGTGCGCTGAGGGTCAACCTGCTCCAGAGCTGTCAGCACCGAACTGAGC
2376	34285	34002	2376				primary	0	CTCC_HS10_122:7:1308:3706:151046/1_1	CAGCTCAAGACCTTCTTCAGTTCCTCCCGTGTGACGTATCCGGTGCGCTGAGGGTCAACCTGCTCCAGAGCTGTCAGCACCGAACTGAGC
2376	34302	34019	2376				primary	0	CTCC_HS10_122:7:2103:19355:97444/1_1	CAGCTCAAGACCTTCTTCAGTTCCTCCCGTGTGACGTATCCGGTGCGCTGAGGGTCAACCTGCTCCAGAGCTGTCAGCACCGAACTGAGC
2376	34351	34068	2376				primary	0	CTCC_HS10_122:7:2103:5620:183991/1_1	CAGCTCAAGACCTTCTTCAGTTCCTCCCGTGTGACGTATCCGGTGCGCTGAGGGTCAACCTGCTCCAGAGCTGTCAGCACCGAACTGAGC
2376	34355	34072	2376				secondary		CTCC_HS10_122:7:1204:18924:44112/1_1	CAGCTCAAGACCTTCTTCAGTTCCCCCCGTGTGACGTATCCGGTGCGCTGAGGGTCAACCTGCTCCAGAGCTGTCAGCACCGAACTGAGC
2376	34488	34205	2376				secondary		CTCC_HS10_122:7:2108:8174:97290/1_1	CAGCTCAAGACCTTCTTCAGTTCTTCCCGTGTGACGTATCCGGTGCGCTGAGGGTCAACCTGCTCCAGAGCTGTCAGCACCGAACTGAGC
2526			137783		0	+	consensus			CAGCATTAGTATCTTGTGCACACACATGAAAGCCTGTGCATGTGGATGAAGGAGACACAAGCTGAGATCGGAAGAGCGGTTCAGCAGGAA	0	0	0
2526			137783				model			OOOOOOOOOOOOOOOOOOOOOOOOOOOOOOOOOOOOOOOOOOOOOOOOOOOOOOOOOOOOOOOOOOOOOOOOOOOOOOOOOOOOOOOOOO
2526			137783				primary	0	TGCAAGGA_HS10_122:8:1106:11302:15681/1_1	CAGCATTAGTATCTTGTGCACACACATGAAAGCCTGTGCATGTGGATGAAGGAGACACAAGCTGAGATCGGAAGAGCGGTTCAGCAGGAA
2526			137783				primary	0	TGCAAGGA_HS10_122:8:1107:8633:195512/1_1	CAGCATTAGTATCTTGTGCACACACATGAAAGCCTGTGCATGTGGATGAAGGAGACACAAGCTGAGATCGGAAGAGCGGTTCAGCAGGAA
2526			137783				primary	0	TGCAAGGA_HS10_122:8:1202:3055:58122/1_1	CAGCATTAGTATCTTGTGCACACACATGAAAGCCTGTGCATGTGGATGAAGGAGACACAAGCTGAGATCGGAAGAGCGGTTCAGCAGGAA
2526			137783				primary	0	TGCAAGGA_HS10_122:8:1302:19193:162225/1_1	CAGCATTAGTATCTTGTGCACACACATGAAAGCCTGTGCATGTGGATGAAGGAGACACAAGCTGAGATCGGAAGAGCGGTTCAGCAGGAA
2526			137783				primary	0	TGCAAGGA_HS10_122:8:1303:6240:128119/1_1	CAGCATTAGTATCTTGTGCACACACATGAAAGCCTGTGCATGTGGATGAAGGAGACACAAGCTGAGATCGGAAGAGCGGTTCAGCAGGAA
2526			137783				primary	0	TGCAAGGA_HS10_122:8:2104:11984:168489/1_1	CAGCATTAGTATCTTGTGCACACACATGAAAGCCTGTGCATGTGGATGAAGGAGACACAAGCTGAGATCGGAAGAGCGGTTCAGCAGGAA
2526			137783				primary	0	TGCAAGGA_HS10_122:8:2105:3209:115192/1_1	CAGCATTAGTATCTTGTGCACACACATGAAAGCCTGTGCATGTGGATGAAGGAGACACAAGCTGAGATCGGAAGAGCGGTTCAGCAGGAA
2526			137783				primary	0	TGCAAGGA_HS10_122:8:2301:16591:35145/1_1	CAGCATTAGTATCTTGTGCACACACATGAAAGCCTGTGCATGTGGATGAAGGAGACACAAGCTGAGATCGGAAGAGCGGTTCAGCAGGAA
2526			137783				primary	0	TGCAAGGA_HS10_122:8:2302:9052:156333/1_1	CAGCATTAGTATCTTGTGCACACACATGAAAGCCTGTGCATGTGGATGAAGGAGACACAAGCTGAGATCGGAAGAGCGGTTCAGCAGGAA
2526			137783				primary	0	TGCAAGGA_HS10_122:8:2307:18941:104006/1_1	CAGCATTAGTATCTTGTGCACACACATGAAAGCCTGTGCATGTGGATGAAGGAGACACAAGCTGAGATCGGAAGAGCGGTTCAGCAGGAA
2526	34596	34313	2526		0	+	consensus			CAGCATTAGTATCTTGTGCACACACATGAAAGCCTGTGCATGTGGATGAAAGAGACACAAGCTGAGATCGGAAGAGCGGTTCAGCAGGAA	0	0	0
2526	35080	34797	2526				model			OOOOOOOOOOOOOOOOOOOOOOOOOOOOOOOOOOOOOOOOOOOOOOOOOOEOOOOOOOOOOOOOOOOOOOOOOOOOOOOOOOOOOOOOOO
2526	35089	34806	2526				primary	0	CTCC_HS10_122:7:1102:5822:69395/1_1	CAGCATTAGTATCTTGTGCACACACATGAAAGCCTGTGCATGTGGATGAAAGAGACACAAGCTGAGATCGGAAGAGCGGTTCAGCAGGAA
2526	35134	34851	2526				primary	0	CTCC_HS10_122:7:1108:12012:163217/1_1	CAGCATTAGTATCTTGTGCACACACATGAAAGCCTGTGCATGTGGATGAAAGAGACACAAGCTGAGATCGGAAGAGCGGTTCAGCAGGAA
2526	35152	34869	2526				primary	0	CTCC_HS10_122:7:1301:20812:78812/1_1	CAGCATTAGTATCTTGTGCACACACATGAAAGCCTGTGCATGTGGATGAAAGAGACACAAGCTGAGATCGGAAGAGCGGTTCAGCAGGAA
2526	35194	34911	2526				primary	0	CTCC_HS10_122:7:1306:9087:105459/1_1	CAGCATTAGTATCTTGTGCACACACATGAAAGCCTGTGCATGTGGATGAAAGAGACACAAGCTGAGATCGGAAGAGCGGTTCAGCAGGAA
2526	35196	34913	2526				primary	0	CTCC_HS10_122:7:1306:9621:78623/1_1	CAGCATTAGTATCTTGTGCACACACATGAAAGCCTGTGCATGTGGATGAAAGAGACACAAGCTGAGATCGGAAGAGCGGTTCAGCAGGAA
2526	35261	34978	2526				primary	0	CTCC_HS10_122:7:2102:2938:26685/1_1	CAGCATTAGTATCTTGTGCACACACATGAAAGCCTGTGCATGTGGATGAAAGAGACACAAGCTGAGATCGGAAGAGCGGTTCAGCAGGAA
2526	35277	34994	2526				primary	0	CTCC_HS10_122:7:2306:12494:153521/1_1	CAGCATTAGTATCTTGTGCACACACATGAAAGCCTGTGCATGTGGATGAAAGAGACACAAGCTGAGATCGGAAGAGCGGTTCAGCAGGAA
2526	35438	35154	2526				primary	1	CTCC_HS10_122:7:1101:6300:100503/1_1	CAGCATTAGTATCTTGTGCACACACATGAAAGCCTGTGCATGTGGATGAAGGAGACACAAGCTGAGATCGGAAGAGCGGTTCAGCAGGAA
2526	35449	35165	2526				primary	1	CTCC_HS10_122:7:1105:13794:182672/1_1	CAGCATTAGTATCTTGTGCACACACATGAAAGCCTGTGCATGTGGATGAAGGAGACACAAGCTGAGATCGGAAGAGCGGTTCAGCAGGAA
2526	35460	35176	2526				primary	1	CTCC_HS10_122:7:1206:5507:109377/1_1	CAGCATTAGTATCTTGTGCACACACATGAAAGCCTGTGCATGTGGATGAAGGAGACACAAGCTGAGATCGGAAGAGCGGTTCAGCAGGAA
2526	35493	35209	2526				primary	1	CTCC_HS10_122:7:2207:15177:131627/1_1	CAGCATTAGTATCTTGTGCACACACATGAAAGCCTGTGCATGTGGATGAAGGAGACACAAGCTGAGATCGGAAGAGCGGTTCAGCAGGAA
2526	35550	35266	2526				primary	1	CTCC_HS10_122:7:2302:1427:21225/1_1	CAGCATTAGTATCTTGTGCACACACATGAAAGCCTGTGCATGTGGATGAAGGAGACACAAGCTGAGATCGGAAGAGCGGTTCAGCAGGAA
2544	143300		129906		0	+	consensus			CAGCACAACAGCTTCAGACGCAAGCGCCTCGACCAAGAGCAAGAAAACTGATACAATAGATGAGCTGAGATCGGAAGAGCGGTTCAGCAG	0	0	0
2544	78009		129906				model			OOOOOOOOOOOOOOOOOOOOOOOOOOOOOOOOOOOOOOOOOOOOOOOOOOOOOOOOOOOOOOOOOOOOOOOOOOOOOOOOOOOOOOOOOO
2544	244475		129906				primary	0	TGCAAGGA_HS10_122:8:1107:14321:34665/1_1	CAGCACAACAGCTTCAGACGCAAGCGCCTCGACCAAGAGCAAGAAAACTGATACAATAGATGAGCTGAGATCGGAAGAGCGGTTCAGCAG
2544	22536		129906				primary	0	TGCAAGGA_HS10_122:8:1202:13951:166274/1_1	CAGCACAACAGCTTCAGACGCAAGCGCCTCGACCAAGAGCAAGAAAACTGATACAATAGATGAGCTGAGATCGGAAGAGCGGTTCAGCAG
2544	228069		129906				primary	0	TGCAAGGA_HS10_122:8:1205:10835:33404/1_1	CAGCACAACAGCTTCAGACGCAAGCGCCTCGACCAAGAGCAAGAAAACTGATACAATAGATGAGCTGAGATCGGAAGAGCGGTTCAGCAG
2544	226596		129906				primary	0	TGCAAGGA_HS10_122:8:1206:14528:128892/1_1	CAGCACAACAGCTTCAGACGCAAGCGCCTCGACCAAGAGCAAGAAAACTGATACAATAGATGAGCTGAGATCGGAAGAGCGGTTCAGCAG
2544	91147		129906				primary	0	TGCAAGGA_HS10_122:8:1206:4733:103141/1_1	CAGCACAACAGCTTCAGACGCAAGCGCCTCGACCAAGAGCAAGAAAACTGATACAATAGATGAGCTGAGATCGGAAGAGCGGTTCAGCAG
2544	51153		129906				primary	0	TGCAAGGA_HS10_122:8:1303:15753:46801/1_1	CAGCACAACAGCTTCAGACGCAAGCGCCTCGACCAAGAGCAAGAAAACTGATACAATAGATGAGCTGAGATCGGAAGAGCGGTTCAGCAG
2544	62843		129906				primary	0	TGCAAGGA_HS10_122:8:1303:6261:154105/1_1	CAGCACAACAGCTTCAGACGCAAGCGCCTCGACCAAGAGCAAGAAAACTGATACAATAGATGAGCTGAGATCGGAAGAGCGGTTCAGCAG
2544	129672		129906				primary	0	TGCAAGGA_HS10_122:8:1308:18768:185795/1_1	CAGCACAACAGCTTCAGACGCAAGCGCCTCGACCAAGAGCAAGAAAACTGATACAATAGATGAGCTGAGATCGGAAGAGCGGTTCAGCAG
2544	34743		129906				primary	0	TGCAAGGA_HS10_122:8:2102:9706:166734/1_1	CAGCACAACAGCTTCAGACGCAAGCGCCTCGACCAAGAGCAAGAAAACTGATACAATAGATGAGCTGAGATCGGAAGAGCGGTTCAGCAG
2544	214507		129906				primary	0	TGCAAGGA_HS10_122:8:2108:13490:2316/1_1	CAGCACAACAGCTTCAGACGCAAGCGCCTCGACCAAGAGCAAGAAAACTGATACAATAGATGAGCTGAGATCGGAAGAGCGGTTCAGCAG
2544	200877		129906				primary	0	TGCAAGGA_HS10_122:8:2201:12511:19588/1_1	CAGCACAACAGCTTCAGACGCAAGCGCCTCGACCAAGAGCAAGAAAACTGATACAATAGATGAGCTGAGATCGGAAGAGCGGTTCAGCAG
2544	165820		129906				primary	0	TGCAAGGA_HS10_122:8:2202:16658:12447/1_1	CAGCACAACAGCTTCAGACGCAAGCGCCTCGACCAAGAGCAAGAAAACTGATACAATAGATGAGCTGAGATCGGAAGAGCGGTTCAGCAG
2544	110583		129906				primary	0	TGCAAGGA_HS10_122:8:2206:16270:186748/1_1	CAGCACAACAGCTTCAGACGCAAGCGCCTCGACCAAGAGCAAGAAAACTGATACAATAGATGAGCTGAGATCGGAAGAGCGGTTCAGCAG
2544	114245		129906				primary	0	TGCAAGGA_HS10_122:8:2207:6915:84306/1_1	CAGCACAACAGCTTCAGACGCAAGCGCCTCGACCAAGAGCAAGAAAACTGATACAATAGATGAGCTGAGATCGGAAGAGCGGTTCAGCAG
2544	65632		129906				primary	0	TGCAAGGA_HS10_122:8:2302:7773:42388/1_1	CAGCACAACAGCTTCAGACGCAAGCGCCTCGACCAAGAGCAAGAAAACTGATACAATAGATGAGCTGAGATCGGAAGAGCGGTTCAGCAG
2544	46608		129906				primary	0	TGCAAGGA_HS10_122:8:2304:15290:153158/1_1	CAGCACAACAGCTTCAGACGCAAGCGCCTCGACCAAGAGCAAGAAAACTGATACAATAGATGAGCTGAGATCGGAAGAGCGGTTCAGCAG
2544	144920		129906				primary	0	TGCAAGGA_HS10_122:8:2305:8881:5645/1_1	CAGCACAACAGCTTCAGACGCAAGCGCCTCGACCAAGAGCAAGAAAACTGATACAATAGATGAGCTGAGATCGGAAGAGCGGTTCAGCAG
2544	201853		129906				primary	0	TGCAAGGA_HS10_122:8:2306:13410:112650/1_1	CAGCACAACAGCTTCAGACGCAAGCGCCTCGACCAAGAGCAAGAAAACTGATACAATAGATGAGCTGAGATCGGAAGAGCGGTTCAGCAG
2544	136130		129906				primary	0	TGCAAGGA_HS10_122:8:2307:8714:85272/1_1	CAGCACAACAGCTTCAGACGCAAGCGCCTCGACCAAGAGCAAGAAAACTGATACAATAGATGAGCTGAGATCGGAAGAGCGGTTCAGCAG
2544	11914		129906				secondary		TGCAAGGA_HS10_122:8:1104:13579:43944/1_1	CAGCACAACAGCTTCAGACGCAAGCGCCTCGACCAAGAGCAAGAAAACTGATACAATAGATGAGCTGAGATCGGAAGAGAGGTTCAGCAG
2544	117222		129906				secondary		TGCAAGGA_HS10_122:8:1208:19084:155971/1_1	CAGCACAACAGCTTCAGACGCAAGCGCCTCGACCAAGAGCAAGAAAACTGATACAATAGGTGAGCTGAGATCGGAAGAGCGGTTCAGCAG
2544	231416		129906				secondary		TGCAAGGA_HS10_122:8:2104:18404:70234/1_1	CAGCACAACAGCTTCAGACGCAAGTGCCTCGACCAAGAGCAAGAAAACTGATACAATAGATGAGCTGAGATCGGAAGAGCGGTTCAGCAG
2544	229069		129906				secondary		TGCAAGGA_HS10_122:8:2305:6918:167199/1_1	CAGCACAACAGCTTCAGACGCAAGCGCCTCGACCAGGAGCAAGAAAACTGATACAATAGATGAGCTGAGATCGGAAGAGCGGTTCAGCAG
2544	224880		129906				secondary		TGCAAGGA_HS10_122:8:1103:12602:180226/1_1	CAGCACAACAACTTCAGACGCAAGCGCCTCGACCAAGAGCAAGAAAACTGATACAATAGATGAGCTGAGATCGGAAGAGCGGTTCAGCAG
2544	35608	35324	2544		0	+	consensus			CAGCACAACAGCTTCAGACGCAAACGCCTCGACCAAGAGCAAGAAAACTGATACAATAGATGAGCTGAGATCGGAAGAGCGGTTCAGCAG	0	0	0
2544	35619	35335	2544				model			OOOOOOOOOOOOOOOOOOOOOOOEOOOOOOOOOOOOOOOOOOOOOOOOOOOOOOOOOOOOOOOOOOOOOOOOOOOOOOOOOOOOOOOOOO
2544	35640	35356	2544				primary	0	CTCC_HS10_122:7:1206:17526:58265/1_1	CAGCACAACAGCTTCAGACGCAAACGCCTCGACCAAGAGCAAGAAAACTGATACAATAGATGAGCTGAGATCGGAAGAGCGGTTCAGCAG
2544	35770	35486	2544				primary	0	CTCC_HS10_122:7:1207:11390:105425/1_1	CAGCACAACAGCTTCAGACGCAAACGCCTCGACCAAGAGCAAGAAAACTGATACAATAGATGAGCTGAGATCGGAAGAGCGGTTCAGCAG
2544	35890	35606	2544				primary	0	CTCC_HS10_122:7:1301:11511:151689/1_1	CAGCACAACAGCTTCAGACGCAAACGCCTCGACCAAGAGCAAGAAAACTGATACAATAGATGAGCTGAGATCGGAAGAGCGGTTCAGCAG
2544	35901	35617	2544				primary	0	CTCC_HS10_122:7:1304:2530:138402/1_1	CAGCACAACAGCTTCAGACGCAAACGCCTCGACCAAGAGCAAGAAAACTGATACAATAGATGAGCTGAGATCGGAAGAGCGGTTCAGCAG
2544	35927	35643	2544				primary	0	CTCC_HS10_122:7:1308:1785:64714/1_1	CAGCACAACAGCTTCAGACGCAAACGCCTCGACCAAGAGCAAGAAAACTGATACAATAGATGAGCTGAGATCGGAAGAGCGGTTCAGCAG
2544	35930	35646	2544				primary	0	CTCC_HS10_122:7:2205:12698:64679/1_1	CAGCACAACAGCTTCAGACGCAAACGCCTCGACCAAGAGCAAGAAAACTGATACAATAGATGAGCTGAGATCGGAAGAGCGGTTCAGCAG
2544	36138	35854	2544				primary	0	CTCC_HS10_122:7:2207:4927:193284/1_1	CAGCACAACAGCTTCAGACGCAAACGCCTCGACCAAGAGCAAGAAAACTGATACAATAGATGAGCTGAGATCGGAAGAGCGGTTCAGCAG
2544	36140	35856	2544				primary	0	CTCC_HS10_122:7:2305:18798:20163/1_1	CAGCACAACAGCTTCAGACGCAAACGCCTCGACCAAGAGCAAGAAAACTGATACAATAGATGAGCTGAGATCGGAAGAGCGGTTCAGCAG
2544	36232	35948	2544				secondary		CTCC_HS10_122:7:2303:4111:107532/1_1	CAGCACAACAGCTTCAGACGCAAGCGACTCGACCAAGAGCAAGAAAACTGATACAATAGATGAGCTGAGATCGGAAGAGCGGTTCAGCAG
2544	36420	36136	2544				secondary		CTCC_HS10_122:7:1202:20594:152182/1_1	CAGCACAACAGCTTCAGACGCAAGCGCCTCGACCAAGAGCAAGAAAACTGATACAATAGATGAGCTGAGATCGGAAGAGCGGTTCAGCAG
2544	36431	36147	2544				secondary		CTCC_HS10_122:7:1202:21230:31356/1_1	CAGCACAACAGCTTCAGACGCAAGCGCCTCGACCAAGAGCAAGAAAACTGATACAATAGATGAGCTGAGATCGGAAGAGCGGTTCAGCAG
2544	36443	36159	2544				secondary		CTCC_HS10_122:7:1203:19868:52562/1_1	CAGCACAACAGCTTCAGACGCAAGCGCCTCGACCAAGAGCAAGAAAACTGATACAATAGATGAGCTGAGATCGGAAGAGCGGTTCAGCAG
2544	36671	36387	2544				secondary		CTCC_HS10_122:7:2105:11349:180602/1_1	CAGCACAACAGCTTCAGACGCAAGCGCCTCGACCAAGAGCAAGAAAACTGATACAATAGATGAGCTGAGATCGGAAGAGCGGTTCAGCAG
2573	120760	109981	11181		0	+	consensus			CAGCTCAGGACGCATTGGGAGGAAATTCAACACAGGAAAAATGAAAGTATCTGTTCTTTTAAGCTGAAGAGGGACTACGAATAGAATGAG	0	0	0
2573	14935	110036	11181				model			OOOOOOOOOOOOOOOOOOOOOOOOOOOOOOOOOOOOOOOOOOOOOOOOOOOOOOOOOOOOOOOOOOOOOOOOOOOOOOOOOOOOOOOOOO
2573	26649	110088	11181				primary	0	TGCAAGGA_HS10_122:8:1106:2104:160529/1_1	CAGCTCAGGACGCATTGGGAGGAAATTCAACACAGGAAAAATGAAAGTATCTGTTCTTTTAAGCTGAAGAGGGACTACGAATAGAATGAG
2573	239204	110125	11181				primary	0	TGCAAGGA_HS10_122:8:1304:16043:186582/1_1	CAGCTCAGGACGCATTGGGAGGAAATTCAACACAGGAAAAATGAAAGTATCTGTTCTTTTAAGCTGAAGAGGGACTACGAATAGAATGAG
2573	6021	110132	11181				primary	0	TGCAAGGA_HS10_122:8:1308:20117:76897/1_1	CAGCTCAGGACGCATTGGGAGGAAATTCAACACAGGAAAAATGAAAGTATCTGTTCTTTTAAGCTGAAGAGGGACTACGAATAGAATGAG
2573	144871	110176	11181				primary	0	TGCAAGGA_HS10_122:8:2102:5223:70642/1_1	CAGCTCAGGACGCATTGGGAGGAAATTCAACACAGGAAAAATGAAAGTATCTGTTCTTTTAAGCTGAAGAGGGACTACGAATAGAATGAG
2573	151484	110181	11181				primary	0	TGCAAGGA_HS10_122:8:2202:13056:103947/1_1	CAGCTCAGGACGCATTGGGAGGAAATTCAACACAGGAAAAATGAAAGTATCTGTTCTTTTAAGCTGAAGAGGGACTACGAATAGAATGAG
2573	218009	110310	11181				primary	0	TGCAAGGA_HS10_122:8:2204:18118:101499/1_1	CAGCTCAGGACGCATTGGGAGGAAATTCAACACAGGAAAAATGAAAGTATCTGTTCTTTTAAGCTGAAGAGGGACTACGAATAGAATGAG
2573	7886	110346	11181				secondary		TGCAAGGA_HS10_122:8:1202:4587:188432/1_1	CAGCTCAGGACGCATTGGGAGGAAATTCAACACAGGAAAAATGAAGGTACCTGTTCTTTTAAGCTGAAGAGGGACTACGAATAGAATGAG
2573	209962	110519	11181				secondary		TGCAAGGA_HS10_122:8:1307:2593:104618/1_1	CAGCTCAGGACGCATTGGGAGGAAATTCAACACAGGAAAAATGAAAGAATCTGTTCTTTTAAGCTGAAGAGGGACTACGAATAGAATGAG
2573	44462	110564	11181				secondary		TGCAAGGA_HS10_122:8:1206:4169:10438/1_1	CAGCTTAGGACGCATTGGGAGGAAATTCAACACAGGAAAAATGAAAGTATCTGTTCTTTTAAGCTGAAGAGGGACTACGAATAGAATGAG
2573	36689	36405	2573		0	+	consensus			CAGCTCAGGACGCATTGGGAGGAAATTCAACACAGGAAAAATGAAAGTATCTGTTCTTTTAAGCTGAAGAGGGACTACGAATAGAATGAG	0	0	0
2573	36761	36477	2573				model			OOOOOOOOOOOOOOOOOOOOOOOOOOOOOOOOOOEOOOOOOOOOOOOOOOOOOOOOOOOOOOOOOOOOOOOOOOOOOOOOOOOOOOOOOO
2573	36762	36478	2573				primary	0	CTCC_HS10_122:7:1101:5253:36807/1_1	CAGCTCAGGACGCATTGGGAGGAAATTCAACACAGGAAAAATGAAAGTATCTGTTCTTTTAAGCTGAAGAGGGACTACGAATAGAATGAG
2573	36783	36499	2573				primary	0	CTCC_HS10_122:7:1108:4876:117402/1_1	CAGCTCAGGACGCATTGGGAGGAAATTCAACACAGGAAAAATGAAAGTATCTGTTCTTTTAAGCTGAAGAGGGACTACGAATAGAATGAG
2573	36788	36504	2573				primary	0	CTCC_HS10_122:7:1207:4573:81944/1_1	CAGCTCAGGACGCATTGGGAGGAAATTCAACACAGGAAAAATGAAAGTATCTGTTCTTTTAAGCTGAAGAGGGACTACGAATAGAATGAG
2573	36931	36647	2573				primary	0	CTCC_HS10_122:7:1308:8205:62062/1_1	CAGCTCAGGACGCATTGGGAGGAAATTCAACACAGGAAAAATGAAAGTATCTGTTCTTTTAAGCTGAAGAGGGACTACGAATAGAATGAG
2573	37039	36755	2573				primary	0	CTCC_HS10_122:7:2308:16877:164633/1_1	CAGCTCAGGACGCATTGGGAGGAAATTCAACACAGGAAAAATGAAAGTATCTGTTCTTTTAAGCTGAAGAGGGACTACGAATAGAATGAG
2573	37116	36832	2573				secondary		CTCC_HS10_122:7:1104:6111:98462/1_1	CAGCTCGGGACGCATTGGGAGGAAATTCAACACAGGAAAAATGAAAGTATCTGTTCTTTTAAGCTGAAGAGGGACTACGAATAGAATGAG
2573	37176	36892	2573				secondary		CTCC_HS10_122:7:2102:18616:161905/1_1	CAGCTCAGGACGCATTGGGAGGAAATTCAACACATGAAAAATGAAAGTATCTGTTCTTTTAAGCTGAAGAGGGACTACGAATAGAATGAG
2573	37268	36983	2573				secondary		CTCC_HS10_122:7:2106:9789:2479/1_1	CAGCTCAGGACGCATTGGGAGGAAATTCAACACATGAAAAATGAAAGTATCTGTTCTTTTAAGCTGAAGAGGGACTACGAATAGAATGAG
2573	37273	36988	2573				secondary		CTCC_HS10_122:7:2301:11311:40667/1_1	CAGCTCAGGACGCATTGGGAGGAAATTCAACACATGAAAAATGAAAGTATCTGTTCTTTTAAGCTGAAGAGGGACTACGAATAGAATGGG
2581	125728		129658		0	+	consensus			CAGCGCTAGGTAGACTCATAGTCAGGGTTGCGGGTCACAATCCGGGTCCTGGGCTGAGATCGGAAGAGCGGTTCAGCAGGAATGCCGAGA	0	0	0
2581	24240		129658				model			OOOOOOOOOOOOOOOOOOOOOOOOOOOOOOOOOOOOOOOOOOOOOOOOOOOOOOOOOOOOOOOOOOOOOOOOOOOOOOOOOOOOOOOOOO
2581	46453		129658				primary	0	TGCAAGGA_HS10_122:8:1101:1734:177707/1_1	CAGCGCTAGGTAGACTCATAGTCAGGGTTGCGGGTCACAATCCGGGTCCTGGGCTGAGATCGGAAGAGCGGTTCAGCAGGAATGCCGAGA
2581	177987		129658				primary	0	TGCAAGGA_HS10_122:8:1102:12626:183103/1_1	CAGCGCTAGGTAGACTCATAGTCAGGGTTGCGGGTCACAATCCGGGTCCTGGGCTGAGATCGGAAGAGCGGTTCAGCAGGAATGCCGAGA
2581	151749		129658				primary	0	TGCAAGGA_HS10_122:8:1102:19425:185575/1_1	CAGCGCTAGGTAGACTCATAGTCAGGGTTGCGGGTCACAATCCGGGTCCTGGGCTGAGATCGGAAGAGCGGTTCAGCAGGAATGCCGAGA
2581	218359		129658				primary	0	TGCAAGGA_HS10_122:8:1104:12053:148808/1_1	CAGCGCTAGGTAGACTCATAGTCAGGGTTGCGGGTCACAATCCGGGTCCTGGGCTGAGATCGGAAGAGCGGTTCAGCAGGAATGCCGAGA
2581	93336		129658				primary	0	TGCAAGGA_HS10_122:8:1106:7162:163694/1_1	CAGCGCTAGGTAGACTCATAGTCAGGGTTGCGGGTCACAATCCGGGTCCTGGGCTGAGATCGGAAGAGCGGTTCAGCAGGAATGCCGAGA
2581	43445		129658				primary	0	TGCAAGGA_HS10_122:8:1203:10862:67114/1_1	CAGCGCTAGGTAGACTCATAGTCAGGGTTGCGGGTCACAATCCGGGTCCTGGGCTGAGATCGGAAGAGCGGTTCAGCAGGAATGCCGAGA
2581	130858		129658				primary	0	TGCAAGGA_HS10_122:8:1206:7101:8994/1_1	CAGCGCTAGGTAGACTCATAGTCAGGGTTGCGGGTCACAATCCGGGTCCTGGGCTGAGATCGGAAGAGCGGTTCAGCAGGAATGCCGAGA
2581	11964		129658				primary	0	TGCAAGGA_HS10_122:8:1206:9896:163171/1_1	CAGCGCTAGGTAGACTCATAGTCAGGGTTGCGGGTCACAATCCGGGTCCTGGGCTGAGATCGGAAGAGCGGTTCAGCAGGAATGCCGAGA
2581	163032		129658				primary	0	TGCAAGGA_HS10_122:8:1304:11292:157747/1_1	CAGCGCTAGGTAGACTCATAGTCAGGGTTGCGGGTCACAATCCGGGTCCTGGGCTGAGATCGGAAGAGCGGTTCAGCAGGAATGCCGAGA
2581	186747		129658				primary	0	TGCAAGGA_HS10_122:8:1308:5387:63463/1_1	CAGCGCTAGGTAGACTCATAGTCAGGGTTGCGGGTCACAATCCGGGTCCTGGGCTGAGATCGGAAGAGCGGTTCAGCAGGAATGCCGAGA
2581	135090		129658				primary	0	TGCAAGGA_HS10_122:8:2103:21079:114747/1_1	CAGCGCTAGGTAGACTCATAGTCAGGGTTGCGGGTCACAATCCGGGTCCTGGGCTGAGATCGGAAGAGCGGTTCAGCAGGAATGCCGAGA
2581	70585		129658				primary	0	TGCAAGGA_HS10_122:8:2107:20009:56531/1_1	CAGCGCTAGGTAGACTCATAGTCAGGGTTGCGGGTCACAATCCGGGTCCTGGGCTGAGATCGGAAGAGCGGTTCAGCAGGAATGCCGAGA
2581	111899		129658				primary	0	TGCAAGGA_HS10_122:8:2204:20900:197118/1_1	CAGCGCTAGGTAGACTCATAGTCAGGGTTGCGGGTCACAATCCGGGTCCTGGGCTGAGATCGGAAGAGCGGTTCAGCAGGAATGCCGAGA
2581	12141		129658				primary	0	TGCAAGGA_HS10_122:8:2207:11915:9639/1_1	CAGCGCTAGGTAGACTCATAGTCAGGGTTGCGGGTCACAATCCGGGTCCTGGGCTGAGATCGGAAGAGCGGTTCAGCAGGAATGCCGAGA
2581	206860		129658				primary	0	TGCAAGGA_HS10_122:8:2301:19454:105711/1_1	CAGCGCTAGGTAGACTCATAGTCAGGGTTGCGGGTCACAATCCGGGTCCTGGGCTGAGATCGGAAGAGCGGTTCAGCAGGAATGCCGAGA
2581	29230		129658				primary	0	TGCAAGGA_HS10_122:8:2301:8980:173181/1_1	CAGCGCTAGGTAGACTCATAGTCAGGGTTGCGGGTCACAATCCGGGTCCTGGGCTGAGATCGGAAGAGCGGTTCAGCAGGAATGCCGAGA
2581	180492		129658				primary	0	TGCAAGGA_HS10_122:8:2304:17262:128700/1_1	CAGCGCTAGGTAGACTCATAGTCAGGGTTGCGGGTCACAATCCGGGTCCTGGGCTGAGATCGGAAGAGCGGTTCAGCAGGAATGCCGAGA
2581	165121		129658				primary	0	TGCAAGGA_HS10_122:8:2304:18736:124752/1_1	CAGCGCTAGGTAGACTCATAGTCAGGGTTGCGGGTCACAATCCGGGTCCTGGGCTGAGATCGGAAGAGCGGTTCAGCAGGAATGCCGAGA
2581	12325		129658				primary	0	TGCAAGGA_HS10_122:8:2306:18474:77957/1_1	CAGCGCTAGGTAGACTCATAGTCAGGGTTGCGGGTCACAATCCGGGTCCTGGGCTGAGATCGGAAGAGCGGTTCAGCAGGAATGCCGAGA
2581	9548		129658				primary	0	TGCAAGGA_HS10_122:8:2306:3046:120895/1_1	CAGCGCTAGGTAGACTCATAGTCAGGGTTGCGGGTCACAATCCGGGTCCTGGGCTGAGATCGGAAGAGCGGTTCAGCAGGAATGCCGAGA
2581	16967		129658				primary	0	TGCAAGGA_HS10_122:8:2308:4046:114187/1_1	CAGCGCTAGGTAGACTCATAGTCAGGGTTGCGGGTCACAATCCGGGTCCTGGGCTGAGATCGGAAGAGCGGTTCAGCAGGAATGCCGAGA
2581	240828		129658				secondary		TGCAAGGA_HS10_122:8:2307:2538:175697/1_1	CAGCGCTAGGTAGACTCATAGTCAGGGTTGCGGGTCACAATCCGGGTCCTGGGCTGAGATCGGAAGAGCGGTTCAACAGGAATGCCGAGA
2581	41470		129658				secondary		TGCAAGGA_HS10_122:8:1101:3359:115742/1_1	CAGCGCTAGGTAGACTCATAGTCAGGGTTGCGGGTCACAATCCGGGCCCTGGGCTGAGATCGGAAGAGCGGTTCAGCAGGAATGCCGAGA
2581	6552		129658				secondary		TGCAAGGA_HS10_122:8:1108:13693:161752/1_1	CAGCGCTAGGTAGACTCATAGTCAGGGTTGCGGGTCACAATCCGGGGCCTGGGCTGAGATCGGAAGAGCGGTTCAGCAGGAATGCCGAGA
2581	37440	37155	2581		0	+	consensus			CAGCGCTAGGTAGACTCATAGTCAGGGTTGCGGGTCACAATCCGGGTCCTGGGCTGAGATCGGAAGAGCGGTTCAGCAGGAATGCCGAGA	0	0	0
2581	37457	37172	2581				model			OOOOOOOOOOOOOOOOOOOOOOOEOOOOOOOOOOOOOOOOOOOOOOOOOOOOOOOOOOOOOOOOOOOOOOOOOOOOOOOOOOOOOOOOOO
2581	37507	37222	2581				primary	0	CTCC_HS10_122:7:1101:5186:99019/1_1	CAGCGCTAGGTAGACTCATAGTCAGGGTTGCGGGTCACAATCCGGGTCCTGGGCTGAGATCGGAAGAGCGGTTCAGCAGGAATGCCGAGA
2581	37550	37265	2581				primary	0	CTCC_HS10_122:7:1108:7459:84683/1_1	CAGCGCTAGGTAGACTCATAGTCAGGGTTGCGGGTCACAATCCGGGTCCTGGGCTGAGATCGGAAGAGCGGTTCAGCAGGAATGCCGAGA
2581	37641	37356	2581				primary	0	CTCC_HS10_122:7:1201:18563:197947/1_1	CAGCGCTAGGTAGACTCATAGTCAGGGTTGCGGGTCACAATCCGGGTCCTGGGCTGAGATCGGAAGAGCGGTTCAGCAGGAATGCCGAGA
2581	37773	37488	2581				primary	0	CTCC_HS10_122:7:1203:8648:58761/1_1	CAGCGCTAGGTAGACTCATAGTCAGGGTTGCGGGTCACAATCCGGGTCCTGGGCTGAGATCGGAAGAGCGGTTCAGCAGGAATGCCGAGA
2581	37895	37610	2581				primary	0	CTCC_HS10_122:7:1207:6057:28655/1_1	CAGCGCTAGGTAGACTCATAGTCAGGGTTGCGGGTCACAATCCGGGTCCTGGGCTGAGATCGGAAGAGCGGTTCAGCAGGAATGCCGAGA
2581	37932	37647	2581				primary	0	CTCC_HS10_122:7:2102:3779:71286/1_1	CAGCGCTAGGTAGACTCATAGTCAGGGTTGCGGGTCACAATCCGGGTCCTGGGCTGAGATCGGAAGAGCGGTTCAGCAGGAATGCCGAGA
2581	38084	37799	2581				primary	0	CTCC_HS10_122:7:2106:20514:145805/1_1	CAGCGCTAGGTAGACTCATAGTCAGGGTTGCGGGTCACAATCCGGGTCCTGGGCTGAGATCGGAAGAGCGGTTCAGCAGGAATGCCGAGA
2581	38178	37893	2581				primary	0	CTCC_HS10_122:7:2201:15609:34857/1_1	CAGCGCTAGGTAGACTCATAGTCAGGGTTGCGGGTCACAATCCGGGTCCTGGGCTGAGATCGGAAGAGCGGTTCAGCAGGAATGCCGAGA
2581	38261	37976	2581				primary	0	CTCC_HS10_122:7:2305:16792:106439/1_1	CAGCGCTAGGTAGACTCATAGTCAGGGTTGCGGGTCACAATCCGGGTCCTGGGCTGAGATCGGAAGAGCGGTTCAGCAGGAATGCCGAGA
2581	38375	38090	2581				primary	0	CTCC_HS10_122:7:2308:19495:16365/1_1	CAGCGCTAGGTAGACTCATAGTCAGGGTTGCGGGTCACAATCCGGGTCCTGGGCTGAGATCGGAAGAGCGGTTCAGCAGGAATGCCGAGA
2581	38401	38116	2581				primary	1	CTCC_HS10_122:7:1106:16855:195873/1_1	CAGCGCTAGGTAGACTCATAGTCGGGGTTGCGGGTCACAATCCGGGTCCTGGGCTGAGATCGGAAGAGCGGTTCAGCAGGAATGCCGAGA
2581	38424	38139	2581				primary	1	CTCC_HS10_122:7:1108:11318:45619/1_1	CAGCGCTAGGTAGACTCATAGTCGGGGTTGCGGGTCACAATCCGGGTCCTGGGCTGAGATCGGAAGAGCGGTTCAGCAGGAATGCCGAGA
2581	38431	38146	2581				primary	1	CTCC_HS10_122:7:1108:4750:144418/1_1	CAGCGCTAGGTAGACTCATAGTCGGGGTTGCGGGTCACAATCCGGGTCCTGGGCTGAGATCGGAAGAGCGGTTCAGCAGGAATGCCGAGA
2581	38449	38164	2581				primary	1	CTCC_HS10_122:7:1206:4568:10762/1_1	CAGCGCTAGGTAGACTCATAGTCGGGGTTGCGGGTCACAATCCGGGTCCTGGGCTGAGATCGGAAGAGCGGTTCAGCAGGAATGCCGAGA
2581	38486	38201	2581				primary	1	CTCC_HS10_122:7:1208:12966:18815/1_1	CAGCGCTAGGTAGACTCATAGTCGGGGTTGCGGGTCACAATCCGGGTCCTGGGCTGAGATCGGAAGAGCGGTTCAGCAGGAATGCCGAGA
2581	38531	38246	2581				primary	1	CTCC_HS10_122:7:2105:20440:147512/1_1	CAGCGCTAGGTAGACTCATAGTCGGGGTTGCGGGTCACAATCCGGGTCCTGGGCTGAGATCGGAAGAGCGGTTCAGCAGGAATGCCGAGA
2581	38557	38272	2581				primary	1	CTCC_HS10_122:7:2206:19510:163531/1_1	CAGCGCTAGGTAGACTCATAGTCGGGGTTGCGGGTCACAATCCGGGTCCTGGGCTGAGATCGGAAGAGCGGTTCAGCAGGAATGCCGAGA
2581	38609	38324	2581				primary	1	CTCC_HS10_122:7:2301:18806:185937/1_1	CAGCGCTAGGTAGACTCATAGTCGGGGTTGCGGGTCACAATCCGGGTCCTGGGCTGAGATCGGAAGAGCGGTTCAGCAGGAATGCCGAGA
2581	38896	38611	2581				secondary		CTCC_HS10_122:7:2201:7228:57114/1_1	CAGCGCTAGGTAGACTCATAGTCGGGGTTGCGGGTCACAATCCGGGTCCTGGGCTGAGATCGGAAGAGCGGTTCAGCAGGAATGCCGAGG
2581	38964	38679	2581				secondary		CTCC_HS10_122:7:2301:2531:90133/1_1	CAGCGCTAGGTAGACTCATAGTCAGGGTTGCGGGTCACAATCCGGGCCCTGGGCTGAGATCGGAAGAGCGGTTCAGCAGGAATGCCGAGA
2680			16485		0	+	consensus			CAGCACCTGCCAGGTGCACAAACGACCGTCACCCTGCGCCATGCTGTGGTCTGTCCCCTTTCAGTCACTGGTGCAGACTGTGGTTCCCGG	0	0	0
2680			16485				model			OOOOOOOOOOOOOOOOOOOOOOOOOOOOOOOOOOOOOOOOOOOOOOOOOUOOOOOOOOOOOOOOOOOOOOOOOOOOOOOOOOOOOOOOOO
2680			16485				primary	0	TGCAAGGA_HS10_122:8:1102:10568:40306/1_1	CAGCACCTGCCAGGTGCACAAACGACCGTCACCCTGCGCCATGCTGTGGTCTGTCCCCTTTCAGTCACTGGTGCAGACTGTGGTTCCCGG
2680			16485				primary	0	TGCAAGGA_HS10_122:8:1108:5034:163620/1_1	CAGCACCTGCCAGGTGCACAAACGACCGTCACCCTGCGCCATGCTGTGGTCTGTCCCCTTTCAGTCACTGGTGCAGACTGTGGTTCCCGG
2680			16485				primary	0	TGCAAGGA_HS10_122:8:1202:4198:34957/1_1	CAGCACCTGCCAGGTGCACAAACGACCGTCACCCTGCGCCATGCTGTGGTCTGTCCCCTTTCAGTCACTGGTGCAGACTGTGGTTCCCGG
2680			16485				primary	0	TGCAAGGA_HS10_122:8:1205:12176:68433/1_1	CAGCACCTGCCAGGTGCACAAACGACCGTCACCCTGCGCCATGCTGTGGTCTGTCCCCTTTCAGTCACTGGTGCAGACTGTGGTTCCCGG
2680			16485				primary	0	TGCAAGGA_HS10_122:8:1207:19746:113981/1_1	CAGCACCTGCCAGGTGCACAAACGACCGTCACCCTGCGCCATGCTGTGGTCTGTCCCCTTTCAGTCACTGGTGCAGACTGTGGTTCCCGG
2680			16485				primary	0	TGCAAGGA_HS10_122:8:1208:6499:148503/1_1	CAGCACCTGCCAGGTGCACAAACGACCGTCACCCTGCGCCATGCTGTGGTCTGTCCCCTTTCAGTCACTGGTGCAGACTGTGGTTCCCGG
2680			16485				primary	0	TGCAAGGA_HS10_122:8:2301:14595:77162/1_1	CAGCACCTGCCAGGTGCACAAACGACCGTCACCCTGCGCCATGCTGTGGTCTGTCCCCTTTCAGTCACTGGTGCAGACTGTGGTTCCCGG
2680			16485				primary	0	TGCAAGGA_HS10_122:8:2307:11685:157666/1_1	CAGCACCTGCCAGGTGCACAAACGACCGTCACCCTGCGCCATGCTGTGGTCTGTCCCCTTTCAGTCACTGGTGCAGACTGTGGTTCCCGG
2680			16485				secondary		TGCAAGGA_HS10_122:8:1307:6913:41193/1_1	CAGCACCTGCCAGGTGCACAAACGACCGTCACCCTGCGCCATGCTGTGGTCTGTCCCCTTTCAGTCACTGGTACAGACTGTGGTTCCCGG
2680			16485				secondary		TGCAAGGA_HS10_122:8:1106:13552:68041/1_1	CAGCACCTGCCAGGTGCACAAACGACCGTCACCCTGCGCCATGCTGTGGTCTGTCCCCTTTCAGTCACTGGTGCAGGCTGTGGTTCCCGG
2680			16485				secondary		TGCAAGGA_HS10_122:8:1208:12749:175603/1_1	CAGCACCTGCCAGGTGCACAAACGACCGTCACCCTGCGCCATGCTGTGGCCTGTCCCCTTTCAGTCACTGGTGCAGACTGTGGTTCCCGG
2680			16485				secondary		TGCAAGGA_HS10_122:8:2201:21320:105364/1_1	CAGCACCTGCCAGGTGCACAAACGACCGTCACCCTGCGCCATGCTGTGGCCTGTCCCCTTTCAGTCACTGGTGCAGACTGTGGTTCCCGG
2680	39114	38829	2680		0	+	consensus			CAGCACCTGCCAGGTGCACAAACGACCGTCACCCTGCGACATGCTGTGGTCTGTCCCCTTTCAGTCACTGGTGCAGACTGTGGTTCCCGG	0	0	0
2680	39122	38837	2680				model			OOOOOOOOOOOOOOOOOOOOOOOOOOOOOOOOOOOOOOEOOOOOOOOOOOOOOOOOOOOOOOOOOOOOOOOOOOOOOOOOOOOOOOOOOO
2680	39223	38938	2680				primary	0	CTCC_HS10_122:7:1107:16760:46452/1_1	CAGCACCTGCCAGGTGCACAAACGACCGTCACCCTGCGACATGCTGTGGTCTGTCCCCTTTCAGTCACTGGTGCAGACTGTGGTTCCCGG
2680	39229	38944	2680				primary	0	CTCC_HS10_122:7:1205:1436:130156/1_1	CAGCACCTGCCAGGTGCACAAACGACCGTCACCCTGCGACATGCTGTGGTCTGTCCCCTTTCAGTCACTGGTGCAGACTGTGGTTCCCGG
2680	39321	39036	2680				primary	0	CTCC_HS10_122:7:1208:4094:29303/1_1	CAGCACCTGCCAGGTGCACAAACGACCGTCACCCTGCGACATGCTGTGGTCTGTCCCCTTTCAGTCACTGGTGCAGACTGTGGTTCCCGG
2680	39467	39182	2680				primary	0	CTCC_HS10_122:7:1304:14096:146805/1_1	CAGCACCTGCCAGGTGCACAAACGACCGTCACCCTGCGACATGCTGTGGTCTGTCCCCTTTCAGTCACTGGTGCAGACTGTGGTTCCCGG
2680	39483	39198	2680				primary	0	CTCC_HS10_122:7:1308:12943:97916/1_1	CAGCACCTGCCAGGTGCACAAACGACCGTCACCCTGCGACATGCTGTGGTCTGTCCCCTTTCAGTCACTGGTGCAGACTGTGGTTCCCGG
2680	39517	39232	2680				primary	0	CTCC_HS10_122:7:2203:12578:140108/1_1	CAGCACCTGCCAGGTGCACAAACGACCGTCACCCTGCGACATGCTGTGGTCTGTCCCCTTTCAGTCACTGGTGCAGACTGTGGTTCCCGG
2680	39534	39249	2680				primary	0	CTCC_HS10_122:7:2206:5788:175193/1_1	CAGCACCTGCCAGGTGCACAAACGACCGTCACCCTGCGACATGCTGTGGTCTGTCCCCTTTCAGTCACTGGTGCAGACTGTGGTTCCCGG
2680	39663	39378	2680				primary	0	CTCC_HS10_122:7:2208:4090:119063/1_1	CAGCACCTGCCAGGTGCACAAACGACCGTCACCCTGCGACATGCTGTGGTCTGTCCCCTTTCAGTCACTGGTGCAGACTGTGGTTCCCGG
2680	39709	39424	2680				primary	1	CTCC_HS10_122:7:1102:17011:12871/1_1	CAGCACCTGCCAGGTGCACAAACGACCGTCACCCTGCGCCATGCTGTGGTCTGTCCCCTTTCAGTCACTGGTGCAGACTGTGGTTCCCGG
2680	39826	39541	2680				primary	1	CTCC_HS10_122:7:2101:17418:124641/1_1	CAGCACCTGCCAGGTGCACAAACGACCGTCACCCTGCGCCATGCTGTGGTCTGTCCCCTTTCAGTCACTGGTGCAGACTGTGGTTCCCGG
2680	39867	39582	2680				primary	1	CTCC_HS10_122:7:2204:18510:39645/1_1	CAGCACCTGCCAGGTGCACAAACGACCGTCACCCTGCGCCATGCTGTGGTCTGTCCCCTTTCAGTCACTGGTGCAGACTGTGGTTCCCGG
2680	39873	39588	2680				primary	1	CTCC_HS10_122:7:2204:7535:101126/1_1	CAGCACCTGCCAGGTGCACAAACGACCGTCACCCTGCGCCATGCTGTGGTCTGTCCCCTTTCAGTCACTGGTGCAGACTGTGGTTCCCGG
2680	39914	39629	2680				primary	1	CTCC_HS10_122:7:2205:17912:160167/1_1	CAGCACCTGCCAGGTGCACAAACGACCGTCACCCTGCGCCATGCTGTGGTCTGTCCCCTTTCAGTCACTGGTGCAGACTGTGGTTCCCGG
2680	39923	39638	2680				primary	1	CTCC_HS10_122:7:2302:20309:100722/1_1	CAGCACCTGCCAGGTGCACAAACGACCGTCACCCTGCGCCATGCTGTGGTCTGTCCCCTTTCAGTCACTGGTGCAGACTGTGGTTCCCGG
2680	39996	39711	2680				primary	1	CTCC_HS10_122:7:2307:1820:11106/1_1	CAGCACCTGCCAGGTGCACAAACGACCGTCACCCTGCGCCATGCTGTGGTCTGTCCCCTTTCAGTCACTGGTGCAGACTGTGGTTCCCGG
2680	40098	39813	2680				secondary		CTCC_HS10_122:7:1207:20817:42779/1_1	CAGCACCTGCCAGGTGCACAAACGACCGTCACCCTGCGACATGCTGTGGTCTGTCACCTTTCAGTCACTGGTGCAGGCTGTGGTTACCGG
2756			183696		0	+	consensus			CAGCCTGTCACAAAGCCCCACTCCTCGTGACTGACGTTAACTGCGATAACATCAGAGGACTCGCCTTGGGTCCACGTTTTCAAAAACTTC	0	0	0
2756			183696				model			OOOOOOOOOOOOEOOOOOOOOOOOOOOOOOOOOOOOOOOOOOOOOOOOOOOOOOOOOOOOOOOOOOOOOOOOOOOOOOOOOOOOOOOOOO
2756			183696				primary	0	TGCAAGGA_HS10_122:8:1103:16228:165119/1_1	CAGCCTGTCACAAAGCCCCACTCCTCGTGACTGACGTTAACTGCGATAACATCAGAGGACTCGCCTTGGGTCCACGTTTTCAAAAACTTC
2756			183696				primary	0	TGCAAGGA_HS10_122:8:1103:5083:3421/1_1	CAGCCTGTCACAAAGCCCCACTCCTCGTGACTGACGTTAACTGCGATAACATCAGAGGACTCGCCTTGGGTCCACGTTTTCAAAAACTTC
2756			183696				primary	0	TGCAAGGA_HS10_122:8:1105:6204:192910/1_1	CAGCCTGTCACAAAGCCCCACTCCTCGTGACTGACGTTAACTGCGATAACATCAGAGGACTCGCCTTGGGTCCACGTTTTCAAAAACTTC
2756			183696				primary	0	TGCAAGGA_HS10_122:8:1204:4628:74685/1_1	CAGCCTGTCACAAAGCCCCACTCCTCGTGACTGACGTTAACTGCGATAACATCAGAGGACTCGCCTTGGGTCCACGTTTTCAAAAACTTC
2756			183696				primary	0	TGCAAGGA_HS10_122:8:1301:17223:179024/1_1	CAGCCTGTCACAAAGCCCCACTCCTCGTGACTGACGTTAACTGCGATAACATCAGAGGACTCGCCTTGGGTCCACGTTTTCAAAAACTTC
2756			183696				primary	0	TGCAAGGA_HS10_122:8:1305:5109:144520/1_1	CAGCCTGTCACAAAGCCCCACTCCTCGTGACTGACGTTAACTGCGATAACATCAGAGGACTCGCCTTGGGTCCACGTTTTCAAAAACTTC
2756			183696				primary	0	TGCAAGGA_HS10_122:8:1307:10431:174711/1_1	CAGCCTGTCACAAAGCCCCACTCCTCGTGACTGACGTTAACTGCGATAACATCAGAGGACTCGCCTTGGGTCCACGTTTTCAAAAACTTC
2756			183696				primary	0	TGCAAGGA_HS10_122:8:2101:16462:85359/1_1	CAGCCTGTCACAAAGCCCCACTCCTCGTGACTGACGTTAACTGCGATAACATCAGAGGACTCGCCTTGGGTCCACGTTTTCAAAAACTTC
2756			183696				primary	0	TGCAAGGA_HS10_122:8:2101:3839:144783/1_1	CAGCCTGTCACAAAGCCCCACTCCTCGTGACTGACGTTAACTGCGATAACATCAGAGGACTCGCCTTGGGTCCACGTTTTCAAAAACTTC
2756			183696				primary	0	TGCAAGGA_HS10_122:8:2107:15475:116539/1_1	CAGCCTGTCACAAAGCCCCACTCCTCGTGACTGACGTTAACTGCGATAACATCAGAGGACTCGCCTTGGGTCCACGTTTTCAAAAACTTC
2756			183696				primary	0	TGCAAGGA_HS10_122:8:2107:19740:101908/1_1	CAGCCTGTCACAAAGCCCCACTCCTCGTGACTGACGTTAACTGCGATAACATCAGAGGACTCGCCTTGGGTCCACGTTTTCAAAAACTTC
2756			183696				primary	0	TGCAAGGA_HS10_122:8:2206:19849:75467/1_1	CAGCCTGTCACAAAGCCCCACTCCTCGTGACTGACGTTAACTGCGATAACATCAGAGGACTCGCCTTGGGTCCACGTTTTCAAAAACTTC
2756			183696				secondary		TGCAAGGA_HS10_122:8:2301:13223:52227/1_1	CAGCCTGTCACAAAGCCCCACTCCTCGTGACCGACGTTAACTGCGATAACATCAGAGGACTCGCCTTGGGTCCACGTTTTCAAAAACTTC
2756			183696				secondary		TGCAAGGA_HS10_122:8:2107:2701:43160/1_1	CAGCCTGTCACAGAGCCCCACTCCTCGTGACTGACGTTAACTGCGATAACATCAGAGGACTCGCCTTGGGTCCACGTTTTCAAAAACTTC
2756			183696				secondary		TGCAAGGA_HS10_122:8:2108:17263:93705/1_1	CAGCCTGTCACAGAGCCCCACTCCTCGTGACTGACGTTAACTGCGATAACATCAGAGGACTCGCCTTGGGTCCACGTTTTCAAAAACTTC
2756			183696				secondary		TGCAAGGA_HS10_122:8:2204:19013:115450/1_1	CAGCCTGTCACAGAGCCCCACTCCTCGTGACTGACGTTAACTGCGATAACATCAGAGGACTCGCCTTGGGTCCACGTTTTCAAAAACTTC
2756			183696				secondary		TGCAAGGA_HS10_122:8:2304:16927:35695/1_1	CAGCCTGTCACAGAGCCCCACTCCTCGTGACTGACGTTAACTGCGATAACATCAGAGGACTCGCCTTGGGTCCACGTTTTCAAAAACTTC
2756			183696				secondary		TGCAAGGA_HS10_122:8:2207:9254:28264/1_1	CAGCCTGTCACAAAGCCCCACTCCTCGTGACTGACGTTAACTGCGATAACATCAGAGGACTCGCCTTGGATCCACGTTTTCAAAAACTTC
2756			183696				secondary		TGCAAGGA_HS10_122:8:1305:15524:121668/1_1	CAGCCTGTCACAAAGCCCCACTCCTCGTGACTGACGTTAACTGCGATAACATCAGAGGACTCGCCTTGGGTCCACGTTTTCAAAAGCTTC
2756			183696				secondary		TGCAAGGA_HS10_122:8:1305:11384:135771/1_1	CAGCCTGTCACAGAGCCCCACTCCTCGTGACTGACGTTAACTGCGATAACATCAGAGGCCTCGCCTTGGGTCCACGTTTTCAAAAACTTC
2756	40385	40100	2756		0	+	consensus			CAGCCTGTCACAGAGCCCCACTCCTCGTGACTGACGTTAACTGCGATAACATCAGAGGACTCGCCTTGGGTCCACGTTTTCAAAAACTTC	0	0	0
2756	40458	40173	2756				model			OOOOOOOOOOOOUOOOOOOOOOOOOOOOOOOOOOOOOOOOOOOOOOOOOOOOOOOUUOOOOOOOOOOOOOOOOOOOOOOOOOOOOOOOOO
2756	40468	40183	2756				primary	0	CTCC_HS10_122:7:1102:19565:76038/1_1	CAGCCTGTCACAGAGCCCCACTCCTCGTGACTGACGTTAACTGCGATAACATCAGAGGACTCGCCTTGGGTCCACGTTTTCAAAAACTTC
2756	40560	40275	2756				primary	0	CTCC_HS10_122:7:1107:9168:159408/1_1	CAGCCTGTCACAGAGCCCCACTCCTCGTGACTGACGTTAACTGCGATAACATCAGAGGACTCGCCTTGGGTCCACGTTTTCAAAAACTTC
2756	40587	40302	2756				primary	0	CTCC_HS10_122:7:1201:10803:94033/1_1	CAGCCTGTCACAGAGCCCCACTCCTCGTGACTGACGTTAACTGCGATAACATCAGAGGACTCGCCTTGGGTCCACGTTTTCAAAAACTTC
2756	40746	40461	2756				primary	0	CTCC_HS10_122:7:1207:12972:43734/1_1	CAGCCTGTCACAGAGCCCCACTCCTCGTGACTGACGTTAACTGCGATAACATCAGAGGACTCGCCTTGGGTCCACGTTTTCAAAAACTTC
2756	40824	40539	2756				primary	0	CTCC_HS10_122:7:2205:1720:157121/1_1	CAGCCTGTCACAGAGCCCCACTCCTCGTGACTGACGTTAACTGCGATAACATCAGAGGACTCGCCTTGGGTCCACGTTTTCAAAAACTTC
2756	41111	40825	2756				primary	0	CTCC_HS10_122:7:2302:18201:20305/1_1	CAGCCTGTCACAGAGCCCCACTCCTCGTGACTGACGTTAACTGCGATAACATCAGAGGACTCGCCTTGGGTCCACGTTTTCAAAAACTTC
2756	41241	40955	2756				secondary		CTCC_HS10_122:7:2106:19657:71273/1_1	CAGCCTGTCACAAAGCCCCACTCCTCGTGACTGACGTTAACTGCGATAACATCAGGGGACTCGCCTTGGGTCCACGTTTTCAAAAACTTC
2756	41502	41216	2756				secondary		CTCC_HS10_122:7:1104:16823:10502/1_1	CAGCCTGTCACAGAGCCCCACTCCTCGTGACTGACGTTAACTGCGATAACATCAGACGACTCGCCTTGGGTCCACGTTTTCAAAAACTTC
2837	40461		86338		0	+	consensus			CAGCGGCGTACGGGGGCCGAGCCTGAGAGGAGGGCCTCGCGGAGCAGGAGACGATACGCTGAGATCGGAAGAGCGGTTCAGCAGGAATGC	0	0	0
2837	190999		86338				model			OOOOOOOOOOOOOOOOOOOOOOOOOOOOOOOOOOOOOOOOOOOOOOOOOOOOOOOOOOOOOOOOOOOOOOOOOOOOOOOOOOOOOOOOOO
2837	4174		86338				primary	0	TGCAAGGA_HS10_122:8:1102:15678:97264/1_1	CAGCGGCGTACGGGGGCCGAGCCTGAGAGGAGGGCCTCGCGGAGCAGGAGACGATACGCTGAGATCGGAAGAGCGGTTCAGCAGGAATGC
2837	9322		86338				primary	0	TGCAAGGA_HS10_122:8:1201:18011:68229/1_1	CAGCGGCGTACGGGGGCCGAGCCTGAGAGGAGGGCCTCGCGGAGCAGGAGACGATACGCTGAGATCGGAAGAGCGGTTCAGCAGGAATGC
2837	18193		86338				primary	0	TGCAAGGA_HS10_122:8:1206:14176:48701/1_1	CAGCGGCGTACGGGGGCCGAGCCTGAGAGGAGGGCCTCGCGGAGCAGGAGACGATACGCTGAGATCGGAAGAGCGGTTCAGCAGGAATGC
2837	32373		86338				primary	0	TGCAAGGA_HS10_122:8:1207:3052:168416/1_1	CAGCGGCGTACGGGGGCCGAGCCTGAGAGGAGGGCCTCGCGGAGCAGGAGACGATACGCTGAGATCGGAAGAGCGGTTCAGCAGGAATGC
2837	227780		86338				primary	0	TGCAAGGA_HS10_122:8:1307:18453:154414/1_1	CAGCGGCGTACGGGGGCCGAGCCTGAGAGGAGGGCCTCGCGGAGCAGGAGACGATACGCTGAGATCGGAAGAGCGGTTCAGCAGGAATGC
2837	111170		86338				primary	0	TGCAAGGA_HS10_122:8:2107:17555:51909/1_1	CAGCGGCGTACGGGGGCCGAGCCTGAGAGGAGGGCCTCGCGGAGCAGGAGACGATACGCTGAGATCGGAAGAGCGGTTCAGCAGGAATGC
2837	9570		86338				primary	0	TGCAAGGA_HS10_122:8:2205:3524:110976/1_1	CAGCGGCGTACGGGGGCCGAGCCTGAGAGGAGGGCCTCGCGGAGCAGGAGACGATACGCTGAGATCGGAAGAGCGGTTCAGCAGGAATGC
2837	180859		86338				primary	0	TGCAAGGA_HS10_122:8:2305:4515:67646/1_1	CAGCGGCGTACGGGGGCCGAGCCTGAGAGGAGGGCCTCGCGGAGCAGGAGACGATACGCTGAGATCGGAAGAGCGGTTCAGCAGGAATGC
2837	172022		86338				secondary		TGCAAGGA_HS10_122:8:2302:2425:22879/1_1	CAGCGGCGCACGGGGGCCGAGCCTGAGAGGAGGGCCTCGCGGAGCAGGAGACGATACGCTGAGATCGGAAGAGCGGTTCAGCAGGAATGC
2837	21860		86338				secondary		TGCAAGGA_HS10_122:8:2201:3781:94190/1_1	CAGCGGCGTACGGGGGCCGAGCCTGAGAGGAGGGCCTCGCGGAGCAGGAGACGATACGCTGAGATCGGAAGAGCGGTTCAGCAGGGCCGA
2837	41570	41284	2838		0	+	consensus			CAGCGGCGTACGGGGGCCGAGCCTGAGAGGAGGGCCTCGCGGAGCAGGAGACGATACGCTGAGATCGGAAGAGCGGTTCAGCAGGAATGC	0	0	0
2837	41753	41467	2838				model			OOOOOOOOOOOOOOOOOOOOOOOOOOOOOOOOOOOOOOOOEOOOOOOOOOOOOOOOOOOOOOOOOOOOOOOOOOOOOOOOOOOOOOOOOO
2837	41875	41589	2838				primary	0	CTCC_HS10_122:7:1104:9839:125785/1_1	CAGCGGCGTACGGGGGCCGAGCCTGAGAGGAGGGCCTCGCGGAGCAGGAGACGATACGCTGAGATCGGAAGAGCGGTTCAGCAGGAATGC
2837	41970	41684	2838				primary	0	CTCC_HS10_122:7:2203:10794:118222/1_1	CAGCGGCGTACGGGGGCCGAGCCTGAGAGGAGGGCCTCGCGGAGCAGGAGACGATACGCTGAGATCGGAAGAGCGGTTCAGCAGGAATGC
2837	41991	41705	2838				primary	0	CTCC_HS10_122:7:2206:14062:39944/1_1	CAGCGGCGTACGGGGGCCGAGCCTGAGAGGAGGGCCTCGCGGAGCAGGAGACGATACGCTGAGATCGGAAGAGCGGTTCAGCAGGAATGC
2837	42057	41771	2838				primary	0	CTCC_HS10_122:7:2206:16740:69654/1_1	CAGCGGCGTACGGGGGCCGAGCCTGAGAGGAGGGCCTCGCGGAGCAGGAGACGATACGCTGAGATCGGAAGAGCGGTTCAGCAGGAATGC
2837	42096	41810	2838				primary	0	CTCC_HS10_122:7:2301:19552:133027/1_1	CAGCGGCGTACGGGGGCCGAGCCTGAGAGGAGGGCCTCGCGGAGCAGGAGACGATACGCTGAGATCGGAAGAGCGGTTCAGCAGGAATGC
2837	42138	41852	2838				primary	0	CTCC_HS10_122:7:2304:13184:130045/1_1	CAGCGGCGTACGGGGGCCGAGCCTGAGAGGAGGGCCTCGCGGAGCAGGAGACGATACGCTGAGATCGGAAGAGCGGTTCAGCAGGAATGC
2837	42175	41889	2838				primary	0	CTCC_HS10_122:7:2305:6349:141196/1_1	CAGCGGCGTACGGGGGCCGAGCCTGAGAGGAGGGCCTCGCGGAGCAGGAGACGATACGCTGAGATCGGAAGAGCGGTTCAGCAGGAATGC
2837	42258	41972	2838				secondary		CTCC_HS10_122:7:2206:15549:187420/1_1	CAGCGGCGTACGGGGGCCGAGCCTGAGAGGAGGGCCTCGCTGAGCAGGAGACGGTACGCTGAGATCGGAAGAGCGGTTCAGCAGGAATGC
2837	42306	42020	2838				secondary		CTCC_HS10_122:7:1104:12344:171886/1_1	CAGCGGCGTACGGGGGCCGAGCCTGAGAGGAGGGCCTCGCTGAGCAGGAGACGATACGCTGAGATCGGAAGAGCGGTTCAGCAGGAATGC
2837	42355	42069	2838				secondary		CTCC_HS10_122:7:1205:13284:127000/1_1	CAGCGGCGTACGGGGGCCGAGCCTGAGAGGAGGGCCTCGCTGAGCAGGAGACGATACGCTGAGATCGGAAGAGCGGTTCAGCAGGAATGC
2837	42418	42132	2838				secondary		CTCC_HS10_122:7:2104:6415:76125/1_1	CAGCGGCGTACGGGGGCCGAGCCTGAGAGGAGGGCCTCGCTGAGCAGGAGACGATACGCTGAGATCGGAAGAGCGGTTCAGCAGGAATGC
2837	42500	42214	2838				secondary		CTCC_HS10_122:7:1301:13853:92126/1_1	CAGCGGCGTACGGGGGCCGAGCCTGAGAGGAGGGCCTCGCTGAGCAGGAGACGATACGCTGAGATCGGAAGAGCGGTTCAGCAGGAATGC
2837	42507	42221	2838				secondary		CTCC_HS10_122:7:1306:5785:61439/1_1	CAGCGGCGTACGGGGGCCGAGCCTGAGAGGAGGGCCTCGCTGAGCAGGAGACGATACGCTGAGGTCGGAAGAGCGGTTCAGCAGGAATGC
2844			147227		0	+	consensus			CAGCCTCTTAAGTGCCTATCTTTACTCGTATCCTGAGAAGAGGCATGTCAGGGTGGAGTGAAAGTGCTGAGATCGGAAGAGCGGTTCAGC	0	0	0
2844			147227				model			OOOOOOOOOOOOOOOOOOOOOOOOOOOOOOOOOOOOOOOOOOOOOOOOOOOOOOOOOOOOOOOOOOOOOOOOOOOOOOOOOOOOOOOOOO
2844			147227				primary	0	TGCAAGGA_HS10_122:8:1102:3098:81187/1_1	CAGCCTCTTAAGTGCCTATCTTTACTCGTATCCTGAGAAGAGGCATGTCAGGGTGGAGTGAAAGTGCTGAGATCGGAAGAGCGGTTCAGC
2844			147227				primary	0	TGCAAGGA_HS10_122:8:1105:19641:161366/1_1	CAGCCTCTTAAGTGCCTATCTTTACTCGTATCCTGAGAAGAGGCATGTCAGGGTGGAGTGAAAGTGCTGAGATCGGAAGAGCGGTTCAGC
2844			147227				primary	0	TGCAAGGA_HS10_122:8:1107:1687:107580/1_1	CAGCCTCTTAAGTGCCTATCTTTACTCGTATCCTGAGAAGAGGCATGTCAGGGTGGAGTGAAAGTGCTGAGATCGGAAGAGCGGTTCAGC
2844			147227				primary	0	TGCAAGGA_HS10_122:8:1204:18053:189619/1_1	CAGCCTCTTAAGTGCCTATCTTTACTCGTATCCTGAGAAGAGGCATGTCAGGGTGGAGTGAAAGTGCTGAGATCGGAAGAGCGGTTCAGC
2844			147227				primary	0	TGCAAGGA_HS10_122:8:1206:7799:55150/1_1	CAGCCTCTTAAGTGCCTATCTTTACTCGTATCCTGAGAAGAGGCATGTCAGGGTGGAGTGAAAGTGCTGAGATCGGAAGAGCGGTTCAGC
2844			147227				primary	0	TGCAAGGA_HS10_122:8:1206:9242:26633/1_1	CAGCCTCTTAAGTGCCTATCTTTACTCGTATCCTGAGAAGAGGCATGTCAGGGTGGAGTGAAAGTGCTGAGATCGGAAGAGCGGTTCAGC
2844			147227				primary	0	TGCAAGGA_HS10_122:8:1301:13496:137414/1_1	CAGCCTCTTAAGTGCCTATCTTTACTCGTATCCTGAGAAGAGGCATGTCAGGGTGGAGTGAAAGTGCTGAGATCGGAAGAGCGGTTCAGC
2844			147227				primary	0	TGCAAGGA_HS10_122:8:1301:8010:134193/1_1	CAGCCTCTTAAGTGCCTATCTTTACTCGTATCCTGAGAAGAGGCATGTCAGGGTGGAGTGAAAGTGCTGAGATCGGAAGAGCGGTTCAGC
2844			147227				primary	0	TGCAAGGA_HS10_122:8:1306:14567:41679/1_1	CAGCCTCTTAAGTGCCTATCTTTACTCGTATCCTGAGAAGAGGCATGTCAGGGTGGAGTGAAAGTGCTGAGATCGGAAGAGCGGTTCAGC
2844			147227				primary	0	TGCAAGGA_HS10_122:8:1307:16890:61044/1_1	CAGCCTCTTAAGTGCCTATCTTTACTCGTATCCTGAGAAGAGGCATGTCAGGGTGGAGTGAAAGTGCTGAGATCGGAAGAGCGGTTCAGC
2844			147227				primary	0	TGCAAGGA_HS10_122:8:1307:7107:65599/1_1	CAGCCTCTTAAGTGCCTATCTTTACTCGTATCCTGAGAAGAGGCATGTCAGGGTGGAGTGAAAGTGCTGAGATCGGAAGAGCGGTTCAGC
2844			147227				primary	0	TGCAAGGA_HS10_122:8:2101:1929:165808/1_1	CAGCCTCTTAAGTGCCTATCTTTACTCGTATCCTGAGAAGAGGCATGTCAGGGTGGAGTGAAAGTGCTGAGATCGGAAGAGCGGTTCAGC
2844			147227				primary	0	TGCAAGGA_HS10_122:8:2102:14129:40955/1_1	CAGCCTCTTAAGTGCCTATCTTTACTCGTATCCTGAGAAGAGGCATGTCAGGGTGGAGTGAAAGTGCTGAGATCGGAAGAGCGGTTCAGC
2844			147227				primary	0	TGCAAGGA_HS10_122:8:2104:10576:9084/1_1	CAGCCTCTTAAGTGCCTATCTTTACTCGTATCCTGAGAAGAGGCATGTCAGGGTGGAGTGAAAGTGCTGAGATCGGAAGAGCGGTTCAGC
2844			147227				primary	0	TGCAAGGA_HS10_122:8:2107:10462:172895/1_1	CAGCCTCTTAAGTGCCTATCTTTACTCGTATCCTGAGAAGAGGCATGTCAGGGTGGAGTGAAAGTGCTGAGATCGGAAGAGCGGTTCAGC
2844			147227				primary	0	TGCAAGGA_HS10_122:8:2108:18832:48283/1_1	CAGCCTCTTAAGTGCCTATCTTTACTCGTATCCTGAGAAGAGGCATGTCAGGGTGGAGTGAAAGTGCTGAGATCGGAAGAGCGGTTCAGC
2844			147227				primary	0	TGCAAGGA_HS10_122:8:2201:11982:71792/1_1	CAGCCTCTTAAGTGCCTATCTTTACTCGTATCCTGAGAAGAGGCATGTCAGGGTGGAGTGAAAGTGCTGAGATCGGAAGAGCGGTTCAGC
2844			147227				primary	0	TGCAAGGA_HS10_122:8:2204:2780:155636/1_1	CAGCCTCTTAAGTGCCTATCTTTACTCGTATCCTGAGAAGAGGCATGTCAGGGTGGAGTGAAAGTGCTGAGATCGGAAGAGCGGTTCAGC
2844			147227				primary	0	TGCAAGGA_HS10_122:8:2207:1603:79342/1_1	CAGCCTCTTAAGTGCCTATCTTTACTCGTATCCTGAGAAGAGGCATGTCAGGGTGGAGTGAAAGTGCTGAGATCGGAAGAGCGGTTCAGC
2844			147227				primary	0	TGCAAGGA_HS10_122:8:2302:18538:140760/1_1	CAGCCTCTTAAGTGCCTATCTTTACTCGTATCCTGAGAAGAGGCATGTCAGGGTGGAGTGAAAGTGCTGAGATCGGAAGAGCGGTTCAGC
2844			147227				primary	0	TGCAAGGA_HS10_122:8:2305:18177:21227/1_1	CAGCCTCTTAAGTGCCTATCTTTACTCGTATCCTGAGAAGAGGCATGTCAGGGTGGAGTGAAAGTGCTGAGATCGGAAGAGCGGTTCAGC
2844			147227				primary	0	TGCAAGGA_HS10_122:8:2308:8297:83037/1_1	CAGCCTCTTAAGTGCCTATCTTTACTCGTATCCTGAGAAGAGGCATGTCAGGGTGGAGTGAAAGTGCTGAGATCGGAAGAGCGGTTCAGC
2844			147227				secondary		TGCAAGGA_HS10_122:8:2106:17522:32891/1_1	CAGCCTCTTAAGTGCCTATCTTTACTCGTATCCTGAGAAGAGGCATGTCAGGGTGGAGTGAAAGTGCTGAGATCGGAAGAGGGGTTCAGC
2844			147227				secondary		TGCAAGGA_HS10_122:8:2104:13023:91509/1_1	CAGCCTCTTAAGTGCCTATCTTTACTCGTATCCTGAGAAGAGGCATGTCAGGGGGGAGTGAAAGTGCTGAGATCGGAAGAGCGGTTAAGC
2844			147227				secondary		TGCAAGGA_HS10_122:8:1204:6879:165028/1_1	CAGCCTCTTAAGTGCCTATCTTTACTCGTATCCTGAGAAGAGGCATGTCAGGGGGGAGTGAAAGTGCTGAGATCGGAAGAGCGGTTCAGC
2844			147227				secondary		TGCAAGGA_HS10_122:8:1107:19348:8285/1_1	CAGCCTCTTAAGTGCCTATCTTTACTCGTATCCTGAGAAGAGGCATGTCAGGGGGGAGTGAAAGTGCTGGGATCGGAAGAGCGGTTCAGC
2844			147227				secondary		TGCAAGGA_HS10_122:8:1104:20129:77470/1_1	CAGCCTCTTAAGTGCCTATCTTTGCTCGTATCCTGAGAAGAGGCATGTCAGGGTGGAGTGAAAGTGCTGAGATCGGAAGAGCGGTTCAGC
2844	42542	42256	2845		0	+	consensus			CAGCCTCTTAAGTGCCTATCTTTACTCGTATCCTGAGAAGAGGCATGTCAGGGTGGAGTGAAAGTGCTGAGATCGGAAGAGCGGTTCAGC	0	0	0
2844	42791	42505	2845				model			OOOOOOOOOOOOOOOOOOOOOOOOOOOOOOOOOOOOOOOOEOOOOOOOOOOOOOOOOOOOOOOOOOOOOOOOOOOOOOOOOOOOOOOOOO
2844	42804	42518	2845				primary	0	CTCC_HS10_122:7:1104:10547:57880/1_1	CAGCCTCTTAAGTGCCTATCTTTACTCGTATCCTGAGAAGAGGCATGTCAGGGTGGAGTGAAAGTGCTGAGATCGGAAGAGCGGTTCAGC
2844	42882	42596	2845				primary	0	CTCC_HS10_122:7:1105:15657:127985/1_1	CAGCCTCTTAAGTGCCTATCTTTACTCGTATCCTGAGAAGAGGCATGTCAGGGTGGAGTGAAAGTGCTGAGATCGGAAGAGCGGTTCAGC
2844	42885	42599	2845				primary	0	CTCC_HS10_122:7:1201:15046:100995/1_1	CAGCCTCTTAAGTGCCTATCTTTACTCGTATCCTGAGAAGAGGCATGTCAGGGTGGAGTGAAAGTGCTGAGATCGGAAGAGCGGTTCAGC
2844	42889	42603	2845				primary	0	CTCC_HS10_122:7:1205:6870:193706/1_1	CAGCCTCTTAAGTGCCTATCTTTACTCGTATCCTGAGAAGAGGCATGTCAGGGTGGAGTGAAAGTGCTGAGATCGGAAGAGCGGTTCAGC
2844	42900	42614	2845				primary	0	CTCC_HS10_122:7:1207:19091:106600/1_1	CAGCCTCTTAAGTGCCTATCTTTACTCGTATCCTGAGAAGAGGCATGTCAGGGTGGAGTGAAAGTGCTGAGATCGGAAGAGCGGTTCAGC
2844	42966	42680	2845				primary	0	CTCC_HS10_122:7:1207:6080:184360/1_1	CAGCCTCTTAAGTGCCTATCTTTACTCGTATCCTGAGAAGAGGCATGTCAGGGTGGAGTGAAAGTGCTGAGATCGGAAGAGCGGTTCAGC
2844	42979	42693	2845				primary	0	CTCC_HS10_122:7:2302:5655:154776/1_1	CAGCCTCTTAAGTGCCTATCTTTACTCGTATCCTGAGAAGAGGCATGTCAGGGTGGAGTGAAAGTGCTGAGATCGGAAGAGCGGTTCAGC
2844	43137	42850	2845				primary	1	CTCC_HS10_122:7:1102:18303:143911/1_1	CAGCCTCTTAAGTGCCTATCTTTACTCGTATCCTGAGAAGCGGCATGTCAGGGTGGAGTGAAAGTGCTGAGATCGGAAGAGCGGTTCAGC
2844	43275	42988	2845				primary	1	CTCC_HS10_122:7:1202:7443:73498/1_1	CAGCCTCTTAAGTGCCTATCTTTACTCGTATCCTGAGAAGCGGCATGTCAGGGTGGAGTGAAAGTGCTGAGATCGGAAGAGCGGTTCAGC
2844	43293	43006	2845				primary	1	CTCC_HS10_122:7:1206:15848:166370/1_1	CAGCCTCTTAAGTGCCTATCTTTACTCGTATCCTGAGAAGCGGCATGTCAGGGTGGAGTGAAAGTGCTGAGATCGGAAGAGCGGTTCAGC
2844	43347	43060	2845				primary	1	CTCC_HS10_122:7:1303:17633:99876/1_1	CAGCCTCTTAAGTGCCTATCTTTACTCGTATCCTGAGAAGCGGCATGTCAGGGTGGAGTGAAAGTGCTGAGATCGGAAGAGCGGTTCAGC
2844	43352	43065	2845				primary	1	CTCC_HS10_122:7:1305:6777:106607/1_1	CAGCCTCTTAAGTGCCTATCTTTACTCGTATCCTGAGAAGCGGCATGTCAGGGTGGAGTGAAAGTGCTGAGATCGGAAGAGCGGTTCAGC
2844	43395	43108	2845				primary	1	CTCC_HS10_122:7:2102:5710:52162/1_1	CAGCCTCTTAAGTGCCTATCTTTACTCGTATCCTGAGAAGCGGCATGTCAGGGTGGAGTGAAAGTGCTGAGATCGGAAGAGCGGTTCAGC
2844	43493	43206	2845				primary	1	CTCC_HS10_122:7:2204:18056:179983/1_1	CAGCCTCTTAAGTGCCTATCTTTACTCGTATCCTGAGAAGCGGCATGTCAGGGTGGAGTGAAAGTGCTGAGATCGGAAGAGCGGTTCAGC
2844	43744	43457	2845				primary	1	CTCC_HS10_122:7:2305:5563:123019/1_1	CAGCCTCTTAAGTGCCTATCTTTACTCGTATCCTGAGAAGCGGCATGTCAGGGTGGAGTGAAAGTGCTGAGATCGGAAGAGCGGTTCAGC
2844	43792	43505	2845				secondary		CTCC_HS10_122:7:1105:3019:191532/1_1	CAGCCTCTTAAGTGCCTATCTTTACTCGTATCCTGAGAAGAGGCATGTCAGGGTGGAGGGAAAGTGCTGAGATCGGAAGAGCGGTTCAGC
2844	43903	43616	2845				secondary		CTCC_HS10_122:7:2201:4681:91368/1_1	CAGCCTCTTAAGTGCCTATCTTTACTCGTATCCTGAGAAGAGGCATGTCAGGGTGGAGGGAAAGTGCTGAGATCGGAAGAGCGGTTCAGC
2844	43998	43711	2845				secondary		CTCC_HS10_122:7:2206:20423:181345/1_1	CAGCCTCTTAAGTGCCTATCTTTACTCATATCCTGAGAAGAGGCATGTCAGGGTGGAGTGAAAGTGCTGAGATCGGAAGAGCGGTTCAGC
2844	44028	43741	2845				secondary		CTCC_HS10_122:7:2202:16501:128626/1_1	CAGCCTCTTAAGTGCCTATCTTTACTCGTATCCTGAGAAGCGGCATGTCAGGGTGGAGGGAAAGTGCTGAGATCGGAAGAGCGGTTCAGC
2844	44100	43813	2845				secondary		CTCC_HS10_122:7:2207:7285:63764/1_1	CAGCCTCTTAAGTGCCTATCTTTACTCGTATCCTGAGAAGAGGCATGTCAGGGGGGAGTGAAAGTGCTGAGATCGGAAGAGCGGTTCAGC
2844	44212	43925	2845				secondary		CTCC_HS10_122:7:2301:13244:32847/1_1	CAGCCTCTTAAGTGCCCATCTTTACTCGTATCCTGAGAAGCGGCATGTCAGGGTGGAGTGAAAGTGCTGAGATCGGAAGAGCGGTTCAGC
2884			147690		0	+	consensus			CAGCCCTCGGAGAGCCACTGCTCGGGCCAAATGGGCCAGTTTAACCATTTGGGTGGTTTCACTGGTGGCCACGCTGAGATCGGAAGAGCG	0	0	0
2884			147690				model			OOOOOOOOOOOOOOOOOOOOOOOOOOOOOOOOOOOOOOOOOOOOOOOOOOOOEOOOOOOOOOOOOOOOOOOOOOOOOOOOOOOOOOOOOO
2884			147690				primary	0	TGCAAGGA_HS10_122:8:1104:8586:22876/1_1	CAGCCCTCGGAGAGCCACTGCTCGGGCCAAATGGGCCAGTTTAACCATTTGGATGGTTTCACTGGTGGCCACGCTGAGATCGGAAGAGCG
2884			147690				primary	0	TGCAAGGA_HS10_122:8:1304:11685:26769/1_1	CAGCCCTCGGAGAGCCACTGCTCGGGCCAAATGGGCCAGTTTAACCATTTGGATGGTTTCACTGGTGGCCACGCTGAGATCGGAAGAGCG
2884			147690				primary	0	TGCAAGGA_HS10_122:8:1304:9206:107696/1_1	CAGCCCTCGGAGAGCCACTGCTCGGGCCAAATGGGCCAGTTTAACCATTTGGATGGTTTCACTGGTGGCCACGCTGAGATCGGAAGAGCG
2884			147690				primary	0	TGCAAGGA_HS10_122:8:1305:7844:193640/1_1	CAGCCCTCGGAGAGCCACTGCTCGGGCCAAATGGGCCAGTTTAACCATTTGGATGGTTTCACTGGTGGCCACGCTGAGATCGGAAGAGCG
2884			147690				primary	0	TGCAAGGA_HS10_122:8:2102:10440:44406/1_1	CAGCCCTCGGAGAGCCACTGCTCGGGCCAAATGGGCCAGTTTAACCATTTGGATGGTTTCACTGGTGGCCACGCTGAGATCGGAAGAGCG
2884			147690				primary	0	TGCAAGGA_HS10_122:8:2105:11300:101269/1_1	CAGCCCTCGGAGAGCCACTGCTCGGGCCAAATGGGCCAGTTTAACCATTTGGATGGTTTCACTGGTGGCCACGCTGAGATCGGAAGAGCG
2884			147690				primary	0	TGCAAGGA_HS10_122:8:2202:16888:154917/1_1	CAGCCCTCGGAGAGCCACTGCTCGGGCCAAATGGGCCAGTTTAACCATTTGGATGGTTTCACTGGTGGCCACGCTGAGATCGGAAGAGCG
2884			147690				primary	0	TGCAAGGA_HS10_122:8:2207:19002:33005/1_1	CAGCCCTCGGAGAGCCACTGCTCGGGCCAAATGGGCCAGTTTAACCATTTGGATGGTTTCACTGGTGGCCACGCTGAGATCGGAAGAGCG
2884			147690				primary	0	TGCAAGGA_HS10_122:8:2305:5004:6853/1_1	CAGCCCTCGGAGAGCCACTGCTCGGGCCAAATGGGCCAGTTTAACCATTTGGATGGTTTCACTGGTGGCCACGCTGAGATCGGAAGAGCG
2884			147690				primary	0	TGCAAGGA_HS10_122:8:2307:10393:62433/1_1	CAGCCCTCGGAGAGCCACTGCTCGGGCCAAATGGGCCAGTTTAACCATTTGGATGGTTTCACTGGTGGCCACGCTGAGATCGGAAGAGCG
2884			147690				primary	1	TGCAAGGA_HS10_122:8:1104:17257:142166/1_1	CAGCCCTCGGAGAGCCACTGCTCGGGCCAAATGGGCCAGTTTAACCATTTGGGTGGTTTCACTGGTGGCCACGCTGAGATCGGAAGAGCG
2884			147690				primary	1	TGCAAGGA_HS10_122:8:1106:11682:60859/1_1	CAGCCCTCGGAGAGCCACTGCTCGGGCCAAATGGGCCAGTTTAACCATTTGGGTGGTTTCACTGGTGGCCACGCTGAGATCGGAAGAGCG
2884			147690				primary	1	TGCAAGGA_HS10_122:8:1201:8544:76004/1_1	CAGCCCTCGGAGAGCCACTGCTCGGGCCAAATGGGCCAGTTTAACCATTTGGGTGGTTTCACTGGTGGCCACGCTGAGATCGGAAGAGCG
2884			147690				primary	1	TGCAAGGA_HS10_122:8:1203:15278:71308/1_1	CAGCCCTCGGAGAGCCACTGCTCGGGCCAAATGGGCCAGTTTAACCATTTGGGTGGTTTCACTGGTGGCCACGCTGAGATCGGAAGAGCG
2884			147690				primary	1	TGCAAGGA_HS10_122:8:1204:17895:75152/1_1	CAGCCCTCGGAGAGCCACTGCTCGGGCCAAATGGGCCAGTTTAACCATTTGGGTGGTTTCACTGGTGGCCACGCTGAGATCGGAAGAGCG
2884			147690				primary	1	TGCAAGGA_HS10_122:8:1205:11327:198624/1_1	CAGCCCTCGGAGAGCCACTGCTCGGGCCAAATGGGCCAGTTTAACCATTTGGGTGGTTTCACTGGTGGCCACGCTGAGATCGGAAGAGCG
2884			147690				primary	1	TGCAAGGA_HS10_122:8:1207:20934:136601/1_1	CAGCCCTCGGAGAGCCACTGCTCGGGCCAAATGGGCCAGTTTAACCATTTGGGTGGTTTCACTGGTGGCCACGCTGAGATCGGAAGAGCG
2884			147690				primary	1	TGCAAGGA_HS10_122:8:1303:21019:74597/1_1	CAGCCCTCGGAGAGCCACTGCTCGGGCCAAATGGGCCAGTTTAACCATTTGGGTGGTTTCACTGGTGGCCACGCTGAGATCGGAAGAGCG
2884			147690				primary	1	TGCAAGGA_HS10_122:8:2107:14303:55611/1_1	CAGCCCTCGGAGAGCCACTGCTCGGGCCAAATGGGCCAGTTTAACCATTTGGGTGGTTTCACTGGTGGCCACGCTGAGATCGGAAGAGCG
2884			147690				primary	1	TGCAAGGA_HS10_122:8:2202:19616:93203/1_1	CAGCCCTCGGAGAGCCACTGCTCGGGCCAAATGGGCCAGTTTAACCATTTGGGTGGTTTCACTGGTGGCCACGCTGAGATCGGAAGAGCG
2884			147690				primary	1	TGCAAGGA_HS10_122:8:2205:18303:90650/1_1	CAGCCCTCGGAGAGCCACTGCTCGGGCCAAATGGGCCAGTTTAACCATTTGGGTGGTTTCACTGGTGGCCACGCTGAGATCGGAAGAGCG
2884			147690				primary	1	TGCAAGGA_HS10_122:8:2206:20440:56036/1_1	CAGCCCTCGGAGAGCCACTGCTCGGGCCAAATGGGCCAGTTTAACCATTTGGGTGGTTTCACTGGTGGCCACGCTGAGATCGGAAGAGCG
2884			147690				primary	1	TGCAAGGA_HS10_122:8:2301:19742:107151/1_1	CAGCCCTCGGAGAGCCACTGCTCGGGCCAAATGGGCCAGTTTAACCATTTGGGTGGTTTCACTGGTGGCCACGCTGAGATCGGAAGAGCG
2884			147690				primary	1	TGCAAGGA_HS10_122:8:2307:13033:39906/1_1	CAGCCCTCGGAGAGCCACTGCTCGGGCCAAATGGGCCAGTTTAACCATTTGGGTGGTTTCACTGGTGGCCACGCTGAGATCGGAAGAGCG
2884	44320	44033	2885		0	+	consensus			CAGCCCTCGGAGAGCCACTGCTCGGGCCAAATGGGCCAGTTTAACCATTTGGGTGGTTTCACTGGTGGCCACGCTGAGATCGGAAGAGCG	0	0	0
2884	44408	44121	2885				model			OOOOOOOOOOOOOOOOOOOOOOOOOOOOOOOOOOOOOOOOOOOOOOOOOOOOOOOOOOOOOOOOOOOOOOOOOOOOOOOOOOOOOOOOOO
2884	44433	44146	2885				primary	0	CTCC_HS10_122:7:1104:18199:74517/1_1	CAGCCCTCGGAGAGCCACTGCTCGGGCCAAATGGGCCAGTTTAACCATTTGGGTGGTTTCACTGGTGGCCACGCTGAGATCGGAAGAGCG
2884	44434	44147	2885				primary	0	CTCC_HS10_122:7:1108:14736:156771/1_1	CAGCCCTCGGAGAGCCACTGCTCGGGCCAAATGGGCCAGTTTAACCATTTGGGTGGTTTCACTGGTGGCCACGCTGAGATCGGAAGAGCG
2884	44541	44254	2885				primary	0	CTCC_HS10_122:7:1201:10948:52494/1_1	CAGCCCTCGGAGAGCCACTGCTCGGGCCAAATGGGCCAGTTTAACCATTTGGGTGGTTTCACTGGTGGCCACGCTGAGATCGGAAGAGCG
2884	44571	44284	2885				primary	0	CTCC_HS10_122:7:1201:18176:186018/1_1	CAGCCCTCGGAGAGCCACTGCTCGGGCCAAATGGGCCAGTTTAACCATTTGGGTGGTTTCACTGGTGGCCACGCTGAGATCGGAAGAGCG
2884	44620	44333	2885				primary	0	CTCC_HS10_122:7:1202:5727:18496/1_1	CAGCCCTCGGAGAGCCACTGCTCGGGCCAAATGGGCCAGTTTAACCATTTGGGTGGTTTCACTGGTGGCCACGCTGAGATCGGAAGAGCG
2884	44717	44430	2885				primary	0	CTCC_HS10_122:7:1206:12948:94398/1_1	CAGCCCTCGGAGAGCCACTGCTCGGGCCAAATGGGCCAGTTTAACCATTTGGGTGGTTTCACTGGTGGCCACGCTGAGATCGGAAGAGCG
2884	44841	44554	2885				primary	0	CTCC_HS10_122:7:1301:21139:30499/1_1	CAGCCCTCGGAGAGCCACTGCTCGGGCCAAATGGGCCAGTTTAACCATTTGGGTGGTTTCACTGGTGGCCACGCTGAGATCGGAAGAGCG
2884	44906	44619	2885				primary	0	CTCC_HS10_122:7:1302:20127:91170/1_1	CAGCCCTCGGAGAGCCACTGCTCGGGCCAAATGGGCCAGTTTAACCATTTGGGTGGTTTCACTGGTGGCCACGCTGAGATCGGAAGAGCG
2884	44944	44657	2885				primary	0	CTCC_HS10_122:7:1302:5636:101265/1_1	CAGCCCTCGGAGAGCCACTGCTCGGGCCAAATGGGCCAGTTTAACCATTTGGGTGGTTTCACTGGTGGCCACGCTGAGATCGGAAGAGCG
2884	44983	44696	2885				primary	0	CTCC_HS10_122:7:1303:19689:68596/1_1	CAGCCCTCGGAGAGCCACTGCTCGGGCCAAATGGGCCAGTTTAACCATTTGGGTGGTTTCACTGGTGGCCACGCTGAGATCGGAAGAGCG
2884	45040	44753	2885				primary	0	CTCC_HS10_122:7:1308:18405:178626/1_1	CAGCCCTCGGAGAGCCACTGCTCGGGCCAAATGGGCCAGTTTAACCATTTGGGTGGTTTCACTGGTGGCCACGCTGAGATCGGAAGAGCG
2884	45079	44792	2885				primary	0	CTCC_HS10_122:7:2105:18949:152696/1_1	CAGCCCTCGGAGAGCCACTGCTCGGGCCAAATGGGCCAGTTTAACCATTTGGGTGGTTTCACTGGTGGCCACGCTGAGATCGGAAGAGCG
2884	45113	44826	2885				primary	0	CTCC_HS10_122:7:2205:12055:80545/1_1	CAGCCCTCGGAGAGCCACTGCTCGGGCCAAATGGGCCAGTTTAACCATTTGGGTGGTTTCACTGGTGGCCACGCTGAGATCGGAAGAGCG
2884	45134	44847	2885				primary	0	CTCC_HS10_122:7:2206:17820:133802/1_1	CAGCCCTCGGAGAGCCACTGCTCGGGCCAAATGGGCCAGTTTAACCATTTGGGTGGTTTCACTGGTGGCCACGCTGAGATCGGAAGAGCG
2884	45267	44980	2885				primary	0	CTCC_HS10_122:7:2308:5895:61816/1_1	CAGCCCTCGGAGAGCCACTGCTCGGGCCAAATGGGCCAGTTTAACCATTTGGGTGGTTTCACTGGTGGCCACGCTGAGATCGGAAGAGCG
2884	45269	44982	2885				secondary		CTCC_HS10_122:7:2202:16053:25537/1_1	CAGCCCTCGGAGAGCTACTGCTCGGGCCAAATGGGCCAGTTTAACCATTTGGGTGGTTTCACTGGTGGCCACGCTGAGATCGGAAGAGCG
2900			202447		0	+	consensus			CAGCTATGGTCCTAGCTCCTCAGAGTTCTGGGTAGATGTCAGCGGACCAAAGACCAGGCGCTTCATGTGAGCTCAACTCATTAGCAGTCC	0	0	0
2900			202447				model			OOOOOOOOOOOOOOOOOOOOOOOOOOOOOOOOOOOOOOOOOOOOOOOOOOOOOOOOOOOOEOOOOOOOOOOOOOOOOOOOOOOOOOOOOO
2900			202447				primary	0	TGCAAGGA_HS10_122:8:1104:14509:55218/1_1	CAGCTATGGTCCTAGCTCCTCAGAGTTCTGGGTAGATGTCAGCGGACCAAAGACCAGGCGGTTCATGTGAGCTCAACTCATTAGCAGTCC
2900			202447				primary	0	TGCAAGGA_HS10_122:8:1106:4864:108042/1_1	CAGCTATGGTCCTAGCTCCTCAGAGTTCTGGGTAGATGTCAGCGGACCAAAGACCAGGCGGTTCATGTGAGCTCAACTCATTAGCAGTCC
2900			202447				primary	0	TGCAAGGA_HS10_122:8:1206:20112:108235/1_1	CAGCTATGGTCCTAGCTCCTCAGAGTTCTGGGTAGATGTCAGCGGACCAAAGACCAGGCGGTTCATGTGAGCTCAACTCATTAGCAGTCC
2900			202447				primary	0	TGCAAGGA_HS10_122:8:1301:7675:140746/1_1	CAGCTATGGTCCTAGCTCCTCAGAGTTCTGGGTAGATGTCAGCGGACCAAAGACCAGGCGGTTCATGTGAGCTCAACTCATTAGCAGTCC
2900			202447				primary	0	TGCAAGGA_HS10_122:8:1307:3696:13893/1_1	CAGCTATGGTCCTAGCTCCTCAGAGTTCTGGGTAGATGTCAGCGGACCAAAGACCAGGCGGTTCATGTGAGCTCAACTCATTAGCAGTCC
2900			202447				primary	0	TGCAAGGA_HS10_122:8:2102:20450:28465/1_1	CAGCTATGGTCCTAGCTCCTCAGAGTTCTGGGTAGATGTCAGCGGACCAAAGACCAGGCGGTTCATGTGAGCTCAACTCATTAGCAGTCC
2900			202447				primary	1	TGCAAGGA_HS10_122:8:1107:15214:127953/1_1	CAGCTATGGTCCTAGCTCCTCAGAGTTCTGGGTAGATGTCAGCGGACCAAAGACCAGGCGCTTCATGTGAGCTCAACTCATTAGCAGTCC
2900			202447				primary	1	TGCAAGGA_HS10_122:8:1201:6911:141016/1_1	CAGCTATGGTCCTAGCTCCTCAGAGTTCTGGGTAGATGTCAGCGGACCAAAGACCAGGCGCTTCATGTGAGCTCAACTCATTAGCAGTCC
2900			202447				primary	1	TGCAAGGA_HS10_122:8:1202:14285:74452/1_1	CAGCTATGGTCCTAGCTCCTCAGAGTTCTGGGTAGATGTCAGCGGACCAAAGACCAGGCGCTTCATGTGAGCTCAACTCATTAGCAGTCC
2900			202447				primary	1	TGCAAGGA_HS10_122:8:2101:17889:67076/1_1	CAGCTATGGTCCTAGCTCCTCAGAGTTCTGGGTAGATGTCAGCGGACCAAAGACCAGGCGCTTCATGTGAGCTCAACTCATTAGCAGTCC
2900			202447				primary	1	TGCAAGGA_HS10_122:8:2105:2195:152083/1_1	CAGCTATGGTCCTAGCTCCTCAGAGTTCTGGGTAGATGTCAGCGGACCAAAGACCAGGCGCTTCATGTGAGCTCAACTCATTAGCAGTCC
2900			202447				secondary		TGCAAGGA_HS10_122:8:2104:13333:18566/1_1	CAGCTATGGTCCTAGCTCCTCAGAGTTCTGGGTAGATGTCAGCGGACCAAAGACAAGGCGCTTCATGTGAGCTCAACTCATTAGCAGTCC
2900	45283	44996	2901		0	+	consensus			CAGCTATGGTCCTAGCTCCTCAGAGTTCTGGGTAGATGTCAGCGGACCAAAGACCAGGCGGTTCATGTGAGCTCAACTCATTAGCAGTCC	0	0	0
2900	45286	44999	2901				model			OOOOOOOOOOOOOOOOOOOOOOOOOOOOOOOOOOOOOOOOOOOOOOOOOOOOOOOOOOOOOOOOOOOOOOOOOOOOOOOOOOOOOOOOOO
2900	45316	45029	2901				primary	0	CTCC_HS10_122:7:1206:18351:72617/1_1	CAGCTATGGTCCTAGCTCCTCAGAGTTCTGGGTAGATGTCAGCGGACCAAAGACCAGGCGGTTCATGTGAGCTCAACTCATTAGCAGTCC
2900	45349	45062	2901				primary	0	CTCC_HS10_122:7:1301:1372:180171/1_1	CAGCTATGGTCCTAGCTCCTCAGAGTTCTGGGTAGATGTCAGCGGACCAAAGACCAGGCGGTTCATGTGAGCTCAACTCATTAGCAGTCC
2900	45493	45204	2901				primary	0	CTCC_HS10_122:7:2102:8644:146153/1_1	CAGCTATGGTCCTAGCTCCTCAGAGTTCTGGGTAGATGTCAGCGGACCAAAGACCAGGCGGTTCATGTGAGCTCAACTCATTAGCAGTCC
2900	45663	45374	2901				primary	0	CTCC_HS10_122:7:2103:1688:44546/1_1	CAGCTATGGTCCTAGCTCCTCAGAGTTCTGGGTAGATGTCAGCGGACCAAAGACCAGGCGGTTCATGTGAGCTCAACTCATTAGCAGTCC
2900	45733	45444	2901				primary	0	CTCC_HS10_122:7:2105:13459:53214/1_1	CAGCTATGGTCCTAGCTCCTCAGAGTTCTGGGTAGATGTCAGCGGACCAAAGACCAGGCGGTTCATGTGAGCTCAACTCATTAGCAGTCC
2900	45807	45517	2901				primary	0	CTCC_HS10_122:7:2201:13060:199560/1_1	CAGCTATGGTCCTAGCTCCTCAGAGTTCTGGGTAGATGTCAGCGGACCAAAGACCAGGCGGTTCATGTGAGCTCAACTCATTAGCAGTCC
2900	45820	45530	2901				primary	0	CTCC_HS10_122:7:2203:8055:183420/1_1	CAGCTATGGTCCTAGCTCCTCAGAGTTCTGGGTAGATGTCAGCGGACCAAAGACCAGGCGGTTCATGTGAGCTCAACTCATTAGCAGTCC
2900	45826	45536	2901				primary	0	CTCC_HS10_122:7:2301:19342:191781/1_1	CAGCTATGGTCCTAGCTCCTCAGAGTTCTGGGTAGATGTCAGCGGACCAAAGACCAGGCGGTTCATGTGAGCTCAACTCATTAGCAGTCC
2900	45827	45537	2901				primary	0	CTCC_HS10_122:7:2303:5392:174767/1_1	CAGCTATGGTCCTAGCTCCTCAGAGTTCTGGGTAGATGTCAGCGGACCAAAGACCAGGCGGTTCATGTGAGCTCAACTCATTAGCAGTCC
2900	45836	45546	2901				secondary		CTCC_HS10_122:7:1305:2935:148018/1_1	CAGCTATGGTCCTAGCTCCTCAGAGTTCTGGGTAGATGTCAGCGGACCAAAGACCAGGCGGTTCATGTGAGCTCAACTCATTAACAGTCC
2906	213441		135250		0	+	consensus			CAGCTCTGGGTTTTGAAGCACAGTTGCATAAGAGAGCGAGAGTGAAATATGATTTATACGCCGTGCTGAGATCGGAAGAGCGGTTCAGCA	0	0	0
2906	218835		135250				model			OOOOOOOOOOOOOOOOOOOOOOOOOOOOOOOOOOOOOOOOOOOOOOOOOOOOOOOOOOOOOOOOOOOOOOOOOOOOOOOOOOOOOOOOOO
2906	132950		135250				primary	0	TGCAAGGA_HS10_122:8:1101:17583:147042/1_1	CAGCTCTGGGTTTTGAAGCACAGTTGCATAAGAGAGCGAGAGTGAAATATGATTTATACGCCGTGCTGAGATCGGAAGAGCGGTTCAGCA
2906	107125		135250				primary	0	TGCAAGGA_HS10_122:8:1105:10821:157174/1_1	CAGCTCTGGGTTTTGAAGCACAGTTGCATAAGAGAGCGAGAGTGAAATATGATTTATACGCCGTGCTGAGATCGGAAGAGCGGTTCAGCA
2906	18391		135250				primary	0	TGCAAGGA_HS10_122:8:1107:20668:90442/1_1	CAGCTCTGGGTTTTGAAGCACAGTTGCATAAGAGAGCGAGAGTGAAATATGATTTATACGCCGTGCTGAGATCGGAAGAGCGGTTCAGCA
2906	132622		135250				primary	0	TGCAAGGA_HS10_122:8:1108:17511:13287/1_1	CAGCTCTGGGTTTTGAAGCACAGTTGCATAAGAGAGCGAGAGTGAAATATGATTTATACGCCGTGCTGAGATCGGAAGAGCGGTTCAGCA
2906	141314		135250				primary	0	TGCAAGGA_HS10_122:8:1207:10253:134747/1_1	CAGCTCTGGGTTTTGAAGCACAGTTGCATAAGAGAGCGAGAGTGAAATATGATTTATACGCCGTGCTGAGATCGGAAGAGCGGTTCAGCA
2906	77470		135250				primary	0	TGCAAGGA_HS10_122:8:2103:11615:86754/1_1	CAGCTCTGGGTTTTGAAGCACAGTTGCATAAGAGAGCGAGAGTGAAATATGATTTATACGCCGTGCTGAGATCGGAAGAGCGGTTCAGCA
2906	200110		135250				primary	0	TGCAAGGA_HS10_122:8:2105:13267:124538/1_1	CAGCTCTGGGTTTTGAAGCACAGTTGCATAAGAGAGCGAGAGTGAAATATGATTTATACGCCGTGCTGAGATCGGAAGAGCGGTTCAGCA
2906	101413		135250				primary	0	TGCAAGGA_HS10_122:8:2302:19217:132285/1_1	CAGCTCTGGGTTTTGAAGCACAGTTGCATAAGAGAGCGAGAGTGAAATATGATTTATACGCCGTGCTGAGATCGGAAGAGCGGTTCAGCA
2906	201839		135250				primary	0	TGCAAGGA_HS10_122:8:2302:19420:56093/1_1	CAGCTCTGGGTTTTGAAGCACAGTTGCATAAGAGAGCGAGAGTGAAATATGATTTATACGCCGTGCTGAGATCGGAAGAGCGGTTCAGCA
2906	159719		135250				secondary		TGCAAGGA_HS10_122:8:2302:5283:157770/1_1	CAGCTCTGGGTTTTGAAGCACAGTTGCATAAGAGAGCGAGAGTGAGATATGATTTATACGCCGTGCTGAGATCGGAAGAGCGGTTCAGCA
2906	133022		135250				secondary		TGCAAGGA_HS10_122:8:2107:1413:12100/1_1	CAGCTCTGGGTTTTGAAGCACAGTTGCATAAGAGAGCGAGAGTGAAATATGATTTATACGCCGTGCCGAGATCGGAAGAGCGGTTCAGCA
2906	45839	45549	2907		0	+	consensus			CAGCTCTGGGTTTTGAAGCACAGTTGCATAAGAGAGCGAGAGTGAAATATGATTTATACGCCGTGCTGAGATCGGAAGAGCGGTTCAGCA	0	0	0
2906	45882	45591	2907				model			OOOOOOOOOOOOOOOOOOOOOOOOOOOOOOOOOOOOOOOOOOOOOOOOOOOOOOOOOOOOEOOOOOOOOOOOOOOOOOOOOOOOOOOOOO
2906	45932	45641	2907				primary	0	CTCC_HS10_122:7:1107:3669:95363/1_1	CAGCTCTGGGTTTTGAAGCACAGTTGCATAAGAGAGCGAGAGTGAAATATGATTTATACGCCGTGCTGAGATCGGAAGAGCGGTTCAGCA
2906	45944	45653	2907				primary	0	CTCC_HS10_122:7:2108:1434:110979/1_1	CAGCTCTGGGTTTTGAAGCACAGTTGCATAAGAGAGCGAGAGTGAAATATGATTTATACGCCGTGCTGAGATCGGAAGAGCGGTTCAGCA
2906	45991	45700	2907				primary	0	CTCC_HS10_122:7:2208:18315:17700/1_1	CAGCTCTGGGTTTTGAAGCACAGTTGCATAAGAGAGCGAGAGTGAAATATGATTTATACGCCGTGCTGAGATCGGAAGAGCGGTTCAGCA
2906	46142	45850	2907				primary	0	CTCC_HS10_122:7:2304:13107:108591/1_1	CAGCTCTGGGTTTTGAAGCACAGTTGCATAAGAGAGCGAGAGTGAAATATGATTTATACGCCGTGCTGAGATCGGAAGAGCGGTTCAGCA
2906	46199	45907	2907				primary	0	CTCC_HS10_122:7:2304:17032:125969/1_1	CAGCTCTGGGTTTTGAAGCACAGTTGCATAAGAGAGCGAGAGTGAAATATGATTTATACGCCGTGCTGAGATCGGAAGAGCGGTTCAGCA
2906	46239	45946	2907				primary	0	CTCC_HS10_122:7:2305:20633:154377/1_1	CAGCTCTGGGTTTTGAAGCACAGTTGCATAAGAGAGCGAGAGTGAAATATGATTTATACGCCGTGCTGAGATCGGAAGAGCGGTTCAGCA
2906	46409	46116	2907				primary	0	CTCC_HS10_122:7:2308:16403:141920/1_1	CAGCTCTGGGTTTTGAAGCACAGTTGCATAAGAGAGCGAGAGTGAAATATGATTTATACGCCGTGCTGAGATCGGAAGAGCGGTTCAGCA
2906	46526	46233	2907				secondary		CTCC_HS10_122:7:1103:4041:148800/1_1	CAGCTCTGGGTTTTGAAGCACAGTTGCATAAGAGAGCGAGAGTGAAATATGATTTATACGGCGTGCTGAGATCGGAAGAGCGGTTCAGCA
2906	46546	46253	2907				secondary		CTCC_HS10_122:7:1304:6858:66305/1_1	CAGCTCTGGGTTTTGAAGCACAGTTGCATAAGAGAGCGAGAGTGAAATATGATTTATACGGCGTGCTGAGATCGGAAGAGCGGTTCAGCA
2906	46602	46309	2907				secondary		CTCC_HS10_122:7:2307:14120:32544/1_1	CAGCTCTGGGTTTTGAAGCACAGTTGCATAAGAGAGCGAGAGTGAAATATGATTTATACGGCGTGCTGAGATCGGAAGAGCGGTTCAGCA
2906	46651	46358	2907				secondary		CTCC_HS10_122:7:2206:8323:29981/1_1	CAGCTCTGGGTTTTGAAGCACAGTTGCATAAGAGAGCGAGAGTGAAATATGATTTATACGGCGTGCTGAGATCGGAAGAGCGGTTCAGCA
2925			232492		0	+	consensus			CAGCATTAGCTCGCAGTCATCCCTGCCAACAAAGATCATCTCTCGTGGCAACCGGTGGCGTGTGCCAGAGCTGAGATCGGAAGAGCGGTT	0	0	0
2925			232492				model			OOOOOOOOOOOOOOOOOOOOOOOOOOOOOOOOOOOOOOOOOOOOOOOOOOOOOOOOOOOOOOOOOOOOOOOOOOOOOOOOOOOOOOOOOO
2925			232492				primary	0	TGCAAGGA_HS10_122:8:1105:7111:79235/1_1	CAGCATTAGCTCGCAGTCATCCCTGCCAACAAAGATCATCTCTCGTGGCAACCGGTGGCGTGTGCCAGAGCTGAGATCGGAAGAGCGGTT
2925			232492				primary	0	TGCAAGGA_HS10_122:8:1106:12036:123176/1_1	CAGCATTAGCTCGCAGTCATCCCTGCCAACAAAGATCATCTCTCGTGGCAACCGGTGGCGTGTGCCAGAGCTGAGATCGGAAGAGCGGTT
2925			232492				primary	0	TGCAAGGA_HS10_122:8:1106:13043:109120/1_1	CAGCATTAGCTCGCAGTCATCCCTGCCAACAAAGATCATCTCTCGTGGCAACCGGTGGCGTGTGCCAGAGCTGAGATCGGAAGAGCGGTT
2925			232492				primary	0	TGCAAGGA_HS10_122:8:1106:1732:59203/1_1	CAGCATTAGCTCGCAGTCATCCCTGCCAACAAAGATCATCTCTCGTGGCAACCGGTGGCGTGTGCCAGAGCTGAGATCGGAAGAGCGGTT
2925			232492				primary	0	TGCAAGGA_HS10_122:8:1107:10031:149927/1_1	CAGCATTAGCTCGCAGTCATCCCTGCCAACAAAGATCATCTCTCGTGGCAACCGGTGGCGTGTGCCAGAGCTGAGATCGGAAGAGCGGTT
2925			232492				primary	0	TGCAAGGA_HS10_122:8:1107:12539:134857/1_1	CAGCATTAGCTCGCAGTCATCCCTGCCAACAAAGATCATCTCTCGTGGCAACCGGTGGCGTGTGCCAGAGCTGAGATCGGAAGAGCGGTT
2925			232492				primary	0	TGCAAGGA_HS10_122:8:1108:19370:195335/1_1	CAGCATTAGCTCGCAGTCATCCCTGCCAACAAAGATCATCTCTCGTGGCAACCGGTGGCGTGTGCCAGAGCTGAGATCGGAAGAGCGGTT
2925			232492				primary	0	TGCAAGGA_HS10_122:8:1108:3868:19930/1_1	CAGCATTAGCTCGCAGTCATCCCTGCCAACAAAGATCATCTCTCGTGGCAACCGGTGGCGTGTGCCAGAGCTGAGATCGGAAGAGCGGTT
2925			232492				primary	0	TGCAAGGA_HS10_122:8:1201:16315:112585/1_1	CAGCATTAGCTCGCAGTCATCCCTGCCAACAAAGATCATCTCTCGTGGCAACCGGTGGCGTGTGCCAGAGCTGAGATCGGAAGAGCGGTT
2925			232492				primary	0	TGCAAGGA_HS10_122:8:1208:1821:9733/1_1	CAGCATTAGCTCGCAGTCATCCCTGCCAACAAAGATCATCTCTCGTGGCAACCGGTGGCGTGTGCCAGAGCTGAGATCGGAAGAGCGGTT
2925			232492				primary	0	TGCAAGGA_HS10_122:8:1208:5182:129711/1_1	CAGCATTAGCTCGCAGTCATCCCTGCCAACAAAGATCATCTCTCGTGGCAACCGGTGGCGTGTGCCAGAGCTGAGATCGGAAGAGCGGTT
2925			232492				primary	0	TGCAAGGA_HS10_122:8:1307:7146:150240/1_1	CAGCATTAGCTCGCAGTCATCCCTGCCAACAAAGATCATCTCTCGTGGCAACCGGTGGCGTGTGCCAGAGCTGAGATCGGAAGAGCGGTT
2925			232492				primary	0	TGCAAGGA_HS10_122:8:1308:13241:189404/1_1	CAGCATTAGCTCGCAGTCATCCCTGCCAACAAAGATCATCTCTCGTGGCAACCGGTGGCGTGTGCCAGAGCTGAGATCGGAAGAGCGGTT
2925			232492				primary	0	TGCAAGGA_HS10_122:8:2103:11882:57066/1_1	CAGCATTAGCTCGCAGTCATCCCTGCCAACAAAGATCATCTCTCGTGGCAACCGGTGGCGTGTGCCAGAGCTGAGATCGGAAGAGCGGTT
2925			232492				primary	0	TGCAAGGA_HS10_122:8:2107:9844:56080/1_1	CAGCATTAGCTCGCAGTCATCCCTGCCAACAAAGATCATCTCTCGTGGCAACCGGTGGCGTGTGCCAGAGCTGAGATCGGAAGAGCGGTT
2925			232492				primary	0	TGCAAGGA_HS10_122:8:2203:10350:13151/1_1	CAGCATTAGCTCGCAGTCATCCCTGCCAACAAAGATCATCTCTCGTGGCAACCGGTGGCGTGTGCCAGAGCTGAGATCGGAAGAGCGGTT
2925			232492				primary	0	TGCAAGGA_HS10_122:8:2203:18255:135556/1_1	CAGCATTAGCTCGCAGTCATCCCTGCCAACAAAGATCATCTCTCGTGGCAACCGGTGGCGTGTGCCAGAGCTGAGATCGGAAGAGCGGTT
2925			232492				primary	0	TGCAAGGA_HS10_122:8:2204:13175:114257/1_1	CAGCATTAGCTCGCAGTCATCCCTGCCAACAAAGATCATCTCTCGTGGCAACCGGTGGCGTGTGCCAGAGCTGAGATCGGAAGAGCGGTT
2925			232492				primary	0	TGCAAGGA_HS10_122:8:2301:15401:163999/1_1	CAGCATTAGCTCGCAGTCATCCCTGCCAACAAAGATCATCTCTCGTGGCAACCGGTGGCGTGTGCCAGAGCTGAGATCGGAAGAGCGGTT
2925			232492				primary	0	TGCAAGGA_HS10_122:8:2305:20329:158817/1_1	CAGCATTAGCTCGCAGTCATCCCTGCCAACAAAGATCATCTCTCGTGGCAACCGGTGGCGTGTGCCAGAGCTGAGATCGGAAGAGCGGTT
2925			232492				primary	0	TGCAAGGA_HS10_122:8:2307:13801:171927/1_1	CAGCATTAGCTCGCAGTCATCCCTGCCAACAAAGATCATCTCTCGTGGCAACCGGTGGCGTGTGCCAGAGCTGAGATCGGAAGAGCGGTT
2925			232492				secondary		TGCAAGGA_HS10_122:8:1304:1706:134659/1_1	CAGCATTAGCTCGCAGTCATCCCTGCCAACAAAGATCATCTCTCGGGGCAACCGGTGGCGTGTGCCAGAGCTGAGATCGGAAGAGCGGTT
2925			232492				secondary		TGCAAGGA_HS10_122:8:1105:3174:32845/1_1	CAGCATTAGCTCGCAGTCATCCCTGCCAACAAAGATCATCTCTCGTGGCAACCGGTGGCGTGGGCCAGAGCTGAGATCGGAAGAGCGGTT
2925			232492				secondary		TGCAAGGA_HS10_122:8:2103:16001:90730/1_1	CAGCATTAGCTCGCAGTCATCCCTGCCAACAAAGATCATCTCTCGTGGCAACCGGTGGCGTGTGCAAGAGCTGAGATCGGAAGAGCGGTT
2925	46665	46372	2926		0	+	consensus			CAGCATTAGCTCGCAGTCGTCCCTGCCAACAAAGATCATCTCTCGTGGCAACCGGTGGCGTGTGCCAGAGCTGAGATCGGAAGAGCGGTT	0	0	0
2925	46742	46449	2926				model			OOOOOOOOOOOOOOOOOOEOOOOOOOOOOOOOOOOOOOOOOOOOOOOOOOOOOOOOOOOOOOOOOOOOOOOOOOOOOOOOOOOOOOOOOO
2925	46834	46541	2926				primary	0	CTCC_HS10_122:7:1105:2897:197265/1_1	CAGCATTAGCTCGCAGTCGTCCCTGCCAACAAAGATCATCTCTCGTGGCAACCGGTGGCGTGTGCCAGAGCTGAGATCGGAAGAGCGGTT
2925	46858	46565	2926				primary	0	CTCC_HS10_122:7:1106:13400:152182/1_1	CAGCATTAGCTCGCAGTCGTCCCTGCCAACAAAGATCATCTCTCGTGGCAACCGGTGGCGTGTGCCAGAGCTGAGATCGGAAGAGCGGTT
2925	46869	46576	2926				primary	0	CTCC_HS10_122:7:2205:13546:102391/1_1	CAGCATTAGCTCGCAGTCGTCCCTGCCAACAAAGATCATCTCTCGTGGCAACCGGTGGCGTGTGCCAGAGCTGAGATCGGAAGAGCGGTT
2925	46922	46628	2926				primary	0	CTCC_HS10_122:7:2301:11873:87968/1_1	CAGCATTAGCTCGCAGTCGTCCCTGCCAACAAAGATCATCTCTCGTGGCAACCGGTGGCGTGTGCCAGAGCTGAGATCGGAAGAGCGGTT
2925	46953	46658	2926				primary	0	CTCC_HS10_122:7:2304:4260:108223/1_1	CAGCATTAGCTCGCAGTCGTCCCTGCCAACAAAGATCATCTCTCGTGGCAACCGGTGGCGTGTGCCAGAGCTGAGATCGGAAGAGCGGTT
2925	46957	46662	2926				secondary		CTCC_HS10_122:7:2201:2318:135402/1_1	CAGCATTAGCTCGCAGTCATCCCTGCCAACAAAGATCATCTCTCGTGGCAACCGGTGGCGTGTGCCAGAGCTGAGATCGGAAGAGCGGTT
2925	47072	46777	2926				secondary		CTCC_HS10_122:7:1303:6715:86506/1_1	CAGCATTAGCTCGCAGTCATCCCTGCCAACAAAGATCATCTCTCGTGGCAACCGGTGGCGTGTGCCAGAGCTGAGATCGGAAGAGCGGTT
2925	47093	46798	2926				secondary		CTCC_HS10_122:7:2206:4036:20169/1_1	CAGCATTAGCTCGCAGTCATCCCTGCCAACAAAGATCATCTCTCGTGGCAACCGGTGGCGTGTGCCAGAGCTGAGATCGGAAGAGCGGTT
2925	47109	46814	2926				secondary		CTCC_HS10_122:7:2303:15815:166478/1_1	CAGCATTAGCTCGCAGTCATCCCTGCCAACAAAGATCATCTCTCGTGGCAACCGGTGGCGTGTGCCAGAGCTGAGATCGGAAGAGCGGTT
3033			43299		0	+	consensus			CAGCGGTTTAAATTCATTTCGGGCAACTAGGGCTTCTTGTTGCAGGCTGGCATTGTCGTGCTGAGATCGGAAGAGCGGTTCAGCAGGAAT	0	0	0
3033			43299				model			OOOOOOOOOOOOOOEOOOOOOOOOOOOOOOOOOOOOOOOOOOOOOOOOOOOOOOOOOOOOOOOOOOOOOOOOOOOOOOOOOOOOOOOOOO
3033			43299				primary	0	TGCAAGGA_HS10_122:8:1101:6564:18181/1_1	CAGCGGTTTAAATTAATTTCGGGCAACTAGGGCTTCTTGTTGCAGGCTGGCATTGTCGTGCTGAGATCGGAAGAGCGGTTCAGCAGGAAT
3033			43299				primary	0	TGCAAGGA_HS10_122:8:1104:3179:178482/1_1	CAGCGGTTTAAATTAATTTCGGGCAACTAGGGCTTCTTGTTGCAGGCTGGCATTGTCGTGCTGAGATCGGAAGAGCGGTTCAGCAGGAAT
3033			43299				primary	0	TGCAAGGA_HS10_122:8:1108:17635:62460/1_1	CAGCGGTTTAAATTAATTTCGGGCAACTAGGGCTTCTTGTTGCAGGCTGGCATTGTCGTGCTGAGATCGGAAGAGCGGTTCAGCAGGAAT
3033			43299				primary	0	TGCAAGGA_HS10_122:8:1202:11182:32254/1_1	CAGCGGTTTAAATTAATTTCGGGCAACTAGGGCTTCTTGTTGCAGGCTGGCATTGTCGTGCTGAGATCGGAAGAGCGGTTCAGCAGGAAT
3033			43299				primary	0	TGCAAGGA_HS10_122:8:1202:13252:89738/1_1	CAGCGGTTTAAATTAATTTCGGGCAACTAGGGCTTCTTGTTGCAGGCTGGCATTGTCGTGCTGAGATCGGAAGAGCGGTTCAGCAGGAAT
3033			43299				primary	0	TGCAAGGA_HS10_122:8:1208:16016:21997/1_1	CAGCGGTTTAAATTAATTTCGGGCAACTAGGGCTTCTTGTTGCAGGCTGGCATTGTCGTGCTGAGATCGGAAGAGCGGTTCAGCAGGAAT
3033			43299				primary	0	TGCAAGGA_HS10_122:8:2104:6144:172952/1_1	CAGCGGTTTAAATTAATTTCGGGCAACTAGGGCTTCTTGTTGCAGGCTGGCATTGTCGTGCTGAGATCGGAAGAGCGGTTCAGCAGGAAT
3033			43299				primary	0	TGCAAGGA_HS10_122:8:2306:20385:167746/1_1	CAGCGGTTTAAATTAATTTCGGGCAACTAGGGCTTCTTGTTGCAGGCTGGCATTGTCGTGCTGAGATCGGAAGAGCGGTTCAGCAGGAAT
3033			43299				primary	1	TGCAAGGA_HS10_122:8:1101:3592:138288/1_1	CAGCGGTTTAAATTCATTTCGGGCAACTAGGGCTTCTTGTTGCAGGCTGGCATTGTCGTGCTGAGATCGGAAGAGCGGTTCAGCAGGAAT
3033			43299				primary	1	TGCAAGGA_HS10_122:8:1106:9954:22691/1_1	CAGCGGTTTAAATTCATTTCGGGCAACTAGGGCTTCTTGTTGCAGGCTGGCATTGTCGTGCTGAGATCGGAAGAGCGGTTCAGCAGGAAT
3033			43299				primary	1	TGCAAGGA_HS10_122:8:1305:8414:187075/1_1	CAGCGGTTTAAATTCATTTCGGGCAACTAGGGCTTCTTGTTGCAGGCTGGCATTGTCGTGCTGAGATCGGAAGAGCGGTTCAGCAGGAAT
3033			43299				primary	1	TGCAAGGA_HS10_122:8:1306:3177:121818/1_1	CAGCGGTTTAAATTCATTTCGGGCAACTAGGGCTTCTTGTTGCAGGCTGGCATTGTCGTGCTGAGATCGGAAGAGCGGTTCAGCAGGAAT
3033			43299				primary	1	TGCAAGGA_HS10_122:8:1307:2352:7550/1_1	CAGCGGTTTAAATTCATTTCGGGCAACTAGGGCTTCTTGTTGCAGGCTGGCATTGTCGTGCTGAGATCGGAAGAGCGGTTCAGCAGGAAT
3033			43299				primary	1	TGCAAGGA_HS10_122:8:1307:6204:76106/1_1	CAGCGGTTTAAATTCATTTCGGGCAACTAGGGCTTCTTGTTGCAGGCTGGCATTGTCGTGCTGAGATCGGAAGAGCGGTTCAGCAGGAAT
3033			43299				primary	1	TGCAAGGA_HS10_122:8:1308:19496:193856/1_1	CAGCGGTTTAAATTCATTTCGGGCAACTAGGGCTTCTTGTTGCAGGCTGGCATTGTCGTGCTGAGATCGGAAGAGCGGTTCAGCAGGAAT
3033			43299				primary	1	TGCAAGGA_HS10_122:8:2102:18551:73852/1_1	CAGCGGTTTAAATTCATTTCGGGCAACTAGGGCTTCTTGTTGCAGGCTGGCATTGTCGTGCTGAGATCGGAAGAGCGGTTCAGCAGGAAT
3033			43299				primary	1	TGCAAGGA_HS10_122:8:2104:21379:198921/1_1	CAGCGGTTTAAATTCATTTCGGGCAACTAGGGCTTCTTGTTGCAGGCTGGCATTGTCGTGCTGAGATCGGAAGAGCGGTTCAGCAGGAAT
3033			43299				primary	1	TGCAAGGA_HS10_122:8:2105:17974:38422/1_1	CAGCGGTTTAAATTCATTTCGGGCAACTAGGGCTTCTTGTTGCAGGCTGGCATTGTCGTGCTGAGATCGGAAGAGCGGTTCAGCAGGAAT
3033			43299				primary	1	TGCAAGGA_HS10_122:8:2107:10748:23552/1_1	CAGCGGTTTAAATTCATTTCGGGCAACTAGGGCTTCTTGTTGCAGGCTGGCATTGTCGTGCTGAGATCGGAAGAGCGGTTCAGCAGGAAT
3033			43299				primary	1	TGCAAGGA_HS10_122:8:2202:3577:72317/1_1	CAGCGGTTTAAATTCATTTCGGGCAACTAGGGCTTCTTGTTGCAGGCTGGCATTGTCGTGCTGAGATCGGAAGAGCGGTTCAGCAGGAAT
3033			43299				primary	1	TGCAAGGA_HS10_122:8:2203:13452:79400/1_1	CAGCGGTTTAAATTCATTTCGGGCAACTAGGGCTTCTTGTTGCAGGCTGGCATTGTCGTGCTGAGATCGGAAGAGCGGTTCAGCAGGAAT
3033			43299				primary	1	TGCAAGGA_HS10_122:8:2203:18656:93686/1_1	CAGCGGTTTAAATTCATTTCGGGCAACTAGGGCTTCTTGTTGCAGGCTGGCATTGTCGTGCTGAGATCGGAAGAGCGGTTCAGCAGGAAT
3033			43299				primary	1	TGCAAGGA_HS10_122:8:2204:19935:170413/1_1	CAGCGGTTTAAATTCATTTCGGGCAACTAGGGCTTCTTGTTGCAGGCTGGCATTGTCGTGCTGAGATCGGAAGAGCGGTTCAGCAGGAAT
3033			43299				primary	1	TGCAAGGA_HS10_122:8:2303:16960:39291/1_1	CAGCGGTTTAAATTCATTTCGGGCAACTAGGGCTTCTTGTTGCAGGCTGGCATTGTCGTGCTGAGATCGGAAGAGCGGTTCAGCAGGAAT
3033			43299				primary	1	TGCAAGGA_HS10_122:8:2304:16507:81192/1_1	CAGCGGTTTAAATTCATTTCGGGCAACTAGGGCTTCTTGTTGCAGGCTGGCATTGTCGTGCTGAGATCGGAAGAGCGGTTCAGCAGGAAT
3033			43299				primary	1	TGCAAGGA_HS10_122:8:2305:2476:171146/1_1	CAGCGGTTTAAATTCATTTCGGGCAACTAGGGCTTCTTGTTGCAGGCTGGCATTGTCGTGCTGAGATCGGAAGAGCGGTTCAGCAGGAAT
3033			43299				secondary		TGCAAGGA_HS10_122:8:1303:10207:100553/1_1	CAGCGGTTTAAATTCATTTCGGGTAACTAGGGCTTCTTGTTGCAGGCTGGCATTGTCGTGCTGAGATCGGAAGAGCGGTTCAGCAGGAAT
3033	47289	46994	3034		0	+	consensus			CAGCGGTTTAAATTCATTTCGGGCAACTAGGGCTTCTTGTTGCAGGCTGGCATTGTCGTGCTGAGATCGGAAGAGCGGTTCAGCAGGAAT	0	0	0
3033	47419	47124	3034				model			OOOOOOOOOOOOOOUOOOOOOOOOOOOOOOOOOOOOOOOOOOOOOOOOOOOOOOOOOOOOOOOOOOOOOOOOOOOOOOOOOOOOOOOOOO
3033	47450	47155	3034				primary	0	CTCC_HS10_122:7:1104:12384:166348/1_1	CAGCGGTTTAAATTCATTTCGGGCAACTAGGGCTTCTTGTTGCAGGCTGGCATTGTCGTGCTGAGATCGGAAGAGCGGTTCAGCAGGAAT
3033	47451	47156	3034				primary	0	CTCC_HS10_122:7:1108:6094:8175/1_1	CAGCGGTTTAAATTCATTTCGGGCAACTAGGGCTTCTTGTTGCAGGCTGGCATTGTCGTGCTGAGATCGGAAGAGCGGTTCAGCAGGAAT
3033	47629	47333	3034				primary	0	CTCC_HS10_122:7:2104:15459:114560/1_1	CAGCGGTTTAAATTCATTTCGGGCAACTAGGGCTTCTTGTTGCAGGCTGGCATTGTCGTGCTGAGATCGGAAGAGCGGTTCAGCAGGAAT
3033	47639	47343	3034				primary	0	CTCC_HS10_122:7:2104:7263:157822/1_1	CAGCGGTTTAAATTCATTTCGGGCAACTAGGGCTTCTTGTTGCAGGCTGGCATTGTCGTGCTGAGATCGGAAGAGCGGTTCAGCAGGAAT
3033	47642	47346	3034				primary	0	CTCC_HS10_122:7:2202:12341:165690/1_1	CAGCGGTTTAAATTCATTTCGGGCAACTAGGGCTTCTTGTTGCAGGCTGGCATTGTCGTGCTGAGATCGGAAGAGCGGTTCAGCAGGAAT
3033	47661	47365	3034				primary	0	CTCC_HS10_122:7:2307:10618:157954/1_1	CAGCGGTTTAAATTCATTTCGGGCAACTAGGGCTTCTTGTTGCAGGCTGGCATTGTCGTGCTGAGATCGGAAGAGCGGTTCAGCAGGAAT
3033	47900	47604	3034				secondary		CTCC_HS10_122:7:2302:3183:181025/1_1	CAGCGGTTTAAATTAATTTCGGGCAACTAGGGCTTCTTGTTGCAGGCTGGCATTGTCGTGCTGAGATCGGAAGAGCGGTTCAGCAGGAAT
3033	47989	47693	3034				secondary		CTCC_HS10_122:7:2306:12901:19145/1_1	CAGCGGTTTAAATTAATTTCGGGCAACTAGGGCTTCTTGTTGCAGGCTGGCATTGTCGTGCTGAGATCGGAAGAGCGGTTCAGCAGGAAT
3033	48081	47785	3034				secondary		CTCC_HS10_122:7:2303:11909:121718/1_1	CAGCGGTTTAAATTCATTTCGGGCAACTAGGGCTTCTTGTTGCAGGCTGGCATTGTCGTGCAGAGATCGGAAGAGCGGTTCAGCAGGAAT
3070			73087		0	+	consensus			CAGCAGTGACTGCTCTCACCCTAGCTAGCCCGCTAACAACACTGAGGCAGGGGAGAGCTGAGATCGGAAGAGCGGTTCAGCAGGAATGCC	0	0	0
3070			73087				model			OOOOOOOOOOOOOOOOOOOOOOOOOOOOOOOOOOOOOOOOOOOOOOOOOOOOOOOOOOOOOOOOOOOOOOOOOOOOOOOOOOOOOOOOOO
3070			73087				primary	0	TGCAAGGA_HS10_122:8:1101:4229:117995/1_1	CAGCAGTGACTGCTCTCACCCTAGCTAGCCCGCTAACAACACTGAGGCAGGGGAGAGCTGAGATCGGAAGAGCGGTTCAGCAGGAATGCC
3070			73087				primary	0	TGCAAGGA_HS10_122:8:1103:4433:87965/1_1	CAGCAGTGACTGCTCTCACCCTAGCTAGCCCGCTAACAACACTGAGGCAGGGGAGAGCTGAGATCGGAAGAGCGGTTCAGCAGGAATGCC
3070			73087				primary	0	TGCAAGGA_HS10_122:8:1201:7251:109402/1_1	CAGCAGTGACTGCTCTCACCCTAGCTAGCCCGCTAACAACACTGAGGCAGGGGAGAGCTGAGATCGGAAGAGCGGTTCAGCAGGAATGCC
3070			73087				primary	0	TGCAAGGA_HS10_122:8:1203:12662:138868/1_1	CAGCAGTGACTGCTCTCACCCTAGCTAGCCCGCTAACAACACTGAGGCAGGGGAGAGCTGAGATCGGAAGAGCGGTTCAGCAGGAATGCC
3070			73087				primary	0	TGCAAGGA_HS10_122:8:1207:11003:2844/1_1	CAGCAGTGACTGCTCTCACCCTAGCTAGCCCGCTAACAACACTGAGGCAGGGGAGAGCTGAGATCGGAAGAGCGGTTCAGCAGGAATGCC
3070			73087				primary	0	TGCAAGGA_HS10_122:8:1302:3802:173656/1_1	CAGCAGTGACTGCTCTCACCCTAGCTAGCCCGCTAACAACACTGAGGCAGGGGAGAGCTGAGATCGGAAGAGCGGTTCAGCAGGAATGCC
3070			73087				primary	0	TGCAAGGA_HS10_122:8:1306:8877:64752/1_1	CAGCAGTGACTGCTCTCACCCTAGCTAGCCCGCTAACAACACTGAGGCAGGGGAGAGCTGAGATCGGAAGAGCGGTTCAGCAGGAATGCC
3070			73087				primary	0	TGCAAGGA_HS10_122:8:2101:4137:168090/1_1	CAGCAGTGACTGCTCTCACCCTAGCTAGCCCGCTAACAACACTGAGGCAGGGGAGAGCTGAGATCGGAAGAGCGGTTCAGCAGGAATGCC
3070			73087				primary	0	TGCAAGGA_HS10_122:8:2103:13218:98524/1_1	CAGCAGTGACTGCTCTCACCCTAGCTAGCCCGCTAACAACACTGAGGCAGGGGAGAGCTGAGATCGGAAGAGCGGTTCAGCAGGAATGCC
3070			73087				primary	0	TGCAAGGA_HS10_122:8:2104:9805:106919/1_1	CAGCAGTGACTGCTCTCACCCTAGCTAGCCCGCTAACAACACTGAGGCAGGGGAGAGCTGAGATCGGAAGAGCGGTTCAGCAGGAATGCC
3070			73087				primary	0	TGCAAGGA_HS10_122:8:2106:1402:10398/1_1	CAGCAGTGACTGCTCTCACCCTAGCTAGCCCGCTAACAACACTGAGGCAGGGGAGAGCTGAGATCGGAAGAGCGGTTCAGCAGGAATGCC
3070			73087				primary	0	TGCAAGGA_HS10_122:8:2106:3208:186514/1_1	CAGCAGTGACTGCTCTCACCCTAGCTAGCCCGCTAACAACACTGAGGCAGGGGAGAGCTGAGATCGGAAGAGCGGTTCAGCAGGAATGCC
3070			73087				primary	0	TGCAAGGA_HS10_122:8:2203:14951:44487/1_1	CAGCAGTGACTGCTCTCACCCTAGCTAGCCCGCTAACAACACTGAGGCAGGGGAGAGCTGAGATCGGAAGAGCGGTTCAGCAGGAATGCC
3070			73087				primary	0	TGCAAGGA_HS10_122:8:2203:16181:47819/1_1	CAGCAGTGACTGCTCTCACCCTAGCTAGCCCGCTAACAACACTGAGGCAGGGGAGAGCTGAGATCGGAAGAGCGGTTCAGCAGGAATGCC
3070			73087				secondary		TGCAAGGA_HS10_122:8:2304:8418:164016/1_1	CAGCAGTGAATGCTCTCACCCTAGCTAGCCCGCTAACAACACTGAGGCAGGGGAGAGCTGAGATCGGAAGAGCGGTTCAGCAGGAATGCC
3070			73087				secondary		TGCAAGGA_HS10_122:8:1101:20817:124267/1_1	CAGCAGTGACTGCTCTCACCCTAGCTAGCCCGCTAACAACACTGAGGCAGGGGAGAGCTGAGATCGGAAGAGCGGTTCAACAGGAATGCC
3070	48118	47822	3071		0	+	consensus			CAGCAGTGACTGCTCTCACCCTAGCTAGCCCGCTAACAACACTGAGGCAGGGGAGAGCTGAGATCGGAAGAGCGGTTCAGCAGGAATGCC	0	0	0
3070	48155	47859	3071				model			OOOOOOOOOOOOOOOOOOOOEOOOOOOOOOOOOOOOOOOOOOOOOOOOOOOOOOOOOOOOOOOOOOOOOOOOOOOOOOOOOOOOOOOOOO
3070	48183	47887	3071				primary	0	CTCC_HS10_122:7:1107:18251:139008/1_1	CAGCAGTGACTGCTCTCACCTTAGCTAGCCCGCTAACAACACTGAGGCAGGGGAGAGCTGAGATCGGAAGAGCGGTTCAGCAGGAATGCC
3070	48325	48029	3071				primary	0	CTCC_HS10_122:7:1205:18672:106607/1_1	CAGCAGTGACTGCTCTCACCTTAGCTAGCCCGCTAACAACACTGAGGCAGGGGAGAGCTGAGATCGGAAGAGCGGTTCAGCAGGAATGCC
3070	48351	48055	3071				primary	0	CTCC_HS10_122:7:1302:8964:17758/1_1	CAGCAGTGACTGCTCTCACCTTAGCTAGCCCGCTAACAACACTGAGGCAGGGGAGAGCTGAGATCGGAAGAGCGGTTCAGCAGGAATGCC
3070	48413	48117	3071				primary	0	CTCC_HS10_122:7:1305:3145:29751/1_1	CAGCAGTGACTGCTCTCACCTTAGCTAGCCCGCTAACAACACTGAGGCAGGGGAGAGCTGAGATCGGAAGAGCGGTTCAGCAGGAATGCC
3070	48542	48246	3071				primary	0	CTCC_HS10_122:7:1305:3448:173381/1_1	CAGCAGTGACTGCTCTCACCTTAGCTAGCCCGCTAACAACACTGAGGCAGGGGAGAGCTGAGATCGGAAGAGCGGTTCAGCAGGAATGCC
3070	48592	48296	3071				primary	0	CTCC_HS10_122:7:1308:20181:134963/1_1	CAGCAGTGACTGCTCTCACCTTAGCTAGCCCGCTAACAACACTGAGGCAGGGGAGAGCTGAGATCGGAAGAGCGGTTCAGCAGGAATGCC
3070	48683	48387	3071				primary	0	CTCC_HS10_122:7:2102:8502:48468/1_1	CAGCAGTGACTGCTCTCACCTTAGCTAGCCCGCTAACAACACTGAGGCAGGGGAGAGCTGAGATCGGAAGAGCGGTTCAGCAGGAATGCC
3070	49263	48967	3071				primary	0	CTCC_HS10_122:7:2108:6412:78724/1_1	CAGCAGTGACTGCTCTCACCTTAGCTAGCCCGCTAACAACACTGAGGCAGGGGAGAGCTGAGATCGGAAGAGCGGTTCAGCAGGAATGCC
3070	49360	49064	3071				primary	0	CTCC_HS10_122:7:2203:8491:6876/1_1	CAGCAGTGACTGCTCTCACCTTAGCTAGCCCGCTAACAACACTGAGGCAGGGGAGAGCTGAGATCGGAAGAGCGGTTCAGCAGGAATGCC
3070	49423	49127	3071				primary	0	CTCC_HS10_122:7:2205:17239:23589/1_1	CAGCAGTGACTGCTCTCACCTTAGCTAGCCCGCTAACAACACTGAGGCAGGGGAGAGCTGAGATCGGAAGAGCGGTTCAGCAGGAATGCC
3070	49470	49174	3071				primary	1	CTCC_HS10_122:7:1104:18177:10263/1_1	CAGCAGTGACTGCTCTCACCCTAGCTAGCCCGCTAACAACACTGAGGCAGGGGAGAGCTGAGATCGGAAGAGCGGTTCAGCAGGAATGCC
3070	49593	49297	3071				primary	1	CTCC_HS10_122:7:1108:8010:19553/1_1	CAGCAGTGACTGCTCTCACCCTAGCTAGCCCGCTAACAACACTGAGGCAGGGGAGAGCTGAGATCGGAAGAGCGGTTCAGCAGGAATGCC
3070	49668	49372	3071				primary	1	CTCC_HS10_122:7:1204:3762:20748/1_1	CAGCAGTGACTGCTCTCACCCTAGCTAGCCCGCTAACAACACTGAGGCAGGGGAGAGCTGAGATCGGAAGAGCGGTTCAGCAGGAATGCC
3070	49868	49572	3071				primary	1	CTCC_HS10_122:7:1301:5423:132428/1_1	CAGCAGTGACTGCTCTCACCCTAGCTAGCCCGCTAACAACACTGAGGCAGGGGAGAGCTGAGATCGGAAGAGCGGTTCAGCAGGAATGCC
3070	49869	49573	3071				primary	1	CTCC_HS10_122:7:1306:18532:109908/1_1	CAGCAGTGACTGCTCTCACCCTAGCTAGCCCGCTAACAACACTGAGGCAGGGGAGAGCTGAGATCGGAAGAGCGGTTCAGCAGGAATGCC
3070	49962	49666	3071				primary	1	CTCC_HS10_122:7:1308:19113:60688/1_1	CAGCAGTGACTGCTCTCACCCTAGCTAGCCCGCTAACAACACTGAGGCAGGGGAGAGCTGAGATCGGAAGAGCGGTTCAGCAGGAATGCC
3070	50073	49777	3071				primary	1	CTCC_HS10_122:7:2104:6510:150420/1_1	CAGCAGTGACTGCTCTCACCCTAGCTAGCCCGCTAACAACACTGAGGCAGGGGAGAGCTGAGATCGGAAGAGCGGTTCAGCAGGAATGCC
3070	50127	49831	3071				primary	1	CTCC_HS10_122:7:2304:2429:16346/1_1	CAGCAGTGACTGCTCTCACCCTAGCTAGCCCGCTAACAACACTGAGGCAGGGGAGAGCTGAGATCGGAAGAGCGGTTCAGCAGGAATGCC
3070	50144	49848	3071				primary	1	CTCC_HS10_122:7:2308:2237:120997/1_1	CAGCAGTGACTGCTCTCACCCTAGCTAGCCCGCTAACAACACTGAGGCAGGGGAGAGCTGAGATCGGAAGAGCGGTTCAGCAGGAATGCC
3070	50220	49924	3071				secondary		CTCC_HS10_122:7:2204:13206:50233/1_1	CAGCAGTGACTGCTCTCACCCTAGCTAGCCCGCTAACAACGCTGAGGCAGGGGAGAGCTGAGATCGGAAGAGCGGTTCAGCAGGAATGCC
3108			63166		0	+	consensus			CAGCGGACCCAAGGAAGCTTAGTGTCTAGTGTGAGGTTGTCTGTATGAGCGGTTCTCCTGAAAGCTGAGATCGGAAGAGCGGTTCAGCAG	0	0	0
3108			63166				model			OOOOOOOOOOOOOOOOOOOOOOOOOOOOOOOOOOOOOOOOEOOOOOOOOOOOOOOOOOOOOOOOOOOOOOOOOOOOOOOOOOOOOOOOOO
3108			63166				primary	0	TGCAAGGA_HS10_122:8:1105:13108:117805/1_1	CAGCGGACCCAAGGAAGCTTAGTGTCTAGTGTGAGGTTGTCTGTATGAGCGGTTCTCCTGAAAGCTGAGATCGGAAGAGCGGTTCAGCAG
3108			63166				primary	0	TGCAAGGA_HS10_122:8:1108:17787:157788/1_1	CAGCGGACCCAAGGAAGCTTAGTGTCTAGTGTGAGGTTGTCTGTATGAGCGGTTCTCCTGAAAGCTGAGATCGGAAGAGCGGTTCAGCAG
3108			63166				primary	0	TGCAAGGA_HS10_122:8:1202:13794:165624/1_1	CAGCGGACCCAAGGAAGCTTAGTGTCTAGTGTGAGGTTGTCTGTATGAGCGGTTCTCCTGAAAGCTGAGATCGGAAGAGCGGTTCAGCAG
3108			63166				primary	0	TGCAAGGA_HS10_122:8:1303:21022:42103/1_1	CAGCGGACCCAAGGAAGCTTAGTGTCTAGTGTGAGGTTGTCTGTATGAGCGGTTCTCCTGAAAGCTGAGATCGGAAGAGCGGTTCAGCAG
3108			63166				primary	0	TGCAAGGA_HS10_122:8:1305:6882:56251/1_1	CAGCGGACCCAAGGAAGCTTAGTGTCTAGTGTGAGGTTGTCTGTATGAGCGGTTCTCCTGAAAGCTGAGATCGGAAGAGCGGTTCAGCAG
3108			63166				primary	0	TGCAAGGA_HS10_122:8:2101:2360:98331/1_1	CAGCGGACCCAAGGAAGCTTAGTGTCTAGTGTGAGGTTGTCTGTATGAGCGGTTCTCCTGAAAGCTGAGATCGGAAGAGCGGTTCAGCAG
3108			63166				primary	0	TGCAAGGA_HS10_122:8:2108:20074:41425/1_1	CAGCGGACCCAAGGAAGCTTAGTGTCTAGTGTGAGGTTGTCTGTATGAGCGGTTCTCCTGAAAGCTGAGATCGGAAGAGCGGTTCAGCAG
3108			63166				primary	0	TGCAAGGA_HS10_122:8:2207:14536:29739/1_1	CAGCGGACCCAAGGAAGCTTAGTGTCTAGTGTGAGGTTGTCTGTATGAGCGGTTCTCCTGAAAGCTGAGATCGGAAGAGCGGTTCAGCAG
3108			63166				primary	0	TGCAAGGA_HS10_122:8:2304:21283:158528/1_1	CAGCGGACCCAAGGAAGCTTAGTGTCTAGTGTGAGGTTGTCTGTATGAGCGGTTCTCCTGAAAGCTGAGATCGGAAGAGCGGTTCAGCAG
3108			63166				primary	0	TGCAAGGA_HS10_122:8:2305:11656:10516/1_1	CAGCGGACCCAAGGAAGCTTAGTGTCTAGTGTGAGGTTGTCTGTATGAGCGGTTCTCCTGAAAGCTGAGATCGGAAGAGCGGTTCAGCAG
3108			63166				primary	0	TGCAAGGA_HS10_122:8:2305:16559:152019/1_1	CAGCGGACCCAAGGAAGCTTAGTGTCTAGTGTGAGGTTGTCTGTATGAGCGGTTCTCCTGAAAGCTGAGATCGGAAGAGCGGTTCAGCAG
3108			63166				primary	1	TGCAAGGA_HS10_122:8:1107:19694:8744/1_1	CAGCGGACCCAAGGAAGCTTAGTGTCTAGTGTGAGGTTGTTTGTATGAGCGGTTCTCCTGAAAGCTGAGATCGGAAGAGCGGTTCAGCAG
3108			63166				primary	1	TGCAAGGA_HS10_122:8:1201:11334:37115/1_1	CAGCGGACCCAAGGAAGCTTAGTGTCTAGTGTGAGGTTGTTTGTATGAGCGGTTCTCCTGAAAGCTGAGATCGGAAGAGCGGTTCAGCAG
3108			63166				primary	1	TGCAAGGA_HS10_122:8:1205:6380:44139/1_1	CAGCGGACCCAAGGAAGCTTAGTGTCTAGTGTGAGGTTGTTTGTATGAGCGGTTCTCCTGAAAGCTGAGATCGGAAGAGCGGTTCAGCAG
3108			63166				primary	1	TGCAAGGA_HS10_122:8:2103:3578:78944/1_1	CAGCGGACCCAAGGAAGCTTAGTGTCTAGTGTGAGGTTGTTTGTATGAGCGGTTCTCCTGAAAGCTGAGATCGGAAGAGCGGTTCAGCAG
3108			63166				primary	1	TGCAAGGA_HS10_122:8:2202:11665:31019/1_1	CAGCGGACCCAAGGAAGCTTAGTGTCTAGTGTGAGGTTGTTTGTATGAGCGGTTCTCCTGAAAGCTGAGATCGGAAGAGCGGTTCAGCAG
3108			63166				primary	1	TGCAAGGA_HS10_122:8:2206:3570:35271/1_1	CAGCGGACCCAAGGAAGCTTAGTGTCTAGTGTGAGGTTGTTTGTATGAGCGGTTCTCCTGAAAGCTGAGATCGGAAGAGCGGTTCAGCAG
3108			63166				primary	1	TGCAAGGA_HS10_122:8:2207:9299:70774/1_1	CAGCGGACCCAAGGAAGCTTAGTGTCTAGTGTGAGGTTGTTTGTATGAGCGGTTCTCCTGAAAGCTGAGATCGGAAGAGCGGTTCAGCAG
3108			63166				primary	1	TGCAAGGA_HS10_122:8:2305:10401:185973/1_1	CAGCGGACCCAAGGAAGCTTAGTGTCTAGTGTGAGGTTGTTTGTATGAGCGGTTCTCCTGAAAGCTGAGATCGGAAGAGCGGTTCAGCAG
3108			63166				secondary		TGCAAGGA_HS10_122:8:2105:4493:140457/1_1	CAGCGGACCCAAGGAAGCTTAGTGTCTAGTGTGAGGGTGTCTGTATGAGCGGTTCTCCTGAAAGCTGAGATCGGAAGAGCGGTTCAGCAG
3108			63166				secondary		TGCAAGGA_HS10_122:8:2106:12711:171157/1_1	CAGCGGACCCAAGGAAGCTTAGTGTCTAGTGTGAGGTTGTCTGTATGAGCGGTTCTCCTGAAAGCTGAGATCGGAAGAGGGGTTCAGCAG
3108			63166				secondary		TGCAAGGA_HS10_122:8:2107:2939:18447/1_1	CAGCGGACCCAAGGAAGCTTAGTGTCTAGTGTGAGGTTGTTTGTATGAGCGGTTCTCCTGAAAGCTGAGATCGGAAGTGCGGTTCAGCAG
3108	50418	50116	3109		0	+	consensus			CAGCGGACCCAAGGAAGCTTAGTGTCTAGTGTGAGGTTGTTTGTATGAGCGGTTCTCCTGAAAGCTGAGATCGGAAGAGCGGTTCAGCAG	0	0	0
3108	50725	50421	3109				model			OOOOOOOOOOOOOOOOOOOOOOOOOOOOOOOOOOOOOOOOOOOOOOOOOOOOOOOOOOOOOOOOOOOOOOOOOOOOOOOOOOOOOOOOOO
3108	50772	50468	3109				primary	0	CTCC_HS10_122:7:1201:2008:124402/1_1	CAGCGGACCCAAGGAAGCTTAGTGTCTAGTGTGAGGTTGTTTGTATGAGCGGTTCTCCTGAAAGCTGAGATCGGAAGAGCGGTTCAGCAG
3108	50865	50561	3109				primary	0	CTCC_HS10_122:7:1204:21290:79346/1_1	CAGCGGACCCAAGGAAGCTTAGTGTCTAGTGTGAGGTTGTTTGTATGAGCGGTTCTCCTGAAAGCTGAGATCGGAAGAGCGGTTCAGCAG
3108	50912	50608	3109				primary	0	CTCC_HS10_122:7:1206:17012:110429/1_1	CAGCGGACCCAAGGAAGCTTAGTGTCTAGTGTGAGGTTGTTTGTATGAGCGGTTCTCCTGAAAGCTGAGATCGGAAGAGCGGTTCAGCAG
3108	50949	50645	3109				primary	0	CTCC_HS10_122:7:1207:15333:71965/1_1	CAGCGGACCCAAGGAAGCTTAGTGTCTAGTGTGAGGTTGTTTGTATGAGCGGTTCTCCTGAAAGCTGAGATCGGAAGAGCGGTTCAGCAG
3108	51019	50715	3109				primary	0	CTCC_HS10_122:7:1304:11540:6900/1_1	CAGCGGACCCAAGGAAGCTTAGTGTCTAGTGTGAGGTTGTTTGTATGAGCGGTTCTCCTGAAAGCTGAGATCGGAAGAGCGGTTCAGCAG
3108	51076	50772	3109				primary	0	CTCC_HS10_122:7:1305:9006:68506/1_1	CAGCGGACCCAAGGAAGCTTAGTGTCTAGTGTGAGGTTGTTTGTATGAGCGGTTCTCCTGAAAGCTGAGATCGGAAGAGCGGTTCAGCAG
3108	51126	50822	3109				primary	0	CTCC_HS10_122:7:1307:6355:26390/1_1	CAGCGGACCCAAGGAAGCTTAGTGTCTAGTGTGAGGTTGTTTGTATGAGCGGTTCTCCTGAAAGCTGAGATCGGAAGAGCGGTTCAGCAG
3108	51189	50885	3109				primary	0	CTCC_HS10_122:7:2103:12914:175513/1_1	CAGCGGACCCAAGGAAGCTTAGTGTCTAGTGTGAGGTTGTTTGTATGAGCGGTTCTCCTGAAAGCTGAGATCGGAAGAGCGGTTCAGCAG
3108	51219	50915	3109				primary	0	CTCC_HS10_122:7:2107:8627:153792/1_1	CAGCGGACCCAAGGAAGCTTAGTGTCTAGTGTGAGGTTGTTTGTATGAGCGGTTCTCCTGAAAGCTGAGATCGGAAGAGCGGTTCAGCAG
3108	51261	50957	3109				primary	0	CTCC_HS10_122:7:2202:20989:181004/1_1	CAGCGGACCCAAGGAAGCTTAGTGTCTAGTGTGAGGTTGTTTGTATGAGCGGTTCTCCTGAAAGCTGAGATCGGAAGAGCGGTTCAGCAG
3108	51285	50981	3109				primary	0	CTCC_HS10_122:7:2208:12244:156915/1_1	CAGCGGACCCAAGGAAGCTTAGTGTCTAGTGTGAGGTTGTTTGTATGAGCGGTTCTCCTGAAAGCTGAGATCGGAAGAGCGGTTCAGCAG
3108	51293	50989	3109				primary	0	CTCC_HS10_122:7:2302:17729:128836/1_1	CAGCGGACCCAAGGAAGCTTAGTGTCTAGTGTGAGGTTGTTTGTATGAGCGGTTCTCCTGAAAGCTGAGATCGGAAGAGCGGTTCAGCAG
3108	51421	51115	3109				primary	0	CTCC_HS10_122:7:2302:4882:169548/1_1	CAGCGGACCCAAGGAAGCTTAGTGTCTAGTGTGAGGTTGTTTGTATGAGCGGTTCTCCTGAAAGCTGAGATCGGAAGAGCGGTTCAGCAG
3108	51472	51166	3109				primary	0	CTCC_HS10_122:7:2304:1434:124130/1_1	CAGCGGACCCAAGGAAGCTTAGTGTCTAGTGTGAGGTTGTTTGTATGAGCGGTTCTCCTGAAAGCTGAGATCGGAAGAGCGGTTCAGCAG
3108	51524	51217	3109				primary	0	CTCC_HS10_122:7:2308:19180:120475/1_1	CAGCGGACCCAAGGAAGCTTAGTGTCTAGTGTGAGGTTGTTTGTATGAGCGGTTCTCCTGAAAGCTGAGATCGGAAGAGCGGTTCAGCAG
3108	51534	51227	3109				secondary		CTCC_HS10_122:7:1303:9758:191731/1_1	CAGCGGACCCAAGGAAGCTTAGTGTCTAGTGTGAGGTTGTTTGTATGAGCGGTTCTCCTGAAAGCTGAGATCGGAAGAGCGGTTCGCAGG
3108	51563	51256	3109				secondary		CTCC_HS10_122:7:1302:2925:197326/1_1	CAGCGGACCCAAGGAAGCTTAGTGTCTAGGGTGAGGTTGTTTGTATGAGCGGTTCTCCTGAAAGCTGAGATCGGAAGAGCGGTTCAGCAG
3108	51671	51363	3109				secondary		CTCC_HS10_122:7:1302:6011:89724/1_1	CAGCGGACCCAAGGAAGCTTAGTGTCTAGTGGGAGGTTGTTTGTATGAGCGGTTCTCCTGAAAGCTGAGATCGGAAGAGCGGTTCAGCAG
3108	51675	51367	3109				secondary		CTCC_HS10_122:7:1305:8156:143118/1_1	CAGCGGACCCAAGGAAGCTTAGTGTCTAGTGTGAGGTTGTTTGTATGAGCGGTTCTCCTGAAAGCAGAGATCGGAAGAGCGGTTCAGCAG
3122	165155		214568		0	+	consensus			CAGCTTCTGCTCATCTTGGTTTCAAATCAAAAGCTGTTTCCAAGCCCAGCACATTCCAGCCTGCCTGCTGAGATCGGAAGAGCGGTTCAG	0	0	0
3122	173736		214568				model			OOOOOOOOOOOOOOOOOOOOOOOOOOOOOOOOOOOOOOOOOOOOOOOOOOOOOOOOOOOOOOOOOOOOOOOOOOOOOOOOOOOOOOOOOO
3122	22718		214568				primary	0	TGCAAGGA_HS10_122:8:1102:8469:183841/1_1	CAGCTTCTGCTCATCTTGGTTTCAAATCAAAAGCTGTTTCCAAGCCCAGCACATTCCAGCCTGCCTGCTGAGATCGGAAGAGCGGTTCAG
3122	229766		214568				primary	0	TGCAAGGA_HS10_122:8:1105:19645:157293/1_1	CAGCTTCTGCTCATCTTGGTTTCAAATCAAAAGCTGTTTCCAAGCCCAGCACATTCCAGCCTGCCTGCTGAGATCGGAAGAGCGGTTCAG
3122	201168		214568				primary	0	TGCAAGGA_HS10_122:8:1106:6674:59355/1_1	CAGCTTCTGCTCATCTTGGTTTCAAATCAAAAGCTGTTTCCAAGCCCAGCACATTCCAGCCTGCCTGCTGAGATCGGAAGAGCGGTTCAG
3122	111502		214568				primary	0	TGCAAGGA_HS10_122:8:1307:8806:134035/1_1	CAGCTTCTGCTCATCTTGGTTTCAAATCAAAAGCTGTTTCCAAGCCCAGCACATTCCAGCCTGCCTGCTGAGATCGGAAGAGCGGTTCAG
3122	184239		214568				primary	0	TGCAAGGA_HS10_122:8:2104:17010:18208/1_1	CAGCTTCTGCTCATCTTGGTTTCAAATCAAAAGCTGTTTCCAAGCCCAGCACATTCCAGCCTGCCTGCTGAGATCGGAAGAGCGGTTCAG
3122	55012		214568				primary	0	TGCAAGGA_HS10_122:8:2107:14745:54360/1_1	CAGCTTCTGCTCATCTTGGTTTCAAATCAAAAGCTGTTTCCAAGCCCAGCACATTCCAGCCTGCCTGCTGAGATCGGAAGAGCGGTTCAG
3122	162432		214568				primary	0	TGCAAGGA_HS10_122:8:2108:15923:42113/1_1	CAGCTTCTGCTCATCTTGGTTTCAAATCAAAAGCTGTTTCCAAGCCCAGCACATTCCAGCCTGCCTGCTGAGATCGGAAGAGCGGTTCAG
3122	86357		214568				primary	0	TGCAAGGA_HS10_122:8:2204:17492:41779/1_1	CAGCTTCTGCTCATCTTGGTTTCAAATCAAAAGCTGTTTCCAAGCCCAGCACATTCCAGCCTGCCTGCTGAGATCGGAAGAGCGGTTCAG
3122	219984		214568				primary	0	TGCAAGGA_HS10_122:8:2207:6670:189178/1_1	CAGCTTCTGCTCATCTTGGTTTCAAATCAAAAGCTGTTTCCAAGCCCAGCACATTCCAGCCTGCCTGCTGAGATCGGAAGAGCGGTTCAG
3122	14735		214568				primary	0	TGCAAGGA_HS10_122:8:2305:16702:153971/1_1	CAGCTTCTGCTCATCTTGGTTTCAAATCAAAAGCTGTTTCCAAGCCCAGCACATTCCAGCCTGCCTGCTGAGATCGGAAGAGCGGTTCAG
3122	71998		214568				primary	0	TGCAAGGA_HS10_122:8:2308:2338:40049/1_1	CAGCTTCTGCTCATCTTGGTTTCAAATCAAAAGCTGTTTCCAAGCCCAGCACATTCCAGCCTGCCTGCTGAGATCGGAAGAGCGGTTCAG
3122	52997		214568				secondary		TGCAAGGA_HS10_122:8:1108:8927:22769/1_1	CAGCTTCTGCTCATCTTGGTTTCAAATCAAAAGCTGTTTCCAAGCCCAGCACGTTCCAGCCTGCCTGCTGAGATCGGAAGAGCGGTTCAG
3122	56447		214568				secondary		TGCAAGGA_HS10_122:8:2108:6930:133587/1_1	CAGCTTCTGCTCATCTTGGTTTCAAATCAAAAGCTGTTTCCAAGCCCAGCACCTTCCAGCCTGCCTCCTGAGATCGGAAGAGCGGTTCAG
3122	51751	51442	3123		0	+	consensus			CAGCTTCTGCTCATCTTGGTTTCAAATCAAAAGCTGTTTCCAAGCCCAGCACATTCCAGCCTGCCTGCTGAGATCGGAAGAGCGGTTCAG	0	0	0
3122	51800	51491	3123				model			OOOOOOOOOOOOOOOOOOOOOOOOOOOOOOOOOOOOOOOOOOOOOOOOOOOOOOOEOOOOOOOOOOOOOOOOOOOOOOOOOOOOOOOOOO
3122	51801	51492	3123				primary	0	CTCC_HS10_122:7:1105:13623:16540/1_1	CAGCTTCTGCTCATCTTGGTTTCAAATCAAAAGCTGTTTCCAAGCCCAGCACATTCCAGCCTGCCTGCTGAGATCGGAAGAGCGGTTCAG
3122	51833	51524	3123				primary	0	CTCC_HS10_122:7:1203:17043:155742/1_1	CAGCTTCTGCTCATCTTGGTTTCAAATCAAAAGCTGTTTCCAAGCCCAGCACATTCCAGCCTGCCTGCTGAGATCGGAAGAGCGGTTCAG
3122	51854	51545	3123				primary	0	CTCC_HS10_122:7:1207:3545:139351/1_1	CAGCTTCTGCTCATCTTGGTTTCAAATCAAAAGCTGTTTCCAAGCCCAGCACATTCCAGCCTGCCTGCTGAGATCGGAAGAGCGGTTCAG
3122	51917	51608	3123				primary	0	CTCC_HS10_122:7:2105:1303:61312/1_1	CAGCTTCTGCTCATCTTGGTTTCAAATCAAAAGCTGTTTCCAAGCCCAGCACATTCCAGCCTGCCTGCTGAGATCGGAAGAGCGGTTCAG
3122	52004	51695	3123				primary	0	CTCC_HS10_122:7:2108:1840:34873/1_1	CAGCTTCTGCTCATCTTGGTTTCAAATCAAAAGCTGTTTCCAAGCCCAGCACATTCCAGCCTGCCTGCTGAGATCGGAAGAGCGGTTCAG
3122	52036	51727	3123				primary	0	CTCC_HS10_122:7:2202:18219:66150/1_1	CAGCTTCTGCTCATCTTGGTTTCAAATCAAAAGCTGTTTCCAAGCCCAGCACATTCCAGCCTGCCTGCTGAGATCGGAAGAGCGGTTCAG
3122	52066	51757	3123				primary	1	CTCC_HS10_122:7:1104:15668:63191/1_1	CAGCTTCTGCTCATCTTGGTTTCAAATCAAAAGCTGTTTCCAAGCCCAGCACATTTCAGCCTGCCTGCTGAGATCGGAAGAGCGGTTCAG
3122	52125	51816	3123				primary	1	CTCC_HS10_122:7:1201:19807:7892/1_1	CAGCTTCTGCTCATCTTGGTTTCAAATCAAAAGCTGTTTCCAAGCCCAGCACATTTCAGCCTGCCTGCTGAGATCGGAAGAGCGGTTCAG
3122	52126	51817	3123				primary	1	CTCC_HS10_122:7:1206:3580:189123/1_1	CAGCTTCTGCTCATCTTGGTTTCAAATCAAAAGCTGTTTCCAAGCCCAGCACATTTCAGCCTGCCTGCTGAGATCGGAAGAGCGGTTCAG
3122	52208	51898	3123				primary	1	CTCC_HS10_122:7:1307:7591:30763/1_1	CAGCTTCTGCTCATCTTGGTTTCAAATCAAAAGCTGTTTCCAAGCCCAGCACATTTCAGCCTGCCTGCTGAGATCGGAAGAGCGGTTCAG
3122	52222	51912	3123				primary	1	CTCC_HS10_122:7:2104:12932:85328/1_1	CAGCTTCTGCTCATCTTGGTTTCAAATCAAAAGCTGTTTCCAAGCCCAGCACATTTCAGCCTGCCTGCTGAGATCGGAAGAGCGGTTCAG
3122	52310	52000	3123				primary	1	CTCC_HS10_122:7:2203:5086:47050/1_1	CAGCTTCTGCTCATCTTGGTTTCAAATCAAAAGCTGTTTCCAAGCCCAGCACATTTCAGCCTGCCTGCTGAGATCGGAAGAGCGGTTCAG
3122	52370	52060	3123				primary	1	CTCC_HS10_122:7:2303:6328:134814/1_1	CAGCTTCTGCTCATCTTGGTTTCAAATCAAAAGCTGTTTCCAAGCCCAGCACATTTCAGCCTGCCTGCTGAGATCGGAAGAGCGGTTCAG
3122	52507	52194	3123				secondary		CTCC_HS10_122:7:2204:13532:131806/1_1	CAGCTTCTGCTCATCTTGGTTTCAAATCAAAAGCTGTTTCCAAGCCCAGCACATTCCAGCCTGCCTGCAGAGATCGGAAGAGCGGTTCAG
3163			163779		0	+	consensus			CAGCACAGAGGCTCATGGTTAACAGGTAGGACCATACCGCAGACAGGTAGGATCTCTGCTGAGATCGGAAGAGCGGTTCAGCAGGAATGC	0	0	0
3163			163779				model			OOOOOOOOOOOOOOOOOOOOOOOOOOOOOEOOOOOOOOOOOOOOOOOOOOOOOOOOOOOOOOOOOOOOOOOOOOOOOOOOOOOOOOOOOO
3163			163779				primary	0	TGCAAGGA_HS10_122:8:1107:8745:132504/1_1	CAGCACAGAGGCTCATGGTTAACAGGTAGGACCATACCGCAGACAGGTAGGATCTCTGCTGAGATCGGAAGAGCGGTTCAGCAGGAATGC
3163			163779				primary	0	TGCAAGGA_HS10_122:8:1307:11027:43399/1_1	CAGCACAGAGGCTCATGGTTAACAGGTAGGACCATACCGCAGACAGGTAGGATCTCTGCTGAGATCGGAAGAGCGGTTCAGCAGGAATGC
3163			163779				primary	0	TGCAAGGA_HS10_122:8:2106:3595:85972/1_1	CAGCACAGAGGCTCATGGTTAACAGGTAGGACCATACCGCAGACAGGTAGGATCTCTGCTGAGATCGGAAGAGCGGTTCAGCAGGAATGC
3163			163779				primary	0	TGCAAGGA_HS10_122:8:2206:12965:141836/1_1	CAGCACAGAGGCTCATGGTTAACAGGTAGGACCATACCGCAGACAGGTAGGATCTCTGCTGAGATCGGAAGAGCGGTTCAGCAGGAATGC
3163			163779				primary	0	TGCAAGGA_HS10_122:8:2208:19696:9783/1_1	CAGCACAGAGGCTCATGGTTAACAGGTAGGACCATACCGCAGACAGGTAGGATCTCTGCTGAGATCGGAAGAGCGGTTCAGCAGGAATGC
3163			163779				primary	0	TGCAAGGA_HS10_122:8:2208:8915:110468/1_1	CAGCACAGAGGCTCATGGTTAACAGGTAGGACCATACCGCAGACAGGTAGGATCTCTGCTGAGATCGGAAGAGCGGTTCAGCAGGAATGC
3163			163779				primary	0	TGCAAGGA_HS10_122:8:2308:19541:146163/1_1	CAGCACAGAGGCTCATGGTTAACAGGTAGGACCATACCGCAGACAGGTAGGATCTCTGCTGAGATCGGAAGAGCGGTTCAGCAGGAATGC
3163			163779				secondary		TGCAAGGA_HS10_122:8:2303:2135:92468/1_1	CAGCACAGAGGCTCATGGTTAACAGGTAGGACCATACCGCAGACATGTAGGATCTCTGCTGAGATCGGAAGAGCGGTTCAGCAGGAATGC
3163			163779				secondary		TGCAAGGA_HS10_122:8:2108:6935:125299/1_1	CAGCACAGAGGCTCATGGTTAACAGGTAGTACCATACCGCAGACAGGTAGGATCTCTGCTGAGATCGGAAGAGCGGTTCAGCAGGAATGC
3163			163779				secondary		TGCAAGGA_HS10_122:8:2201:15983:9825/1_1	CAGCACAGAGGCTCATGGTTAACAGGTAGTACCATACCGCAGACAGGTAGGATCTCTGCTGAGATCGGAAGAGCGGTTCAGCAGGAATGC
3163			163779				secondary		TGCAAGGA_HS10_122:8:2203:9720:171694/1_1	CAGCACAGAGGCTCATGGTTAACAGGTAGTACCATACCGCAGACAGGTAGGATCTCTGCTGAGATCGGAAGAGCGGTTCAGCAGGAATGC
3163	52529	52216	3164		0	+	consensus			CAGCACAGAGGCTCATGGTTAACAGGTAGTACCATACCGCAGACAGGTAGGATCTCTGCTGAGATCGGAAGAGCGGTTCAGCAGGAATGC	0	0	0
3163	52548	52235	3164				model			OOOOOOOOOOOOOOOOOOOOOOOOOOOOOOOOOOOOOOOOOOOOOOOOOOOOOOOOOOOOOOOOOOOOOOOOOOOOOOOOOOOOOOOOOO
3163	52711	52398	3164				primary	0	CTCC_HS10_122:7:1101:4998:91148/1_1	CAGCACAGAGGCTCATGGTTAACAGGTAGTACCATACCGCAGACAGGTAGGATCTCTGCTGAGATCGGAAGAGCGGTTCAGCAGGAATGC
3163	52721	52408	3164				primary	0	CTCC_HS10_122:7:1104:15498:120609/1_1	CAGCACAGAGGCTCATGGTTAACAGGTAGTACCATACCGCAGACAGGTAGGATCTCTGCTGAGATCGGAAGAGCGGTTCAGCAGGAATGC
3163	52764	52451	3164				primary	0	CTCC_HS10_122:7:1205:5646:149233/1_1	CAGCACAGAGGCTCATGGTTAACAGGTAGTACCATACCGCAGACAGGTAGGATCTCTGCTGAGATCGGAAGAGCGGTTCAGCAGGAATGC
3163	52818	52505	3164				primary	0	CTCC_HS10_122:7:2108:11767:65735/1_1	CAGCACAGAGGCTCATGGTTAACAGGTAGTACCATACCGCAGACAGGTAGGATCTCTGCTGAGATCGGAAGAGCGGTTCAGCAGGAATGC
3163	52821	52508	3164				primary	0	CTCC_HS10_122:7:2207:11478:98135/1_1	CAGCACAGAGGCTCATGGTTAACAGGTAGTACCATACCGCAGACAGGTAGGATCTCTGCTGAGATCGGAAGAGCGGTTCAGCAGGAATGC
3163	52871	52558	3164				primary	0	CTCC_HS10_122:7:2303:11851:181501/1_1	CAGCACAGAGGCTCATGGTTAACAGGTAGTACCATACCGCAGACAGGTAGGATCTCTGCTGAGATCGGAAGAGCGGTTCAGCAGGAATGC
3163	53077	52764	3164				primary	0	CTCC_HS10_122:7:2308:16001:128082/1_1	CAGCACAGAGGCTCATGGTTAACAGGTAGTACCATACCGCAGACAGGTAGGATCTCTGCTGAGATCGGAAGAGCGGTTCAGCAGGAATGC
3163	53233	52920	3164				primary	0	CTCC_HS10_122:7:2308:18052:83706/1_1	CAGCACAGAGGCTCATGGTTAACAGGTAGTACCATACCGCAGACAGGTAGGATCTCTGCTGAGATCGGAAGAGCGGTTCAGCAGGAATGC
3163	53259	52946	3164				primary	0	CTCC_HS10_122:7:2308:18238:159416/1_1	CAGCACAGAGGCTCATGGTTAACAGGTAGTACCATACCGCAGACAGGTAGGATCTCTGCTGAGATCGGAAGAGCGGTTCAGCAGGAATGC
3198			142433		0	+	consensus			CTGCTCCACCCCGGTGGTGAAGGAGCGGTACTGCAGTCCTTCAGGCTGAGATCGGAAGAGCGGTTCAGCAGGAATGCCGAGACCGATCTC	0	0	0
3198			142433				model			OOOOOOOOOOOOOOOOOOOOOOOOOOOOOOOOOOOOOOOEOOOOOOOOOOOOOOOOOOOOOOOOOOOOOOOOOOOOOOOOOOOOOOOOOO
3198			142433				primary	0	TGCAAGGA_HS10_122:8:1102:18175:66574/1_1	CTGCTCCACCCCGGTGGTGAAGGAGCGGTACTGCAGTCCGTCAGGCTGAGATCGGAAGAGCGGTTCAGCAGGAATGCCGAGACCGATCTC
3198			142433				primary	0	TGCAAGGA_HS10_122:8:1103:14728:125932/1_1	CTGCTCCACCCCGGTGGTGAAGGAGCGGTACTGCAGTCCGTCAGGCTGAGATCGGAAGAGCGGTTCAGCAGGAATGCCGAGACCGATCTC
3198			142433				primary	0	TGCAAGGA_HS10_122:8:1103:20208:130747/1_1	CTGCTCCACCCCGGTGGTGAAGGAGCGGTACTGCAGTCCGTCAGGCTGAGATCGGAAGAGCGGTTCAGCAGGAATGCCGAGACCGATCTC
3198			142433				primary	0	TGCAAGGA_HS10_122:8:1103:5759:53150/1_1	CTGCTCCACCCCGGTGGTGAAGGAGCGGTACTGCAGTCCGTCAGGCTGAGATCGGAAGAGCGGTTCAGCAGGAATGCCGAGACCGATCTC
3198			142433				primary	0	TGCAAGGA_HS10_122:8:1106:5728:54791/1_1	CTGCTCCACCCCGGTGGTGAAGGAGCGGTACTGCAGTCCGTCAGGCTGAGATCGGAAGAGCGGTTCAGCAGGAATGCCGAGACCGATCTC
3198			142433				primary	0	TGCAAGGA_HS10_122:8:1202:19752:160531/1_1	CTGCTCCACCCCGGTGGTGAAGGAGCGGTACTGCAGTCCGTCAGGCTGAGATCGGAAGAGCGGTTCAGCAGGAATGCCGAGACCGATCTC
3198			142433				primary	0	TGCAAGGA_HS10_122:8:1207:13758:104003/1_1	CTGCTCCACCCCGGTGGTGAAGGAGCGGTACTGCAGTCCGTCAGGCTGAGATCGGAAGAGCGGTTCAGCAGGAATGCCGAGACCGATCTC
3198			142433				primary	0	TGCAAGGA_HS10_122:8:1207:8725:42493/1_1	CTGCTCCACCCCGGTGGTGAAGGAGCGGTACTGCAGTCCGTCAGGCTGAGATCGGAAGAGCGGTTCAGCAGGAATGCCGAGACCGATCTC
3198			142433				primary	0	TGCAAGGA_HS10_122:8:1301:10562:26497/1_1	CTGCTCCACCCCGGTGGTGAAGGAGCGGTACTGCAGTCCGTCAGGCTGAGATCGGAAGAGCGGTTCAGCAGGAATGCCGAGACCGATCTC
3198			142433				primary	0	TGCAAGGA_HS10_122:8:1306:10421:176527/1_1	CTGCTCCACCCCGGTGGTGAAGGAGCGGTACTGCAGTCCGTCAGGCTGAGATCGGAAGAGCGGTTCAGCAGGAATGCCGAGACCGATCTC
3198			142433				primary	0	TGCAAGGA_HS10_122:8:1306:14226:185708/1_1	CTGCTCCACCCCGGTGGTGAAGGAGCGGTACTGCAGTCCGTCAGGCTGAGATCGGAAGAGCGGTTCAGCAGGAATGCCGAGACCGATCTC
3198			142433				primary	0	TGCAAGGA_HS10_122:8:2204:19449:128144/1_1	CTGCTCCACCCCGGTGGTGAAGGAGCGGTACTGCAGTCCGTCAGGCTGAGATCGGAAGAGCGGTTCAGCAGGAATGCCGAGACCGATCTC
3198			142433				primary	0	TGCAAGGA_HS10_122:8:2301:18096:184600/1_1	CTGCTCCACCCCGGTGGTGAAGGAGCGGTACTGCAGTCCGTCAGGCTGAGATCGGAAGAGCGGTTCAGCAGGAATGCCGAGACCGATCTC
3198			142433				primary	1	TGCAAGGA_HS10_122:8:1103:7458:135518/1_1	CTGCTCCACCCCGGTGGTGAAGGAGCGGTACTGCAGTCCTTCAGGCTGAGATCGGAAGAGCGGTTCAGCAGGAATGCCGAGACCGATCTC
3198			142433				primary	1	TGCAAGGA_HS10_122:8:1106:17493:148418/1_1	CTGCTCCACCCCGGTGGTGAAGGAGCGGTACTGCAGTCCTTCAGGCTGAGATCGGAAGAGCGGTTCAGCAGGAATGCCGAGACCGATCTC
3198			142433				primary	1	TGCAAGGA_HS10_122:8:1108:8345:17082/1_1	CTGCTCCACCCCGGTGGTGAAGGAGCGGTACTGCAGTCCTTCAGGCTGAGATCGGAAGAGCGGTTCAGCAGGAATGCCGAGACCGATCTC
3198			142433				primary	1	TGCAAGGA_HS10_122:8:1201:2796:94866/1_1	CTGCTCCACCCCGGTGGTGAAGGAGCGGTACTGCAGTCCTTCAGGCTGAGATCGGAAGAGCGGTTCAGCAGGAATGCCGAGACCGATCTC
3198			142433				primary	1	TGCAAGGA_HS10_122:8:1206:17819:140741/1_1	CTGCTCCACCCCGGTGGTGAAGGAGCGGTACTGCAGTCCTTCAGGCTGAGATCGGAAGAGCGGTTCAGCAGGAATGCCGAGACCGATCTC
3198			142433				primary	1	TGCAAGGA_HS10_122:8:1208:5386:51978/1_1	CTGCTCCACCCCGGTGGTGAAGGAGCGGTACTGCAGTCCTTCAGGCTGAGATCGGAAGAGCGGTTCAGCAGGAATGCCGAGACCGATCTC
3198			142433				primary	1	TGCAAGGA_HS10_122:8:1301:10256:126535/1_1	CTGCTCCACCCCGGTGGTGAAGGAGCGGTACTGCAGTCCTTCAGGCTGAGATCGGAAGAGCGGTTCAGCAGGAATGCCGAGACCGATCTC
3198			142433				primary	1	TGCAAGGA_HS10_122:8:1302:19028:67680/1_1	CTGCTCCACCCCGGTGGTGAAGGAGCGGTACTGCAGTCCTTCAGGCTGAGATCGGAAGAGCGGTTCAGCAGGAATGCCGAGACCGATCTC
3198			142433				primary	1	TGCAAGGA_HS10_122:8:1303:6656:20635/1_1	CTGCTCCACCCCGGTGGTGAAGGAGCGGTACTGCAGTCCTTCAGGCTGAGATCGGAAGAGCGGTTCAGCAGGAATGCCGAGACCGATCTC
3198			142433				primary	1	TGCAAGGA_HS10_122:8:2106:13014:76793/1_1	CTGCTCCACCCCGGTGGTGAAGGAGCGGTACTGCAGTCCTTCAGGCTGAGATCGGAAGAGCGGTTCAGCAGGAATGCCGAGACCGATCTC
3198			142433				primary	1	TGCAAGGA_HS10_122:8:2107:4581:113122/1_1	CTGCTCCACCCCGGTGGTGAAGGAGCGGTACTGCAGTCCTTCAGGCTGAGATCGGAAGAGCGGTTCAGCAGGAATGCCGAGACCGATCTC
3198			142433				primary	1	TGCAAGGA_HS10_122:8:2201:13993:152075/1_1	CTGCTCCACCCCGGTGGTGAAGGAGCGGTACTGCAGTCCTTCAGGCTGAGATCGGAAGAGCGGTTCAGCAGGAATGCCGAGACCGATCTC
3198			142433				primary	1	TGCAAGGA_HS10_122:8:2201:4400:179044/1_1	CTGCTCCACCCCGGTGGTGAAGGAGCGGTACTGCAGTCCTTCAGGCTGAGATCGGAAGAGCGGTTCAGCAGGAATGCCGAGACCGATCTC
3198			142433				primary	1	TGCAAGGA_HS10_122:8:2202:16095:114418/1_1	CTGCTCCACCCCGGTGGTGAAGGAGCGGTACTGCAGTCCTTCAGGCTGAGATCGGAAGAGCGGTTCAGCAGGAATGCCGAGACCGATCTC
3198			142433				primary	1	TGCAAGGA_HS10_122:8:2205:12755:125747/1_1	CTGCTCCACCCCGGTGGTGAAGGAGCGGTACTGCAGTCCTTCAGGCTGAGATCGGAAGAGCGGTTCAGCAGGAATGCCGAGACCGATCTC
3198			142433				primary	1	TGCAAGGA_HS10_122:8:2205:9841:28440/1_1	CTGCTCCACCCCGGTGGTGAAGGAGCGGTACTGCAGTCCTTCAGGCTGAGATCGGAAGAGCGGTTCAGCAGGAATGCCGAGACCGATCTC
3198			142433				primary	1	TGCAAGGA_HS10_122:8:2206:4190:45722/1_1	CTGCTCCACCCCGGTGGTGAAGGAGCGGTACTGCAGTCCTTCAGGCTGAGATCGGAAGAGCGGTTCAGCAGGAATGCCGAGACCGATCTC
3198			142433				primary	1	TGCAAGGA_HS10_122:8:2207:4305:167594/1_1	CTGCTCCACCCCGGTGGTGAAGGAGCGGTACTGCAGTCCTTCAGGCTGAGATCGGAAGAGCGGTTCAGCAGGAATGCCGAGACCGATCTC
3198			142433				primary	1	TGCAAGGA_HS10_122:8:2302:13905:35915/1_1	CTGCTCCACCCCGGTGGTGAAGGAGCGGTACTGCAGTCCTTCAGGCTGAGATCGGAAGAGCGGTTCAGCAGGAATGCCGAGACCGATCTC
3198			142433				secondary		TGCAAGGA_HS10_122:8:2101:3895:30149/1_1	CTGCTCCACCCCGGTGGTGAAGGAGCGGTACTGCAGTCCGTCAGGCTGAGATCGGAAGAGCGGTTCAGCAGGAATGCCGAGACCGATCCC
3198			142433				secondary		TGCAAGGA_HS10_122:8:1208:6582:55729/1_1	CTGCTCCACCCCGGTGGTGAAGGAGCGGTACTGCAGTCCTTCAGGCTGAGATCGGAAGAGCGGTTCAGCAGGAATGCCGAGACCGATGTC
3198			142433				secondary		TGCAAGGA_HS10_122:8:2307:7288:188837/1_1	CTGCTCCACCCCGGTGGTGAAGGAGCGGTACTGCAGTCCTTCAGGCTGAGATCGGAAGAGCGGTTCAGCAGGAATGCCGAGACCGATTTC
3198	53278	52965	3199		0	+	consensus			CTGCTCCACCCCGGTGGTGAAGGAGCGGTACTGCAGTCCTTCAGGCTGAGATCGGAAGAGCGGTTCAGCAGGAATGCCGAGACCGATCTC	0	0	0
3198	53290	52977	3199				model			OOOOOOOOOOOOOOOOOOOOOOOOOOOOOOOOOOOOOOOOOOOOOOOOOOOOOOOOOOOOOOOOOOOOOOOOOOOOOOOOOOOOOOOOOO
3198	53392	53079	3199				primary	0	CTCC_HS10_122:7:1102:8827:195317/1_1	CTGCTCCACCCCGGTGGTGAAGGAGCGGTACTGCAGTCCTTCAGGCTGAGATCGGAAGAGCGGTTCAGCAGGAATGCCGAGACCGATCTC
3198	53399	53086	3199				primary	0	CTCC_HS10_122:7:1103:11180:67147/1_1	CTGCTCCACCCCGGTGGTGAAGGAGCGGTACTGCAGTCCTTCAGGCTGAGATCGGAAGAGCGGTTCAGCAGGAATGCCGAGACCGATCTC
3198	53440	53127	3199				primary	0	CTCC_HS10_122:7:1105:10622:48812/1_1	CTGCTCCACCCCGGTGGTGAAGGAGCGGTACTGCAGTCCTTCAGGCTGAGATCGGAAGAGCGGTTCAGCAGGAATGCCGAGACCGATCTC
3198	53478	53165	3199				primary	0	CTCC_HS10_122:7:1105:19707:88331/1_1	CTGCTCCACCCCGGTGGTGAAGGAGCGGTACTGCAGTCCTTCAGGCTGAGATCGGAAGAGCGGTTCAGCAGGAATGCCGAGACCGATCTC
3198	53489	53176	3199				primary	0	CTCC_HS10_122:7:1105:3744:95261/1_1	CTGCTCCACCCCGGTGGTGAAGGAGCGGTACTGCAGTCCTTCAGGCTGAGATCGGAAGAGCGGTTCAGCAGGAATGCCGAGACCGATCTC
3198	53512	53199	3199				primary	0	CTCC_HS10_122:7:1106:7176:88610/1_1	CTGCTCCACCCCGGTGGTGAAGGAGCGGTACTGCAGTCCTTCAGGCTGAGATCGGAAGAGCGGTTCAGCAGGAATGCCGAGACCGATCTC
3198	53515	53202	3199				primary	0	CTCC_HS10_122:7:1107:6039:194588/1_1	CTGCTCCACCCCGGTGGTGAAGGAGCGGTACTGCAGTCCTTCAGGCTGAGATCGGAAGAGCGGTTCAGCAGGAATGCCGAGACCGATCTC
3198	53524	53211	3199				primary	0	CTCC_HS10_122:7:1107:7216:102729/1_1	CTGCTCCACCCCGGTGGTGAAGGAGCGGTACTGCAGTCCTTCAGGCTGAGATCGGAAGAGCGGTTCAGCAGGAATGCCGAGACCGATCTC
3198	53528	53215	3199				primary	0	CTCC_HS10_122:7:1203:2851:71448/1_1	CTGCTCCACCCCGGTGGTGAAGGAGCGGTACTGCAGTCCTTCAGGCTGAGATCGGAAGAGCGGTTCAGCAGGAATGCCGAGACCGATCTC
3198	53610	53297	3199				primary	0	CTCC_HS10_122:7:1207:11080:107328/1_1	CTGCTCCACCCCGGTGGTGAAGGAGCGGTACTGCAGTCCTTCAGGCTGAGATCGGAAGAGCGGTTCAGCAGGAATGCCGAGACCGATCTC
3198	53672	53359	3199				primary	0	CTCC_HS10_122:7:1208:18585:145581/1_1	CTGCTCCACCCCGGTGGTGAAGGAGCGGTACTGCAGTCCTTCAGGCTGAGATCGGAAGAGCGGTTCAGCAGGAATGCCGAGACCGATCTC
3198	53735	53422	3199				primary	0	CTCC_HS10_122:7:1302:18304:174947/1_1	CTGCTCCACCCCGGTGGTGAAGGAGCGGTACTGCAGTCCTTCAGGCTGAGATCGGAAGAGCGGTTCAGCAGGAATGCCGAGACCGATCTC
3198	53906	53593	3199				primary	0	CTCC_HS10_122:7:1306:11143:197794/1_1	CTGCTCCACCCCGGTGGTGAAGGAGCGGTACTGCAGTCCTTCAGGCTGAGATCGGAAGAGCGGTTCAGCAGGAATGCCGAGACCGATCTC
3198	53935	53622	3199				primary	0	CTCC_HS10_122:7:2102:17397:50181/1_1	CTGCTCCACCCCGGTGGTGAAGGAGCGGTACTGCAGTCCTTCAGGCTGAGATCGGAAGAGCGGTTCAGCAGGAATGCCGAGACCGATCTC
3198	53976	53663	3199				primary	0	CTCC_HS10_122:7:2103:3403:195671/1_1	CTGCTCCACCCCGGTGGTGAAGGAGCGGTACTGCAGTCCTTCAGGCTGAGATCGGAAGAGCGGTTCAGCAGGAATGCCGAGACCGATCTC
3198	54000	53687	3199				primary	0	CTCC_HS10_122:7:2201:18724:3175/1_1	CTGCTCCACCCCGGTGGTGAAGGAGCGGTACTGCAGTCCTTCAGGCTGAGATCGGAAGAGCGGTTCAGCAGGAATGCCGAGACCGATCTC
3198	54176	53863	3199				primary	0	CTCC_HS10_122:7:2205:18446:109065/1_1	CTGCTCCACCCCGGTGGTGAAGGAGCGGTACTGCAGTCCTTCAGGCTGAGATCGGAAGAGCGGTTCAGCAGGAATGCCGAGACCGATCTC
3198	54211	53898	3199				primary	0	CTCC_HS10_122:7:2205:4500:63334/1_1	CTGCTCCACCCCGGTGGTGAAGGAGCGGTACTGCAGTCCTTCAGGCTGAGATCGGAAGAGCGGTTCAGCAGGAATGCCGAGACCGATCTC
3198	54287	53974	3199				primary	0	CTCC_HS10_122:7:2206:11317:7408/1_1	CTGCTCCACCCCGGTGGTGAAGGAGCGGTACTGCAGTCCTTCAGGCTGAGATCGGAAGAGCGGTTCAGCAGGAATGCCGAGACCGATCTC
3198	54291	53978	3199				primary	0	CTCC_HS10_122:7:2302:14158:125113/1_1	CTGCTCCACCCCGGTGGTGAAGGAGCGGTACTGCAGTCCTTCAGGCTGAGATCGGAAGAGCGGTTCAGCAGGAATGCCGAGACCGATCTC
3198	54334	54021	3199				primary	0	CTCC_HS10_122:7:2302:15990:43242/1_1	CTGCTCCACCCCGGTGGTGAAGGAGCGGTACTGCAGTCCTTCAGGCTGAGATCGGAAGAGCGGTTCAGCAGGAATGCCGAGACCGATCTC
3198	54370	54057	3199				primary	0	CTCC_HS10_122:7:2304:7660:156296/1_1	CTGCTCCACCCCGGTGGTGAAGGAGCGGTACTGCAGTCCTTCAGGCTGAGATCGGAAGAGCGGTTCAGCAGGAATGCCGAGACCGATCTC
3198	54407	54094	3199				primary	0	CTCC_HS10_122:7:2305:8502:45455/1_1	CTGCTCCACCCCGGTGGTGAAGGAGCGGTACTGCAGTCCTTCAGGCTGAGATCGGAAGAGCGGTTCAGCAGGAATGCCGAGACCGATCTC
3198	54460	54147	3199				primary	0	CTCC_HS10_122:7:2306:20998:82012/1_1	CTGCTCCACCCCGGTGGTGAAGGAGCGGTACTGCAGTCCTTCAGGCTGAGATCGGAAGAGCGGTTCAGCAGGAATGCCGAGACCGATCTC
3198	54482	54169	3199				primary	0	CTCC_HS10_122:7:2307:19447:91452/1_1	CTGCTCCACCCCGGTGGTGAAGGAGCGGTACTGCAGTCCTTCAGGCTGAGATCGGAAGAGCGGTTCAGCAGGAATGCCGAGACCGATCTC
3198	54494	54181	3199				secondary		CTCC_HS10_122:7:1307:14980:58895/1_1	CTGCTCCACCCCGGTGGTGAAGGAGCGGTACTGCAGTCCGTCAGGCTGAGATCGGAAGAGCGGTTCAGCAGGAATGCCGAGACCGATCTC
3198	54924	54610	3199				secondary		CTCC_HS10_122:7:2206:2276:184521/1_1	CTGCTCCACCCCGGTGGTGAAGGAGCGGTACTGCAGTCCTTCAGGCTGAGATCGGAAGAGCGGTTCAGCAGGAATGCCGAAACCGATCTC
3198	55099	54785	3199				secondary		CTCC_HS10_122:7:1205:7681:91082/1_1	CTGCTCCACCCCGGTGGTGAAGGAGCGGTACTGCAGTCCTTCAGGCTGAGATCGGAAGAGCGGTTCAGCAGGAATGCAGAGACCGAGCTC
3198	55117	54802	3199				secondary		CTCC_HS10_122:7:2304:1879:169673/1_1	CTGCTCCACCCCGGTGGTGAAGGAGCGGTACTGCAGTCCTTCAGGCTGAGATCGGAAGAGCGGTTCAGCAGGAATGCCGAGACCGATATC
3198	55157	54842	3199				secondary		CTCC_HS10_122:7:1103:20843:166243/1_1	CTGCTCCACCCCGGTGGTGAAGGAGAGGTACTGCAGTCCTTCAGGCTGAGATCGGAAGAGCGGTTCAGCAGGAATGCCGAGACCGATCTC
3198	55167	54852	3199				secondary		CTCC_HS10_122:7:2307:18811:68949/1_1	CTGCTCCACCCCGGTGGTGAAGGAGAGGTACTGCAGTCCTTCAGGCTGAGATCGGAAGAGCGGTTCAGCAGGAATGCCGAGACCGATCTC
3198	55186	54871	3199				secondary		CTCC_HS10_122:7:2206:19379:100346/1_1	CTGCTCCACCCCGGTGGTGAAGGAGAGGTACTGCAGTCCTTCAGGCTGAGATCGGAAGAGCGGTTCAGCAGGAATGCCGAGACCGATCTC
3303			120071		0	+	consensus			CAGCGCAGGAGCCACTTGAGGTTTATCGTTATATACAGCGCTTAGCCGCATGTGCTGAGATGTAGCATGCTGAGATCGGAAGAGCGGTTC	0	0	0
3303			120071				model			OOOOOOOOOOOOOOOOOOOOOOOOOOOEOOOOOOOOOOOOOOOOOOOOOOOOOOOOOOOOOOOOOOOOOOOOOOOOOOOOOOOOOOOOOO
3303			120071				primary	0	TGCAAGGA_HS10_122:8:1202:1767:17936/1_1	CAGCGCAGGAGCCACTTGAGGTTTATCATTATATACAGCGCTTAGCCGCATGTGCTGAGATGTAGCATGCTGAGATCGGAAGAGCGGTTC
3303			120071				primary	0	TGCAAGGA_HS10_122:8:1202:2247:70530/1_1	CAGCGCAGGAGCCACTTGAGGTTTATCATTATATACAGCGCTTAGCCGCATGTGCTGAGATGTAGCATGCTGAGATCGGAAGAGCGGTTC
3303			120071				primary	0	TGCAAGGA_HS10_122:8:1305:14453:112365/1_1	CAGCGCAGGAGCCACTTGAGGTTTATCATTATATACAGCGCTTAGCCGCATGTGCTGAGATGTAGCATGCTGAGATCGGAAGAGCGGTTC
3303			120071				primary	0	TGCAAGGA_HS10_122:8:2207:6835:31839/1_1	CAGCGCAGGAGCCACTTGAGGTTTATCATTATATACAGCGCTTAGCCGCATGTGCTGAGATGTAGCATGCTGAGATCGGAAGAGCGGTTC
3303			120071				primary	0	TGCAAGGA_HS10_122:8:2301:16664:146588/1_1	CAGCGCAGGAGCCACTTGAGGTTTATCATTATATACAGCGCTTAGCCGCATGTGCTGAGATGTAGCATGCTGAGATCGGAAGAGCGGTTC
3303			120071				primary	1	TGCAAGGA_HS10_122:8:1105:16955:139661/1_1	CAGCGCAGGAGCCACTTGAGGTTTATCGTTATATACAGCGCTTAGCCGCATGTGCTGAGATGTAGCATGCTGAGATCGGAAGAGCGGTTC
3303			120071				primary	1	TGCAAGGA_HS10_122:8:1202:11990:65951/1_1	CAGCGCAGGAGCCACTTGAGGTTTATCGTTATATACAGCGCTTAGCCGCATGTGCTGAGATGTAGCATGCTGAGATCGGAAGAGCGGTTC
3303			120071				primary	1	TGCAAGGA_HS10_122:8:1207:6595:28265/1_1	CAGCGCAGGAGCCACTTGAGGTTTATCGTTATATACAGCGCTTAGCCGCATGTGCTGAGATGTAGCATGCTGAGATCGGAAGAGCGGTTC
3303			120071				primary	1	TGCAAGGA_HS10_122:8:2107:15870:117053/1_1	CAGCGCAGGAGCCACTTGAGGTTTATCGTTATATACAGCGCTTAGCCGCATGTGCTGAGATGTAGCATGCTGAGATCGGAAGAGCGGTTC
3303			120071				primary	1	TGCAAGGA_HS10_122:8:2204:1769:24241/1_1	CAGCGCAGGAGCCACTTGAGGTTTATCGTTATATACAGCGCTTAGCCGCATGTGCTGAGATGTAGCATGCTGAGATCGGAAGAGCGGTTC
3303			120071				primary	1	TGCAAGGA_HS10_122:8:2206:9314:126722/1_1	CAGCGCAGGAGCCACTTGAGGTTTATCGTTATATACAGCGCTTAGCCGCATGTGCTGAGATGTAGCATGCTGAGATCGGAAGAGCGGTTC
3303			120071				primary	1	TGCAAGGA_HS10_122:8:2207:10776:40607/1_1	CAGCGCAGGAGCCACTTGAGGTTTATCGTTATATACAGCGCTTAGCCGCATGTGCTGAGATGTAGCATGCTGAGATCGGAAGAGCGGTTC
3303			120071				primary	1	TGCAAGGA_HS10_122:8:2306:14197:58699/1_1	CAGCGCAGGAGCCACTTGAGGTTTATCGTTATATACAGCGCTTAGCCGCATGTGCTGAGATGTAGCATGCTGAGATCGGAAGAGCGGTTC
3303			120071				secondary		TGCAAGGA_HS10_122:8:1104:9038:126150/1_1	CAGCGCAGTAGCCACTTGAGGTTTATCATTATATACAGCGCTTAGCCGCATGTGCTGAGATGTAGCATGCTGAGATCGGAAGAGCGGTTC
3303	55246	54931	3304		0	+	consensus			CAGCGCAGGAGCCACTTGAGGTTTATCGTTATATACAGCGCTTAGCCGCATGTGCTGAGATGTAGCATGCTGAGATCGGAAGAGCGGTTC	0	0	0
3303	55251	54936	3304				model			OOOOOOOOOOOOOOOOOOOOOUOOOOOOOOOOOOOOOOOOOOOOOOOOOOOOOOOOOOOOOOOOOOOOOOOOOOOOOOOOOOUOOOOOOO
3303	55263	54948	3304				primary	0	CTCC_HS10_122:7:1103:13032:119891/1_1	CAGCGCAGGAGCCACTTGAGGTTTATCGTTATATACAGCGCTTAGCCGCATGTGCTGAGATGTAGCATGCTGAGATCGGAAGAGCGGTTC
3303	55265	54950	3304				primary	0	CTCC_HS10_122:7:1202:7196:64394/1_1	CAGCGCAGGAGCCACTTGAGGTTTATCGTTATATACAGCGCTTAGCCGCATGTGCTGAGATGTAGCATGCTGAGATCGGAAGAGCGGTTC
3303	55330	55015	3304				primary	0	CTCC_HS10_122:7:1204:3437:182170/1_1	CAGCGCAGGAGCCACTTGAGGTTTATCGTTATATACAGCGCTTAGCCGCATGTGCTGAGATGTAGCATGCTGAGATCGGAAGAGCGGTTC
3303	55377	55060	3304				primary	0	CTCC_HS10_122:7:1303:8934:187377/1_1	CAGCGCAGGAGCCACTTGAGGTTTATCGTTATATACAGCGCTTAGCCGCATGTGCTGAGATGTAGCATGCTGAGATCGGAAGAGCGGTTC
3303	55463	55146	3304				primary	0	CTCC_HS10_122:7:2201:20861:76675/1_1	CAGCGCAGGAGCCACTTGAGGTTTATCGTTATATACAGCGCTTAGCCGCATGTGCTGAGATGTAGCATGCTGAGATCGGAAGAGCGGTTC
3303	55486	55169	3304				secondary		CTCC_HS10_122:7:1107:21190:111241/1_1	CAGCGCAGGAGCCACTTGAGGTTTATCGTTATATACAGCGCTTAGCCGCATGTGCTGAGATGTAGCATGCTGAGATCGGAAGCGCGGTTC
3303	55520	55203	3304				secondary		CTCC_HS10_122:7:1303:3256:141323/1_1	CAGCGCAGGAGCCACTTGAGGGTTATCGTTATATACAGCGCTTAGCCGCATGTGCTGAGATGTAGCATGCTGAGATCGGAAGAGCGGTTC
3324			167531		0	+	consensus			CAGCTGACGGAGGCCCTCCATCTCAAGTTTGAGAGGGCTCACCTGGCCTACCTGCAGGAGAAGAACCTCCCTCTGCTGAGATCGGAAGAG	0	0	0
3324			167531				model			OOOOOOOOOOOOOOOOOOOOOOOOOOOOEOOOOOOOOOOOOOOOOOOOOOOOOOOOOOOOOOOOOOOOOOOOOOOOOOOOOOOOOOOOOO
3324			167531				primary	0	TGCAAGGA_HS10_122:8:1104:18250:39666/1_1	CAGCTGACGGAGGCCCTCCATCTCAAGTTTGAGAGGGCTCACCTGGCCTACCTGCAGGAGAAGAACCTCCCTCTGCTGAGATCGGAAGAG
3324			167531				primary	0	TGCAAGGA_HS10_122:8:1106:9634:122507/1_1	CAGCTGACGGAGGCCCTCCATCTCAAGTTTGAGAGGGCTCACCTGGCCTACCTGCAGGAGAAGAACCTCCCTCTGCTGAGATCGGAAGAG
3324			167531				primary	0	TGCAAGGA_HS10_122:8:1108:4714:180668/1_1	CAGCTGACGGAGGCCCTCCATCTCAAGTTTGAGAGGGCTCACCTGGCCTACCTGCAGGAGAAGAACCTCCCTCTGCTGAGATCGGAAGAG
3324			167531				primary	0	TGCAAGGA_HS10_122:8:1208:11165:171255/1_1	CAGCTGACGGAGGCCCTCCATCTCAAGTTTGAGAGGGCTCACCTGGCCTACCTGCAGGAGAAGAACCTCCCTCTGCTGAGATCGGAAGAG
3324			167531				primary	0	TGCAAGGA_HS10_122:8:2102:11132:18869/1_1	CAGCTGACGGAGGCCCTCCATCTCAAGTTTGAGAGGGCTCACCTGGCCTACCTGCAGGAGAAGAACCTCCCTCTGCTGAGATCGGAAGAG
3324			167531				primary	0	TGCAAGGA_HS10_122:8:2103:4001:81935/1_1	CAGCTGACGGAGGCCCTCCATCTCAAGTTTGAGAGGGCTCACCTGGCCTACCTGCAGGAGAAGAACCTCCCTCTGCTGAGATCGGAAGAG
3324			167531				primary	0	TGCAAGGA_HS10_122:8:2201:17685:48591/1_1	CAGCTGACGGAGGCCCTCCATCTCAAGTTTGAGAGGGCTCACCTGGCCTACCTGCAGGAGAAGAACCTCCCTCTGCTGAGATCGGAAGAG
3324			167531				primary	0	TGCAAGGA_HS10_122:8:2208:19645:54487/1_1	CAGCTGACGGAGGCCCTCCATCTCAAGTTTGAGAGGGCTCACCTGGCCTACCTGCAGGAGAAGAACCTCCCTCTGCTGAGATCGGAAGAG
3324			167531				primary	0	TGCAAGGA_HS10_122:8:2303:2856:196145/1_1	CAGCTGACGGAGGCCCTCCATCTCAAGTTTGAGAGGGCTCACCTGGCCTACCTGCAGGAGAAGAACCTCCCTCTGCTGAGATCGGAAGAG
3324			167531				primary	0	TGCAAGGA_HS10_122:8:2304:21213:152065/1_1	CAGCTGACGGAGGCCCTCCATCTCAAGTTTGAGAGGGCTCACCTGGCCTACCTGCAGGAGAAGAACCTCCCTCTGCTGAGATCGGAAGAG
3324			167531				primary	0	TGCAAGGA_HS10_122:8:2305:18316:194909/1_1	CAGCTGACGGAGGCCCTCCATCTCAAGTTTGAGAGGGCTCACCTGGCCTACCTGCAGGAGAAGAACCTCCCTCTGCTGAGATCGGAAGAG
3324			167531				primary	0	TGCAAGGA_HS10_122:8:2305:7030:197653/1_1	CAGCTGACGGAGGCCCTCCATCTCAAGTTTGAGAGGGCTCACCTGGCCTACCTGCAGGAGAAGAACCTCCCTCTGCTGAGATCGGAAGAG
3324			167531				primary	0	TGCAAGGA_HS10_122:8:2307:2492:102906/1_1	CAGCTGACGGAGGCCCTCCATCTCAAGTTTGAGAGGGCTCACCTGGCCTACCTGCAGGAGAAGAACCTCCCTCTGCTGAGATCGGAAGAG
3324			167531				primary	1	TGCAAGGA_HS10_122:8:1103:8104:198381/1_1	CAGCTGACGGAGGCCCTCCATCTCAAGTATGAGAGGGCTCACCTGGCCTACCTGCAGGAGAAGAACCTCCCTCTGCTGAGATCGGAAGAG
3324			167531				primary	1	TGCAAGGA_HS10_122:8:1105:14197:29606/1_1	CAGCTGACGGAGGCCCTCCATCTCAAGTATGAGAGGGCTCACCTGGCCTACCTGCAGGAGAAGAACCTCCCTCTGCTGAGATCGGAAGAG
3324			167531				primary	1	TGCAAGGA_HS10_122:8:1105:20632:74635/1_1	CAGCTGACGGAGGCCCTCCATCTCAAGTATGAGAGGGCTCACCTGGCCTACCTGCAGGAGAAGAACCTCCCTCTGCTGAGATCGGAAGAG
3324			167531				primary	1	TGCAAGGA_HS10_122:8:1204:14102:144904/1_1	CAGCTGACGGAGGCCCTCCATCTCAAGTATGAGAGGGCTCACCTGGCCTACCTGCAGGAGAAGAACCTCCCTCTGCTGAGATCGGAAGAG
3324			167531				primary	1	TGCAAGGA_HS10_122:8:1206:7425:143242/1_1	CAGCTGACGGAGGCCCTCCATCTCAAGTATGAGAGGGCTCACCTGGCCTACCTGCAGGAGAAGAACCTCCCTCTGCTGAGATCGGAAGAG
3324			167531				primary	1	TGCAAGGA_HS10_122:8:1207:12320:152691/1_1	CAGCTGACGGAGGCCCTCCATCTCAAGTATGAGAGGGCTCACCTGGCCTACCTGCAGGAGAAGAACCTCCCTCTGCTGAGATCGGAAGAG
3324			167531				primary	1	TGCAAGGA_HS10_122:8:1301:15095:153640/1_1	CAGCTGACGGAGGCCCTCCATCTCAAGTATGAGAGGGCTCACCTGGCCTACCTGCAGGAGAAGAACCTCCCTCTGCTGAGATCGGAAGAG
3324			167531				primary	1	TGCAAGGA_HS10_122:8:1304:15727:38075/1_1	CAGCTGACGGAGGCCCTCCATCTCAAGTATGAGAGGGCTCACCTGGCCTACCTGCAGGAGAAGAACCTCCCTCTGCTGAGATCGGAAGAG
3324			167531				primary	1	TGCAAGGA_HS10_122:8:2203:17511:144148/1_1	CAGCTGACGGAGGCCCTCCATCTCAAGTATGAGAGGGCTCACCTGGCCTACCTGCAGGAGAAGAACCTCCCTCTGCTGAGATCGGAAGAG
3324			167531				primary	1	TGCAAGGA_HS10_122:8:2207:8902:50727/1_1	CAGCTGACGGAGGCCCTCCATCTCAAGTATGAGAGGGCTCACCTGGCCTACCTGCAGGAGAAGAACCTCCCTCTGCTGAGATCGGAAGAG
3324			167531				primary	1	TGCAAGGA_HS10_122:8:2302:18957:149937/1_1	CAGCTGACGGAGGCCCTCCATCTCAAGTATGAGAGGGCTCACCTGGCCTACCTGCAGGAGAAGAACCTCCCTCTGCTGAGATCGGAAGAG
3324			167531				primary	1	TGCAAGGA_HS10_122:8:2305:5936:7641/1_1	CAGCTGACGGAGGCCCTCCATCTCAAGTATGAGAGGGCTCACCTGGCCTACCTGCAGGAGAAGAACCTCCCTCTGCTGAGATCGGAAGAG
3324	55525	55208	3325		0	+	consensus			CAGCTGACGGAGGCCCTCCATCTCAAGTATGAGAGGGCTCACCTGGCCTACCTGCAGGAGAAGAACCTCCCTCTGCTGAGATCGGAAGAG	0	0	0
3324	55647	55329	3325				model			OOOOOOOOOOOOOOOOOOOOOOOOOOOOOOOOOOOOOOOOOOOOOOOOOOOOOOOOOOOOOOOOOOOOOOOOOOOOOOOOOOOOOOOOOO
3324	55668	55350	3325				primary	0	CTCC_HS10_122:7:1107:8770:168942/1_1	CAGCTGACGGAGGCCCTCCATCTCAAGTATGAGAGGGCTCACCTGGCCTACCTGCAGGAGAAGAACCTCCCTCTGCTGAGATCGGAAGAG
3324	56091	55772	3325				primary	0	CTCC_HS10_122:7:2102:12189:107928/1_1	CAGCTGACGGAGGCCCTCCATCTCAAGTATGAGAGGGCTCACCTGGCCTACCTGCAGGAGAAGAACCTCCCTCTGCTGAGATCGGAAGAG
3324	56103	55784	3325				primary	0	CTCC_HS10_122:7:2102:1993:166519/1_1	CAGCTGACGGAGGCCCTCCATCTCAAGTATGAGAGGGCTCACCTGGCCTACCTGCAGGAGAAGAACCTCCCTCTGCTGAGATCGGAAGAG
3324	56105	55786	3325				primary	0	CTCC_HS10_122:7:2105:17683:167003/1_1	CAGCTGACGGAGGCCCTCCATCTCAAGTATGAGAGGGCTCACCTGGCCTACCTGCAGGAGAAGAACCTCCCTCTGCTGAGATCGGAAGAG
3324	56163	55844	3325				primary	0	CTCC_HS10_122:7:2206:12037:68454/1_1	CAGCTGACGGAGGCCCTCCATCTCAAGTATGAGAGGGCTCACCTGGCCTACCTGCAGGAGAAGAACCTCCCTCTGCTGAGATCGGAAGAG
3324	56178	55859	3325				primary	0	CTCC_HS10_122:7:2301:12229:73449/1_1	CAGCTGACGGAGGCCCTCCATCTCAAGTATGAGAGGGCTCACCTGGCCTACCTGCAGGAGAAGAACCTCCCTCTGCTGAGATCGGAAGAG
3324	56188	55869	3325				primary	0	CTCC_HS10_122:7:2304:4391:63473/1_1	CAGCTGACGGAGGCCCTCCATCTCAAGTATGAGAGGGCTCACCTGGCCTACCTGCAGGAGAAGAACCTCCCTCTGCTGAGATCGGAAGAG
3324	56323	56003	3325				primary	0	CTCC_HS10_122:7:2305:3240:197738/1_1	CAGCTGACGGAGGCCCTCCATCTCAAGTATGAGAGGGCTCACCTGGCCTACCTGCAGGAGAAGAACCTCCCTCTGCTGAGATCGGAAGAG
3324	56338	56018	3325				secondary		CTCC_HS10_122:7:2102:4200:153324/1_1	CAGCTGACGGAGGCCCTCCATCTCAAGTATGAGAGGGCTCACCTGGCCTGCCTGCAGGAGAAGAACCTCCCTCTGCTGAGATCGGAAGAG
3395			25375		0	+	consensus			CAGCAGAATCAGACCTGATATTTAATGTCCAGAGGAGCTGTGCTGTCGGCGTCCTGCCAGCAGGTGGAGCTGAGATCGGAAGAGCGGTTC	0	0	0
3395			25375				model			OOOOOOOOOOOOOOOOOOOOOOOOOOOOOOOOOOOOOOOOOOOOOOOOOOOOOOOOOOOOOOOOOOOOOOOOOOOOOOOOOOOOOOOOOO
3395			25375				primary	0	TGCAAGGA_HS10_122:8:1101:3191:167013/1_1	CAGCAGAATCAGACCTGATATTTAATGTCCAGAGGAGCTGTGCTGTCGGCGTCCTGCCAGCAGGTGGAGCTGAGATCGGAAGAGCGGTTC
3395			25375				primary	0	TGCAAGGA_HS10_122:8:1106:16068:165230/1_1	CAGCAGAATCAGACCTGATATTTAATGTCCAGAGGAGCTGTGCTGTCGGCGTCCTGCCAGCAGGTGGAGCTGAGATCGGAAGAGCGGTTC
3395			25375				primary	0	TGCAAGGA_HS10_122:8:1106:17281:99750/1_1	CAGCAGAATCAGACCTGATATTTAATGTCCAGAGGAGCTGTGCTGTCGGCGTCCTGCCAGCAGGTGGAGCTGAGATCGGAAGAGCGGTTC
3395			25375				primary	0	TGCAAGGA_HS10_122:8:1106:8144:169078/1_1	CAGCAGAATCAGACCTGATATTTAATGTCCAGAGGAGCTGTGCTGTCGGCGTCCTGCCAGCAGGTGGAGCTGAGATCGGAAGAGCGGTTC
3395			25375				primary	0	TGCAAGGA_HS10_122:8:1108:12999:67122/1_1	CAGCAGAATCAGACCTGATATTTAATGTCCAGAGGAGCTGTGCTGTCGGCGTCCTGCCAGCAGGTGGAGCTGAGATCGGAAGAGCGGTTC
3395			25375				primary	0	TGCAAGGA_HS10_122:8:1207:18409:88564/1_1	CAGCAGAATCAGACCTGATATTTAATGTCCAGAGGAGCTGTGCTGTCGGCGTCCTGCCAGCAGGTGGAGCTGAGATCGGAAGAGCGGTTC
3395			25375				primary	0	TGCAAGGA_HS10_122:8:1302:19301:52574/1_1	CAGCAGAATCAGACCTGATATTTAATGTCCAGAGGAGCTGTGCTGTCGGCGTCCTGCCAGCAGGTGGAGCTGAGATCGGAAGAGCGGTTC
3395			25375				primary	0	TGCAAGGA_HS10_122:8:2103:5282:95643/1_1	CAGCAGAATCAGACCTGATATTTAATGTCCAGAGGAGCTGTGCTGTCGGCGTCCTGCCAGCAGGTGGAGCTGAGATCGGAAGAGCGGTTC
3395			25375				primary	0	TGCAAGGA_HS10_122:8:2108:19768:78351/1_1	CAGCAGAATCAGACCTGATATTTAATGTCCAGAGGAGCTGTGCTGTCGGCGTCCTGCCAGCAGGTGGAGCTGAGATCGGAAGAGCGGTTC
3395			25375				primary	0	TGCAAGGA_HS10_122:8:2202:2794:180845/1_1	CAGCAGAATCAGACCTGATATTTAATGTCCAGAGGAGCTGTGCTGTCGGCGTCCTGCCAGCAGGTGGAGCTGAGATCGGAAGAGCGGTTC
3395			25375				primary	0	TGCAAGGA_HS10_122:8:2203:17890:25992/1_1	CAGCAGAATCAGACCTGATATTTAATGTCCAGAGGAGCTGTGCTGTCGGCGTCCTGCCAGCAGGTGGAGCTGAGATCGGAAGAGCGGTTC
[truncated: 63,239 more rows]

## Sheet: Primary Only
29			218158				primary	0	TGCAAGGA_HS10_122:8:1204:15097:20951/1_1	CAGCTCGACTCATCCTGCAGACATGAGTAATGCCAGACGTTCATCGTGTGCAATGTGGCTGAGATCGGAAGAGCGGTTCAGCAGGAATGC
29			218158				primary	1	TGCAAGGA_HS10_122:8:1101:5546:142548/1_1	CAGCTCGACTCATCCTGCAGACATGAGTAATGCCAGACGTTCATCGTGTAGAATGTGGCTGAGATCGGAAGAGCGGTTCAGCAGGAATGC
74			68298				primary	0	TGCAAGGA_HS10_122:8:1208:18647:122143/1_1	CAGCCGTTTTGAATCCTGATACTTTCTTGCATTTGATATTCATGGAGTCCCGCCTGGAAAATGAATCCACCGCTGAGATCGGAAGAGCGG
74			68298				primary	1	TGCAAGGA_HS10_122:8:1104:9921:35056/1_1	CAGCCGTTTTGAATCCTGATACTTTCTTGCATTTGATATTCATGGAGTCCCGCCTGGAAAATGAATCCTCCGCTGAGATCGGAAGAGCGG
156			117343				primary	0	TGCAAGGA_HS10_122:8:1101:13322:121735/1_1	CAGCCATGACTCACCAGGCTGAATCACAAGAACAGACAATTCATAACAAGAAATGCTGTAAAAGGTCGCTGAGATCGGAAGAGCGGTTCA
156			117343				primary	1	TGCAAGGA_HS10_122:8:1307:16051:199532/1_1	CAGCCATGACTCACCAGGCTGAATCACAAGAACAGACAATTCATAACAAGAAATGTTGTAAAAGGTCGCTGAGATCGGAAGAGCGGTTCA
166			100832				primary	0	TGCAAGGA_HS10_122:8:1103:14657:16366/1_1	CAGCCACTCTGAGCCGGATCTAACCGTTTCACTACAGGCCCCACAGCCCCACTGCTGAGATCGGAAGAGCGGTTCAGCAGGAATGCCGAG
166			100832				primary	1	TGCAAGGA_HS10_122:8:1104:20210:149065/1_1	CAGCCACTGTGAGCCGGATCTAACCGTTTCACTACAGGCCCCACAGCCCCACTGCTGAGATCGGAAGAGCGGTTCAGCAGGAATGCCGAG
275			69454				primary	0	TGCAAGGA_HS10_122:8:1104:8807:174040/1_1	CAGCGCTTTAGCCTCTGCAGAACATACAACCACGCTCTGCGCCCGATAATAAATGCTGAGATCGGAAGAGCGGTTCAGCAGGAATGCCGA
275			69454				primary	1	TGCAAGGA_HS10_122:8:1305:15737:170811/1_1	CAGCGCTTTAGCCTCTGCAGAACGTACAACCACGCTCTGCGCCCGATAATAAATGCTGAGATCGGAAGAGCGGTTCAGCAGGAATGCCGA
359			166674				primary	0	TGCAAGGA_HS10_122:8:1101:5315:193399/1_1	CAGCCACAGTGCAGGAGAAATGCGTCCTTGTATTGCTGTTGAGCGTGCACCTGTTCCAGCTGGAGAAAAATGAATGAATAGCAGAAAAAC
359			166674				primary	1	TGCAAGGA_HS10_122:8:1106:14352:125611/1_1	CAGCCACAGTGCAGGAGAAATGCGTCCTTGTATTGCTGTTGAGCGTACACCTGTTCCAGCTGGAGAAAAATGAATGAATAGCAGAAAAAC
487			174931				primary	0	TGCAAGGA_HS10_122:8:1105:11604:39068/1_1	CAGCGGGAATGGTCAGCGAGCCGGATCGATGCTCCTATCGGTCATAAAGTAGACCCCTCCGCCAGAGCCCCACACACAAAACAGCTGAGA
487			174931				primary	1	TGCAAGGA_HS10_122:8:1105:4805:53315/1_1	CAGCGGGAATGGTCAGCGAGCCGGATCGATGCTCCTATCGGTCATAAAGTAGACCTCTCCGCCAGAGCCCCACACACAAAACAGCTGAGA
514			201585				primary	0	TGCAAGGA_HS10_122:8:1102:18390:105128/1_1	CAGCGTTAGCCATTCGGTGCCGTCTACATCCTGAAAACAAACCGGAAACCCCCATTTGTAACACGCTGAGATCGGAAGAGCGGTTCAGCA
514	7794	7569	514				primary	0	CTCC_HS10_122:7:1104:11738:11146/1_1	CAGCGTTAGCCATTCGGTGCCGTCTACATCCTGAAAACAAACCGGAAACCCCGATTTGTAACACGCTGAGATCGGAAGAGCGGTTCAGCA
625			93731				primary	0	TGCAAGGA_HS10_122:8:1201:8012:72997/1_1	CAGCCCCCGTCTAAGCTTTCATTCCTATTTTAAGTCCACATGCAGTTCAGTATAATGGCCTCAAGGTGTCGCTGAGATCGGAAGAGCGGT
625			93731				primary	1	TGCAAGGA_HS10_122:8:1104:19298:117862/1_1	CAGCCCCCGTCTAAGCTTTCATTCCTATTTTAAGTCCACATGCAGTTCCGTATAATGGCCTCAAGGTGTCGCTGAGATCGGAAGAGCGGT
636	170228		89247				primary	0	TGCAAGGA_HS10_122:8:1308:9554:44422/1_1	CTGCGTCGGGCCGGAGGCGGGCGCCTCTGGTCCCGGAAGTTGAGGCCCCCGTTGCCTCTGGGGCCGTTGCTGAGATCGGAAGAGCGGTTC
636	10085	9859	636				primary	0	CTCC_HS10_122:7:1201:9299:25706/1_1	CTGCGTCGGGCCGGAGGCGGGCGCCTCTGGTCCCGGAACTTGAGGCCCCCGTTGCCTCTGGGGCCGTTGCTGAGATCGGAAGAGCGGTTC
693			78257				primary	0	TGCAAGGA_HS10_122:8:1102:20068:85459/1_1	CAGCATCTTGTCCTCTGCTCAGAGGAAGTCCCGCCCACTACACGGCGCTGTCGCTCTGACTCCGCCTCCGGCCGGCTCTCAGCCAGTGAG
693	10762	10536	693				primary	0	CTCC_HS10_122:7:1108:8458:47679/1_1	CAGCATCTTGTCCTCTGCTCAGAGGAAGTCCTGCCCACTACACGGCGCTGTCGCTCTGACTCCGCCTCCGGCCGGCTCTCAGCCAGTGAG
748			226376				primary	0	TGCAAGGA_HS10_122:8:1102:3699:60660/1_1	CAGCCTGTATGTGAGCTGAAAGGGCAAAAAAACAAAACCAAGCACTCGGTGCACTTCCTGCTGAGATCGGAAGAGCGGTTCAGCAGGAAT
748	11850	11623	748				primary	0	CTCC_HS10_122:7:1201:7155:175586/1_1	CAGCCTGTATGTGAGCTGAAAGGGCAAAAAAACAAAACCAAGCACTCAGTGCACTTCCTGCTGAGATCGGAAGAGCGGTTCAGCAGGAAT
822	60560	55146	6874				primary	0	TGCAAGGA_HS10_122:8:1302:4931:94230/1_1	CAGCAGGTCATGGAACCGTTACCGTGGCTCGCCATCCTCACGCTGCTGAGATCGGAAGAGCGGTTCAGCAGGAATGCCGAGACCGATCTC
822	231115	55784	6874				primary	1	TGCAAGGA_HS10_122:8:1202:14526:170490/1_1	CAGCAGGTAATGGAACCGTTACCGTGGCTCGACATCCTCACGCTGCTGAGATCGGAAGAGCGGTTCAGCAGGAATGCCGAGACCGATCTC
873	153024		86937				primary	0	TGCAAGGA_HS10_122:8:1303:6495:176582/1_1	CTGCACCGCTGTGGGGTGTACGGCCGGGCCTGCTCTGACTGCTGTCTGGCTCGAGACCCCTACTGTGCCTGGGATGGAGAGAGCTGAGAT
873	73024		86937				primary	1	TGCAAGGA_HS10_122:8:1206:17539:187517/1_1	CTGCACCGCTGTGGTGTGTACGGCCGGGCCTGCTCTGACTGCTGTCTGGCTCGAGACCCCTACTGTGCCTGGGATGGAGAGAGCTGAGAT
898			139075				primary	0	TGCAAGGA_HS10_122:8:1102:12079:51576/1_1	CTGCTCAGCTGGAAATCTTTCCCTTTAGGTGGAGGAGAGGGATGGTGAGGATGGTGGACGGGGTTTCCACGGCAACCGCTGAGATCGGAA
898			139075				primary	1	TGCAAGGA_HS10_122:8:1103:11084:149662/1_1	CTGCTCAGCTGGAAATCTTTCCCTTTAGGTGGAGGAGAGGGACGGTGAGGATGGTGGACGGGGTTTCCACGGCAACCGCTGAGATCGGAA
978			204653				primary	0	TGCAAGGA_HS10_122:8:1305:3338:156020/1_1	CAGCTCTGCATTAAAGTGTGACATTAACCTTGACAGACTGGACACGGTGCAAGGAAACAGCCAACATTTTGTGGTGCTGAGATCGGAAGA
978	16705	16475	978				primary	0	CTCC_HS10_122:7:1101:11957:108374/1_1	CAGCTCTGCATTAAAGTGTGACAATAACCTTGACAGACTGGACACGGTGCAAGGAAACAGCCAACATTTTGTGGTGCTGAGATCGGAAGA
1040			47567				primary	0	TGCAAGGA_HS10_122:8:1108:2686:114401/1_1	CAGCATCAGGCATCCAAATAACTGCATTAGTTTAGATCCAGACAGCCAGCTCTTTGAGCTCATCCAACCGCTGAGATCGGAAGAGCGGTT
1040			47567				primary	1	TGCAAGGA_HS10_122:8:1104:11899:143040/1_1	CAGCGTCAGGCATCCAAATAACTGCATTAGTTTAGATCCAGACAGCCAGCTCTTTGAGCTCATCCAACCGCTGAGATCGGAAGAGCGGTT
1303			39460				primary	0	TGCAAGGA_HS10_122:8:1102:17672:161627/1_1	CAGCTTCGGTCGTTTGTGGTGTGGCTGTACGTTGGAGTTACCTGCAGAGAAAGGTCCACCGAAAGGCGGTGTTGCTCAACACCTCCGCTC
1303			39460				primary	1	TGCAAGGA_HS10_122:8:1103:11081:8214/1_1	CAGCTTCGGTCGTGTGTGGTGTGGCTGTACGTTGGAGTTACCTGCAGAGAAAGGTCCACCGAAAGGCGGTGTTGCTCAACACCTCCGCTC
1376			32516				primary	0	TGCAAGGA_HS10_122:8:1101:3190:11607/1_1	CAGCATTTCCCAGAGCTACACAACACAAGGCCCCAGAGCCTGTAGATCAGCACTAACCTTGTAGCTGAGATCGGAAGAGCGGTTCAGCAG
1376			32516				primary	1	TGCAAGGA_HS10_122:8:1104:12292:23134/1_1	CAGCATTTCCCAGAGCAACACAACACAAGGCCCCAGAGCCTGTAGATCAGCACTAACCTTGTAGCTGAGATCGGAAGAGCGGTTCAGCAG
1391			225626				primary	0	TGCAAGGA_HS10_122:8:1104:9489:150771/1_1	CAGCGATGGTGAGTCACTGTTAACTGTCCACCCTTCAACTCCGTTCATCAAGCTGAGATCGGAAGAGCGGTTCAGCAGGAATGCCGAGAC
1391	21356	21125	1391				primary	0	CTCC_HS10_122:7:1105:8799:55557/1_1	CAGCGATGGTGAGTCACTGGTAACTGTCCACCCTTCAACTCCGTTCATCAAGCTGAGATCGGAAGAGCGGTTCAGCAGGAATGCCGAGAC
1426	41232		132568				primary	0	TGCAAGGA_HS10_122:8:1302:10505:87514/1_1	CAGCGAGAATGACGGAGGCAGAAACGACACCGAGGCAGGTAAATAGACAAAGAAGAGCTGAGATCGGAAGAGCGGTTCAGCAGGAATGCC
1426	21974	21743	1426				primary	0	CTCC_HS10_122:7:1105:15079:25076/1_1	CAGCGAGAATGACGGAGGCAGAAACGACACCGAGGCAGTTAAATAGACAAAGAAGAGCTGAGATCGGAAGAGCGGTTCAGCAGGAATGCC
1460			33566				primary	0	TGCAAGGA_HS10_122:8:1101:16257:68542/1_1	CAGCTCTCACAGTTCCTCTCCTCATCAGCCCCGCTGAGGCTGTACCGCCAGACGGCCTCCTGTGCCCCTCAGCAGACTTTGAACTCCTCT
1460			33566				primary	1	TGCAAGGA_HS10_122:8:1201:3091:184586/1_1	CAGCTCTCACAGTTCCTCTCCTCACCAGCCCCGCTGAGGCTGTACCGCCAGACGGCCTCCTGTGCCCCTCAGCAGACTTTGAACTCCTCT
1555	123683		127528				primary	0	TGCAAGGA_HS10_122:8:1108:20001:174656/1_1	CAGCAGCGAGCCGGTGACAATGCCTCACGAGGAAGTCATTTTAACAAACACACCGCGGCGGCCAGGGCCGTTGGAAGCCATCAGCGCTGA
1555	23901	23647	1555				primary	0	CTCC_HS10_122:7:1301:18434:140237/1_1	CAGCAGCGAGCCGGTGACAATGCCTCACGAGGAAGTCATTTTAACAAACACACCGCGGCGGCCAGGGCCGTTGCAAGCCATCAGCGCTGA
1647	41726		209176				primary	0	TGCAAGGA_HS10_122:8:1102:17226:142101/1_1	CAGCTGTAGACCGGTGGCATGAACACATTGGGATAATTTCTACCATCATGTCTTGGCTCAGAGCTGAGATCGGAAGAGCGGTTCAGCAGG
1647	24779	24514	1647				primary	0	CTCC_HS10_122:7:1102:6977:193248/1_1	CAGCTGTAGACCGGTGGCATGAACACATTGGGATCATTTCTACCATCATGTCTTGGCTCAGAGCTGAGATCGGAAGAGCGGTTCAGCAGG
1708			92600				primary	0	TGCAAGGA_HS10_122:8:1302:14339:152114/1_1	CAGCACAGAGGGATGGAGGGAACGCAAACAGACACTCCTCCATTATTACACGCCCACAATCCTCTGCTGAGATCGGAAGAGCGGTTCAGC
1708			92600				primary	1	TGCAAGGA_HS10_122:8:1205:6708:8758/1_1	CAGCACAGAGGGATGGAGGGAACGCAAACAGACACTCCTCTATTATTACACGCCCACAATCCTCTGCTGAGATCGGAAGAGCGGTTCAGC
1890			123683				primary	0	TGCAAGGA_HS10_122:8:1102:10670:93982/1_1	CAGCATCACGGAGAGACGACACTGCGTCCAAGCAGGTCTAAGCCAAGGTCCCTGGCTGAGATCGGAAGAGCGGTTCAGCAGGAATGCCGA
1890			123683				primary	1	TGCAAGGA_HS10_122:8:1102:4317:169215/1_1	CAGCATCACGGAGAGACGACACTGCGTCCAAGCAGGTCTAAGCCAAGGTTCCTGGCTGAGATCGGAAGAGCGGTTCAGCAGGAATGCCGA
1943			24339				primary	0	TGCAAGGA_HS10_122:8:1101:17166:41052/1_1	CAGCAAAGATTGAAAAGACTGAAATACTGTCACCCTGATGCTTTCTGCCGTCCATCTATCATCACAACAATTTTCGCTGAGATCGGAAGA
1943			24339				primary	1	TGCAAGGA_HS10_122:8:1101:3840:26961/1_1	CAGCAAAGATTGAAAAGACTGAAATACTGTCACCCTGACGCTTTCTGCCGTCCATCTATCATCACAACAATTTTCGCTGAGATCGGAAGA
2037			201348				primary	0	TGCAAGGA_HS10_122:8:1106:7991:115480/1_1	CAGCGTCCGGCGGTCCAGCTCCCAGGCCAGCTCGGTGCTGAAGTGCGGCTGGTCTCGGTGCTCTACTGGGTCCGTGGCCAGCTGAGATCG
2037	29881	29603	2037				primary	0	CTCC_HS10_122:7:1104:16359:164789/1_1	CAGCGTCCGGCGGTCCAGCTCCCAGGCCAGCTCAGTGCTGAAGTGCGGCTGGTCTCGGTGCTCTACTGGGTCCGTGGCCAGCTGAGATCG
2050			246635				primary	0	TGCAAGGA_HS10_122:8:1308:18195:149307/1_1	CAGCAGAGCTGAGGCTGGTGGTGTTGGGCCGGACCGGGGCAGGAAAAAGGTCGGCCGTCAGCACCATCCTGGGCCTTCAGGGCTCTCAAC
2050	30581	30303	2050				primary	0	CTCC_HS10_122:7:1105:17876:121029/1_1	CAGCAGAGCTGAGGCTGGTGGTGTTGGGCCGGACCGGGGCAGGAAAAAGGTCGGCCGTCAGCACCATCCTGGGCCTTCAGGAGTCTCAAC
2203			34842				primary	0	TGCAAGGA_HS10_122:8:1101:17559:152702/1_1	CAGCCCGTCGCCGTCAGTTACAAGGGGCTTCAAAGGGAGCATTTCCTCAGATATGCTGAGATCGGAAGAGCGGTTCAGCAGGAATGCCGA
2203			34842				primary	1	TGCAAGGA_HS10_122:8:1101:15045:34601/1_1	CAGCCCGTCGCCGTCAGTAACAAGGGGCTTCAAAGGGAGCATTTCCTCAGATATGCTGAGATCGGAAGAGCGGTTCAGCAGGAATGCCGA
2226	155876		88421				primary	0	TGCAAGGA_HS10_122:8:1204:11105:41248/1_1	CAGCATTACTGGAGCCGCCAGTTTTCATGTCGTCTGAAAACACAACTAAACCAGACCCGTAGCTGAGATCGGAAGAGCGGTTCAGCAGGA
2226	235669		88421				primary	1	TGCAAGGA_HS10_122:8:1201:1398:10215/1_1	CAGCATTACTGGAGCCGCCAGTTTTCATGTCGTCTGAAAACACAACTAAACCAGACCCATAGCTGAGATCGGAAGAGCGGTTCAGCAGGA
2352	72402		85085				primary	0	TGCAAGGA_HS10_122:8:1107:20543:86599/1_1	CAGCTGTGCTCATCAGACACAGTGGGAGCCAGAATCTGCCCTCAGTGCTGAGATCGGAAGAGCGGTTCAGCAGGAATGCCGAGACCGATC
2352	46291		85085				primary	1	TGCAAGGA_HS10_122:8:1104:12514:119852/1_1	CAGCTGTGCTCATCAGACACAGTGGGAGCCAGAATCTGCCCTCGGTGCTGAGATCGGAAGAGCGGTTCAGCAGGAATGCCGAGACCGATC
2376			108885				primary	0	TGCAAGGA_HS10_122:8:1103:12387:87592/1_1	CAGCTCAAGACCTTCTTCAGTTCCTCCCGTGTGACGTATCCGGTGCGCTGAGGGTCAACCTGCTCCAGAGCTGTCAGCACCGAACTGAGC
2376			108885				primary	1	TGCAAGGA_HS10_122:8:1101:15592:97091/1_1	CAGCTCAAGACCTTCTTCAGTTCCTCCCGTGTGACGTATCCGGTGCTCTGAGGGTCAACCTGCTCCAGAGCTGTCAGCACTGAACTGAGC
2526			137783				primary	0	TGCAAGGA_HS10_122:8:1106:11302:15681/1_1	CAGCATTAGTATCTTGTGCACACACATGAAAGCCTGTGCATGTGGATGAAGGAGACACAAGCTGAGATCGGAAGAGCGGTTCAGCAGGAA
2526	35089	34806	2526				primary	0	CTCC_HS10_122:7:1102:5822:69395/1_1	CAGCATTAGTATCTTGTGCACACACATGAAAGCCTGTGCATGTGGATGAAAGAGACACAAGCTGAGATCGGAAGAGCGGTTCAGCAGGAA
2544	244475		129906				primary	0	TGCAAGGA_HS10_122:8:1107:14321:34665/1_1	CAGCACAACAGCTTCAGACGCAAGCGCCTCGACCAAGAGCAAGAAAACTGATACAATAGATGAGCTGAGATCGGAAGAGCGGTTCAGCAG
2544	35640	35356	2544				primary	0	CTCC_HS10_122:7:1206:17526:58265/1_1	CAGCACAACAGCTTCAGACGCAAACGCCTCGACCAAGAGCAAGAAAACTGATACAATAGATGAGCTGAGATCGGAAGAGCGGTTCAGCAG
2581	46453		129658				primary	0	TGCAAGGA_HS10_122:8:1101:1734:177707/1_1	CAGCGCTAGGTAGACTCATAGTCAGGGTTGCGGGTCACAATCCGGGTCCTGGGCTGAGATCGGAAGAGCGGTTCAGCAGGAATGCCGAGA
2581	38401	38116	2581				primary	1	CTCC_HS10_122:7:1106:16855:195873/1_1	CAGCGCTAGGTAGACTCATAGTCGGGGTTGCGGGTCACAATCCGGGTCCTGGGCTGAGATCGGAAGAGCGGTTCAGCAGGAATGCCGAGA
2680			16485				primary	0	TGCAAGGA_HS10_122:8:1102:10568:40306/1_1	CAGCACCTGCCAGGTGCACAAACGACCGTCACCCTGCGCCATGCTGTGGTCTGTCCCCTTTCAGTCACTGGTGCAGACTGTGGTTCCCGG
2680	39223	38938	2680				primary	0	CTCC_HS10_122:7:1107:16760:46452/1_1	CAGCACCTGCCAGGTGCACAAACGACCGTCACCCTGCGACATGCTGTGGTCTGTCCCCTTTCAGTCACTGGTGCAGACTGTGGTTCCCGG
2756			183696				primary	0	TGCAAGGA_HS10_122:8:1103:16228:165119/1_1	CAGCCTGTCACAAAGCCCCACTCCTCGTGACTGACGTTAACTGCGATAACATCAGAGGACTCGCCTTGGGTCCACGTTTTCAAAAACTTC
2756	40468	40183	2756				primary	0	CTCC_HS10_122:7:1102:19565:76038/1_1	CAGCCTGTCACAGAGCCCCACTCCTCGTGACTGACGTTAACTGCGATAACATCAGAGGACTCGCCTTGGGTCCACGTTTTCAAAAACTTC
2844			147227				primary	0	TGCAAGGA_HS10_122:8:1102:3098:81187/1_1	CAGCCTCTTAAGTGCCTATCTTTACTCGTATCCTGAGAAGAGGCATGTCAGGGTGGAGTGAAAGTGCTGAGATCGGAAGAGCGGTTCAGC
2844	43137	42850	2845				primary	1	CTCC_HS10_122:7:1102:18303:143911/1_1	CAGCCTCTTAAGTGCCTATCTTTACTCGTATCCTGAGAAGCGGCATGTCAGGGTGGAGTGAAAGTGCTGAGATCGGAAGAGCGGTTCAGC
2884			147690				primary	0	TGCAAGGA_HS10_122:8:1104:8586:22876/1_1	CAGCCCTCGGAGAGCCACTGCTCGGGCCAAATGGGCCAGTTTAACCATTTGGATGGTTTCACTGGTGGCCACGCTGAGATCGGAAGAGCG
2884			147690				primary	1	TGCAAGGA_HS10_122:8:1104:17257:142166/1_1	CAGCCCTCGGAGAGCCACTGCTCGGGCCAAATGGGCCAGTTTAACCATTTGGGTGGTTTCACTGGTGGCCACGCTGAGATCGGAAGAGCG
2900			202447				primary	0	TGCAAGGA_HS10_122:8:1104:14509:55218/1_1	CAGCTATGGTCCTAGCTCCTCAGAGTTCTGGGTAGATGTCAGCGGACCAAAGACCAGGCGGTTCATGTGAGCTCAACTCATTAGCAGTCC
2900			202447				primary	1	TGCAAGGA_HS10_122:8:1107:15214:127953/1_1	CAGCTATGGTCCTAGCTCCTCAGAGTTCTGGGTAGATGTCAGCGGACCAAAGACCAGGCGCTTCATGTGAGCTCAACTCATTAGCAGTCC
2925			232492				primary	0	TGCAAGGA_HS10_122:8:1105:7111:79235/1_1	CAGCATTAGCTCGCAGTCATCCCTGCCAACAAAGATCATCTCTCGTGGCAACCGGTGGCGTGTGCCAGAGCTGAGATCGGAAGAGCGGTT
2925	46834	46541	2926				primary	0	CTCC_HS10_122:7:1105:2897:197265/1_1	CAGCATTAGCTCGCAGTCGTCCCTGCCAACAAAGATCATCTCTCGTGGCAACCGGTGGCGTGTGCCAGAGCTGAGATCGGAAGAGCGGTT
3033			43299				primary	0	TGCAAGGA_HS10_122:8:1101:6564:18181/1_1	CAGCGGTTTAAATTAATTTCGGGCAACTAGGGCTTCTTGTTGCAGGCTGGCATTGTCGTGCTGAGATCGGAAGAGCGGTTCAGCAGGAAT
3033			43299				primary	1	TGCAAGGA_HS10_122:8:1101:3592:138288/1_1	CAGCGGTTTAAATTCATTTCGGGCAACTAGGGCTTCTTGTTGCAGGCTGGCATTGTCGTGCTGAGATCGGAAGAGCGGTTCAGCAGGAAT
3070			73087				primary	0	TGCAAGGA_HS10_122:8:1101:4229:117995/1_1	CAGCAGTGACTGCTCTCACCCTAGCTAGCCCGCTAACAACACTGAGGCAGGGGAGAGCTGAGATCGGAAGAGCGGTTCAGCAGGAATGCC
3070	48183	47887	3071				primary	0	CTCC_HS10_122:7:1107:18251:139008/1_1	CAGCAGTGACTGCTCTCACCTTAGCTAGCCCGCTAACAACACTGAGGCAGGGGAGAGCTGAGATCGGAAGAGCGGTTCAGCAGGAATGCC
3108			63166				primary	0	TGCAAGGA_HS10_122:8:1105:13108:117805/1_1	CAGCGGACCCAAGGAAGCTTAGTGTCTAGTGTGAGGTTGTCTGTATGAGCGGTTCTCCTGAAAGCTGAGATCGGAAGAGCGGTTCAGCAG
3108			63166				primary	1	TGCAAGGA_HS10_122:8:1107:19694:8744/1_1	CAGCGGACCCAAGGAAGCTTAGTGTCTAGTGTGAGGTTGTTTGTATGAGCGGTTCTCCTGAAAGCTGAGATCGGAAGAGCGGTTCAGCAG
3122	22718		214568				primary	0	TGCAAGGA_HS10_122:8:1102:8469:183841/1_1	CAGCTTCTGCTCATCTTGGTTTCAAATCAAAAGCTGTTTCCAAGCCCAGCACATTCCAGCCTGCCTGCTGAGATCGGAAGAGCGGTTCAG
3122	52066	51757	3123				primary	1	CTCC_HS10_122:7:1104:15668:63191/1_1	CAGCTTCTGCTCATCTTGGTTTCAAATCAAAAGCTGTTTCCAAGCCCAGCACATTTCAGCCTGCCTGCTGAGATCGGAAGAGCGGTTCAG
3163			163779				primary	0	TGCAAGGA_HS10_122:8:1107:8745:132504/1_1	CAGCACAGAGGCTCATGGTTAACAGGTAGGACCATACCGCAGACAGGTAGGATCTCTGCTGAGATCGGAAGAGCGGTTCAGCAGGAATGC
3163	52711	52398	3164				primary	0	CTCC_HS10_122:7:1101:4998:91148/1_1	CAGCACAGAGGCTCATGGTTAACAGGTAGTACCATACCGCAGACAGGTAGGATCTCTGCTGAGATCGGAAGAGCGGTTCAGCAGGAATGC
3198			142433				primary	0	TGCAAGGA_HS10_122:8:1102:18175:66574/1_1	CTGCTCCACCCCGGTGGTGAAGGAGCGGTACTGCAGTCCGTCAGGCTGAGATCGGAAGAGCGGTTCAGCAGGAATGCCGAGACCGATCTC
3198			142433				primary	1	TGCAAGGA_HS10_122:8:1103:7458:135518/1_1	CTGCTCCACCCCGGTGGTGAAGGAGCGGTACTGCAGTCCTTCAGGCTGAGATCGGAAGAGCGGTTCAGCAGGAATGCCGAGACCGATCTC
3303			120071				primary	0	TGCAAGGA_HS10_122:8:1202:1767:17936/1_1	CAGCGCAGGAGCCACTTGAGGTTTATCATTATATACAGCGCTTAGCCGCATGTGCTGAGATGTAGCATGCTGAGATCGGAAGAGCGGTTC
3303			120071				primary	1	TGCAAGGA_HS10_122:8:1105:16955:139661/1_1	CAGCGCAGGAGCCACTTGAGGTTTATCGTTATATACAGCGCTTAGCCGCATGTGCTGAGATGTAGCATGCTGAGATCGGAAGAGCGGTTC
3324			167531				primary	0	TGCAAGGA_HS10_122:8:1104:18250:39666/1_1	CAGCTGACGGAGGCCCTCCATCTCAAGTTTGAGAGGGCTCACCTGGCCTACCTGCAGGAGAAGAACCTCCCTCTGCTGAGATCGGAAGAG
3324			167531				primary	1	TGCAAGGA_HS10_122:8:1103:8104:198381/1_1	CAGCTGACGGAGGCCCTCCATCTCAAGTATGAGAGGGCTCACCTGGCCTACCTGCAGGAGAAGAACCTCCCTCTGCTGAGATCGGAAGAG
3395			25375				primary	0	TGCAAGGA_HS10_122:8:1101:3191:167013/1_1	CAGCAGAATCAGACCTGATATTTAATGTCCAGAGGAGCTGTGCTGTCGGCGTCCTGCCAGCAGGTGGAGCTGAGATCGGAAGAGCGGTTC
3395	56628	56307	3396				primary	1	CTCC_HS10_122:7:1101:13839:42597/1_1	CAGCAGAGTCAGACCTGATATTTAATGTCCAGAGGAGCTGTGCTGTCGGCGTCCTGCCAGCAGGTGGAGCTGAGATCGGAAGAGCGGTTC
3419			40340				primary	0	TGCAAGGA_HS10_122:8:1101:15802:191008/1_1	CAGCGTTGTTCAGAGGGCTGTAACCCGATATCTCACAGACATGACACGCATCTCGTGGGACTCACCTCGCTGAAGCTGAGATCGGAAGAG
3419	57360	57034	3420				primary	0	CTCC_HS10_122:7:1101:5989:7373/1_1	CAGCGCTCTTCAGAGGGCTGTAACCCGATATCTCACAGACATGACACGCATCTCGTGGGACTCACCTCGCTGAAGCTGAGATCGGAAGAG
3475			32043				primary	0	TGCAAGGA_HS10_122:8:1105:8192:187798/1_1	CTGCGCTCGGATGTCGAGTCCAACGTTGTGGTTGCTTAATGTTATTACGCGTCTCCGTCAATCTCTGCTGAGATCGGAAGAGCGGTTCAG
3475			32043				primary	1	TGCAAGGA_HS10_122:8:1103:1522:135279/1_1	CTGCGCTCGGATGTGGAGTCCAACGTTGTGGTTGCTTAATGTTATTACGCGTCTCCGTCAATCTCTGCTGAGATCGGAAGAGCGGTTCAG
3512	93038		212705				primary	0	TGCAAGGA_HS10_122:8:1102:12528:46966/1_1	CAGCTCTGTGGATGAACTGTTGACACAAACACAGGACTGCTGTAGTCGTGCTGGTGTGTAGCTTTCACTCTGCTGAGATCGGAAGAGCGG
3512	59291	58963	3513				primary	0	CTCC_HS10_122:7:1102:16934:158409/1_1	CAGCTCTGTGGATGAACTGTTGACACTAACACAGGACTGCTGTAGTCGTGCTGGTGTGTAGCTTTCACTCTGCTGAGATCGGAAGAGCGG
3596			108882				primary	0	TGCAAGGA_HS10_122:8:1102:15027:163468/1_1	CAGCTTCCACATCACAGGCAGTTTCACAGCCTCTCTGACAGCCAAGAAACGCTGAGATCGGAAGAGCGGTTCAGCAGGAATGCCGAGACC
3596	60338	60010	3599				primary	0	CTCC_HS10_122:7:1108:15195:56023/1_1	CAGCTTCCACATCACAGGCAGTTTCACAGCCTCTCTGACAGCCAAGGAACGCTGAGATCGGAAGAGCGGTTCAGCAGGAATGCCGAGACC
3607			76129				primary	0	TGCAAGGA_HS10_122:8:1101:12767:80652/1_1	CAGCTCTCCTTCTTTGAACAGGAGCTTTAGACTCTGACAATAGAGCAAAATGAATTCTTGGGGCCATGGTGCTGAGATCGGAAGAGCGGT
3607	61300	60972	3610				primary	1	CTCC_HS10_122:7:1106:17373:139259/1_1	CAGCTCTCCTTCTTTGAACAGGAGCTTTAGACTCTGACAATAGAGCAAAATTAATTCTTGGGGCCATGGTGCTGAGATCGGAAGAGCGGT
3610			52457				primary	0	TGCAAGGA_HS10_122:8:1104:8711:136772/1_1	CAGCTTCTCGATACGTGATGACATGAGTCAGCATTCCAGAGGCCATGATGGAAGGAACACCTACACATGACTTAGCTGAGATCGGAAGAG
3610			52457				primary	1	TGCAAGGA_HS10_122:8:1204:16347:192946/1_1	CAGCTTCTCGATACGTGATGACATGAGTCAGCATTCCAGAGCCCATGATGGAAGGAACACCTACACATGACTTAGCTGAGATCGGAAGAG
3658			107551				primary	0	TGCAAGGA_HS10_122:8:1101:19272:192375/1_1	CAGCTCACACAGGCAGAGCATCCTTATTCAACCTCTCTGCATCGCAATGCGCTGAGATCGGAAGAGCGGTTCAGCAGGAATGCCGAGACC
3658	62449	62120	3661				primary	0	CTCC_HS10_122:7:1104:12410:160549/1_1	CAGCTCACACAGGCAGAGCATCCTTATTCGCCCTCTCTGCATCGCAATGCGCTGAGATCGGAAGAGCGGTTCAGCAGGAATGCCGAGACC
3664			111327				primary	0	TGCAAGGA_HS10_122:8:1101:1970:93858/1_1	CTGCAACGTTGACTGAACCAGAGCTCTGGTGGGCGTACACGATCAACACTTTCTTCGCTGAGATCGGAAGAGCGGTTCAGCAGGAATGCC
3664			111327				primary	1	TGCAAGGA_HS10_122:8:1104:16240:189008/1_1	CTGCAACGCTGACTGAACCAGAGCTCTGGTGGGCGTACACGATCAACACTTTCTTCGCTGAGATCGGAAGAGCGGTTCAGCAGGAATGCC
3870	236316		130934				primary	0	TGCAAGGA_HS10_122:8:1102:10392:185609/1_1	CAGCCCAGAGAGCCACAGCGAAGACTGACGGAAAATGAGATGCCGCTCGCTGAGATCGGAAGAGCGGTTCAGCAGGAATGCCGAGACCGA
3870	65258	64929	3874				primary	1	CTCC_HS10_122:7:1101:12299:118854/1_1	CAGCCCAGAGAGCCACAGCGAAGACTGACGGAAAATGAGGTGCCGCTCGCTGAGATCGGAAGAGCGGTTCAGCAGGAATGCCGAGACCGA
4102			225390				primary	0	TGCAAGGA_HS10_122:8:1101:2803:148989/1_1	CAGCTTCGTTTGACAGGGCCGCGCCGTGGCTCTTCTCTTCTCCTCCTACTCTTCCTCCACTCCCGCTGAGATCGGAAGAGCGGTTCAGCA
4102	65713	65383	4106				primary	0	CTCC_HS10_122:7:1105:15505:178895/1_1	CAGCTTCGTTTGACAGGGCCGCGCCATGGCTCTTCTCTTCTCCTCCTACTCTTCCTCCACTCCCGCTGAGATCGGAAGAGCGGTTCAGCA
4136	202880		84963				primary	0	TGCAAGGA_HS10_122:8:1101:11480:37051/1_1	CTGCGACGGGCGTGGTTGGCGGGGCGGTGACCTCGCCCGGCGTGACTGTGCAGATAGGCCCCTGGGTGCCAGGCGAGCTCAGATCCTTGG
4136	79404		84963				primary	1	TGCAAGGA_HS10_122:8:1108:8597:18304/1_1	CTGCGACGGGCGTGGTTGGCGGGGCGGTGACCTCGCCCGGCGTGACTGTGCAGATAGGCCCCTGGGTGCCAGGCGAGCTCAGGTCCTTGG
4221			165207				primary	0	TGCAAGGA_HS10_122:8:1202:12656:145452/1_1	CAGCTTGTAGAGCGGTGGAGGTCATCGTCCTTCCATCTCGCCGTCCTCAACAATGTCAGCAGTGCAGAGATCGGAAGAGCGGTTCAGCAG
4221	67946	67609	4225				primary	0	CTCC_HS10_122:7:1103:9083:12568/1_1	CAGCTTGTAGAGAGGTGGAGGTCATCGTCCTTCCATCTCGCCGTCCTCAACAATGTCAGCAGTGCAGAGATCGGAAGAGCGGTTCAGCAG
4222			223332				primary	0	TGCAAGGA_HS10_122:8:1101:1846:150524/1_1	CAGCGAGACAGGAAGCTGTCGATAAACGACCCTTTTACCGGCCAACACAGTGCAGAAGTTGTAGCCACAAAGTGGTGCTGAGATCGGAAG
4222	69205	68850	4226				primary	1	CTCC_HS10_122:7:1105:9575:11507/1_1	CAGCGAGACAGGAAGCTGTCGATAAACCACCCTTTTACCGGCCAACACAGTGCAGAAGTTGTAGCCACAAAGTGGTGCTGAGATCGGAAG
4328	90197		211878				primary	0	TGCAAGGA_HS10_122:8:1104:19938:42281/1_1	CAGCCGGCGTCACCGTCCGACCCCTCCTCTCACCCGGTGCGGAGGGCTGAGATCGGAAGAGCGGTTCAGCAGGAATGCCGAGACCGATCT
4328	69795	69437	4332				primary	0	CTCC_HS10_122:7:1301:10101:115199/1_1	CAGCCGGCGTCACCGGCCGACCCCTCCTCTCACCCGGTGCGGAGAGCTGAGATCGGAAGAGCGGTTCAGCAGGAATGCCGAGACCGATCT
4587			31354				primary	0	TGCAAGGA_HS10_122:8:1101:14137:147811/1_1	CTGCTCCGCCCAAAGAGCCCTGTCCGAAGCTGGAGTGCGCTCAGTCGGCCGCTCGGGCTCTGCTCTACCTCTCAGATACGCACTCTAACC
4587	72109	71747	4591				primary	1	CTCC_HS10_122:7:1103:18494:65151/1_1	CTGCGCCGCCCAAAGAGCCCTGTCCGAAGCTGGAGTGCGCTCAGTCGGCCGCTCGGGCTCTGCTCTACCTCTCAGATACGCACTCTAACC
4701	60626	96278	10438				primary	0	TGCAAGGA_HS10_122:8:1106:20187:88183/1_1	CAGCGTGATGGTGTGAGGCCTGTAGAAGAACTCGATGGTGATGTCTTCAACCTGCTGAGATCGGAAGAGCGGTTCAGCAGGAATGCCGAG
4701	122436	96726	10438				primary	1	TGCAAGGA_HS10_122:8:1101:20792:58871/1_1	CAGCGTGATGGTGTGAGGCCTGTAGAAGAACTCGATGGTGATGTCCTCAACCTGCTGAGATCGGAAGAGCGGTTCAGCAGGAATGCCGAG
4742			231563				primary	0	TGCAAGGA_HS10_122:8:1102:13909:152941/1_1	CAGCATGGTCTGGGGCTGAAGAGACGCTCCATGTCCGTGGAAAACCCAGGTCCTGTTCAGCTGAGATCGGAAGAGCGGTTCAGCAGGAAT
4742	73336	72974	4746				primary	0	CTCC_HS10_122:7:1102:14198:38726/1_1	CAGCATGGTCTGGGGCTGAAGAGACGCTCCATGTCCGTGGAAAACCCAGGTTCTGTTCAGCTGAGATCGGAAGAGCGGTTCAGCAGGAAT
4813			19785				primary	0	TGCAAGGA_HS10_122:8:1103:1410:30239/1_1	CAGCACAGCCCCCTCCTCTCTGACACCCAGCCAGGGAATCCATCCACCCAGCACTTTATGCTGAGATCGGAAGAGCGGTTCAGCAGGAAT
4813	74364	74002	4817				primary	0	CTCC_HS10_122:7:1102:14057:94046/1_1	CAGCACAGCCCCCTCCTCTCTGACACCCAGTCAGGGAATCCATCCACCCAGCACTTTATGCTGAGATCGGAAGAGCGGTTCAGCAGGAAT
4816			112606				primary	0	TGCAAGGA_HS10_122:8:1102:15907:41431/1_1	CAGCCTGCGGCGCCGTACGGCATGCCTCCTCAGGTCCCCGGGCACCTCCACCCTGCCGTACCGCTGAGATCGGAAGAGCGGTTCAGCAGG
4816	75291	74925	4820				primary	0	CTCC_HS10_122:7:1102:10096:74288/1_1	CAGCCTGCGGCGCCGTACGGCATGCCTCCTCAGGTCTCCGGGCACCTCCACCCTGCCGTACCGCTGAGATCGGAAGAGCGGTTCAGCAGG
4919			109465				primary	0	TGCAAGGA_HS10_122:8:1101:14912:173176/1_1	CAGCTTGGTCCTGTATGATCTGTGTGAAGATGTGGGCTCAACAGTCACCCACCTCCCGCTGAGATCGGAAGAGCGGTTCAGCAGGAATGC
4919	77007	76633	4923				primary	0	CTCC_HS10_122:7:1101:7101:41425/1_1	CAGCTTGGTCCTGTATGATCTGTGTGAAGATGTGGGCTCAATAGTCACCGACCTCCCGCTGAGATCGGAAGAGCGGTTCAGCAGGAATGC
5062			158294				primary	0	TGCAAGGA_HS10_122:8:1101:5807:162376/1_1	CAGCTTGGATCCCTACGTTAGTTTGTGCTAATGTGATCTGTGTTTCGGTCCCTCAGGACCTGGTGGAGAAGGTGGTGGTGCTGAGATCGG
5062			158294				primary	1	TGCAAGGA_HS10_122:8:1103:4719:182836/1_1	CAGCTTGGATCTCTACGTTAGTTTGTGCTAATGTGATCTGTGTTTCGGTCCCTCAGGACCTGGTGGAGAAGGTGGTGGTGCTGAGATCGG
5200			179538				primary	0	TGCAAGGA_HS10_122:8:1101:6025:77856/1_1	CAGCTTTCCCATCATGCTTTGGGTGAAGAAGGATGGGCTGGAAGGGGGTCGTGGTGAGCGCTGAGATCGGAAGAGCGGTTCAGCAGGAAT
5200	78320	77941	5376				primary	0	CTCC_HS10_122:7:1108:11318:108297/1_1	CAGCTTTCCCATCATGCTTTGGGTGAAGAAGGATGGGCTGGAAGGGGGTCGTGGTGAACGCTGAGATCGGAAGAGCGGTTCAGCAGGAAT
5359			94109				primary	0	TGCAAGGA_HS10_122:8:1104:14247:124874/1_1	CAGCAATCCTCCGTTAGTCATCGCATTGTGTTTTGATCCTCGTCTGACCTCTGACCTTGCGGCGCTGCTGAGATCGGAAGAGCGGTTCAG
5359	81171	80789	5539				primary	1	CTCC_HS10_122:7:1103:13279:20972/1_1	CAGCAATCCTCCGTTAGTCATCGCGTTGTGTTTTGATCCTCGTCTGACCTCTGACCTTGCGGCACTGCTGAGATCGGAAGAGCGGTTCAG
5376			230111				primary	0	TGCAAGGA_HS10_122:8:1204:10333:116779/1_1	CAGCTTCCAGAACTATCAGGAAACAATCAAATACATCAAGAGGATGATCCGGAGGAATCCGTCTCCTGAGCGCTGAGATCGGAAGAGCGG
5376			230111				primary	1	TGCAAGGA_HS10_122:8:1105:18353:58933/1_1	CAGCTTCCAGAACTATCAGGAAACAGTCAAATACATCAAGAGGATGATCCGGAGGAATCCGTCTCCTGAGCGCTGAGATCGGAAGAGCGG
5422			190980				primary	0	TGCAAGGA_HS10_122:8:1102:15658:81069/1_1	CAGCACTTGCCCGGGGGACGGCAGGGGCCAGGCCTGCTCAGGCACTGAAGCAAAAGTGAACACAGCCGTGGTTCATCCGCTGAGATCGGA
5422			190980				primary	1	TGCAAGGA_HS10_122:8:1201:5081:99718/1_1	CAGCACTTGCCCGGGGGACGGCAGGGGCCAGGCCTGCTCAGGCACTGAAGCAAAAGTGAACACAGCCGTGGTTCGTCCGCTGAGATCGGA
5427			125921				primary	0	TGCAAGGA_HS10_122:8:1204:18711:28909/1_1	CTGCACTACGCATTTTCTTGGTGTGTTGCTCCTCTATCCTTGTACTAACCTTTGACCACCTGGCTGAGATCGGAAGAGCGGTTCAGCAGG
5427			125921				primary	1	TGCAAGGA_HS10_122:8:1106:9301:27549/1_1	CTGCACTACGCATCTTCTTGGTGTGTTGCTCCTCTATCCTTGTACTAACCTTTGACCACCTGGCTGAGATCGGAAGAGCGGTTCAGCAGG
5455			226903				primary	0	TGCAAGGA_HS10_122:8:1101:8580:162920/1_1	CAGCAGAGGGAGGTTCTTCTCCTGCAGGTAGGCCAGGTGAGCCCTCTCAAACTTGAGATGGAGGGCCTCCGTCAGCTGAGATCGGAAGAG
5455			226903				primary	1	TGCAAGGA_HS10_122:8:1101:11140:192891/1_1	CAGCAGAGGGAGGTTCTTCTCCTGCAGGTAGGCCAGGTGAGCCCTCTCATACTTGAGATGGAGGGCCTCCGTCAGCTGAGATCGGAAGAG
5600			54428				primary	0	TGCAAGGA_HS10_122:8:1107:17722:99597/1_1	CAGCTTGGATGCATGCTGATCCTCGTTCCCTGTGGAGGTTTTTTGGCCGTTTTGCTGAGATCGGAAGAGCGGTTCAGCAGGAATGCCGAG
5600			54428				primary	1	TGCAAGGA_HS10_122:8:1103:18656:46497/1_1	CAGCTTGGACGCATGCTGATCCTCGTTCCCTGTGGAGGTTTTTTGGCCGTTTTGCTGAGATCGGAAGAGCGGTTCAGCAGGAATGCCGAG
5698			119041				primary	0	TGCAAGGA_HS10_122:8:1103:16821:72944/1_1	CAGCAGACAGGTGGAGGTATGTGGAGATAGAAAGACAGGCCTTGTCAGCCCTGTTGCGTGACTTGCGCTGAGATCGGAAGAGCGGTTCAG
5698	86223	85828	5881				primary	0	CTCC_HS10_122:7:1102:8057:91440/1_1	CAGCAGACAGGTGGAGGTATGTGGAGATAGAAAGACAGGCCTTGTCAACCCTGTTGCGTGACTTGCGCTGAGATCGGAAGAGCGGTTCAG
5766			20130				primary	0	TGCAAGGA_HS10_122:8:1102:9303:12073/1_1	CAGCTCTACGATTCCTAGTCTGTGTGATGGGAGAGGATGCCTCTCCGCTGCTGAGATCGGAAGAGCGGTTCAGCAGGAATGCCGAGACCG
5766			20130				primary	1	TGCAAGGA_HS10_122:8:1108:12392:195574/1_1	CAGCTCTACGATTCATAGTCTGTGTGATGGGAGAGGATGCCTCTCCGCTGCTGAGATCGGAAGAGCGGTTCAGCAGGAATGCCGAGACCG
5856			143632				primary	0	TGCAAGGA_HS10_122:8:1103:18422:50163/1_1	CAGCGCTGTCAGTCAGACTCACCATGGTCTTTTCGATGTGGTCCTGCAGAGAGTCGATCAGCAGATCCCCTACAGGCTGAGATCGGAAGA
5856			143632				primary	1	TGCAAGGA_HS10_122:8:1108:6680:107736/1_1	CAGCGCTGTCAGTCGGACTCACCATGGTCTTTTCGATGTGGTCCTGCAGAGAGTCGATCAGCAGATCCCCTACAGGCTGAGATCGGAAGA
5880			71964				primary	0	TGCAAGGA_HS10_122:8:1203:12926:106969/1_1	CAGCGCAAGTCACGCAACAGGGCTGACAAGGCCTGTCTTTCTATCTCCACATACCTCCACCTGTCTGCTGAGATCGGAAGAGCGGTTCAG
5880	91521	91118	6064				primary	1	CTCC_HS10_122:7:1102:14230:70779/1_1	CAGCGCAAGTCACGCAACAGGGTTGACAAGGCCTGTCTTTCTATCTCCACATACCTCCACCTGTCTGCTGAGATCGGAAGAGCGGTTCAG
6052			95172				primary	0	TGCAAGGA_HS10_122:8:1102:21178:195675/1_1	CAGCCCAGGTGAGCTGAATCTCCCTGATGACATGACTCCGCCCACCAGGCCCCTAGAGGAAGAGGGCTGAGATCGGAAGAGCGGTTCAGC
6052			95172				primary	1	TGCAAGGA_HS10_122:8:1201:1381:166643/1_1	CAGCCCAGGTGAGCTGAATCTCCCTGATGACCTGACTCCGCCCACCAGGCCCCTAGAGGAAGAGGGCTGAGATCGGAAGAGCGGTTCAGC
6095			232329				primary	0	TGCAAGGA_HS10_122:8:1204:12318:98964/1_1	CAGCTGTGACACATGATCTCAGTGAAGCATGAGAACAAAAACTTTAAATTGTGATGGCCTCAGTATGAAAGTTGAGCTGAGATCGGAAGA
6095	94090	93674	6285				primary	0	CTCC_HS10_122:7:1102:6919:87663/1_1	CAGCTGTGACACATGATCTCAGTGAAGCATGAGAACAAAAACTTTAAACTGTGATGGCCTCAGTATGAAAGTTGAGCTGAGATCGGAAGA
6143	39211		131450				primary	0	TGCAAGGA_HS10_122:8:1105:18286:18246/1_1	CAGCGGCATCGCCACGGCAACAGGGTCAGTCCCACCGCCCTACGACCCGGTGAATGTGAGGAACCTGCTGAGATCGGAAGAGCGGTTCAG
6143	35244		131450				primary	1	TGCAAGGA_HS10_122:8:1201:18204:119815/1_1	CAGCGTCATCGCCACGGCAACAGGGTCAGTCCCACCGCCCTACGACCCGGTGAATGTGAGGAACCTGCTGAGATCGGAAGAGCGGTTCAG
6154			94617				primary	0	TGCAAGGA_HS10_122:8:1301:2390:110810/1_1	CAGCGTGGTGTCAGGAGGACCCGTACCTGGACCTCTGGGGCCCATTCAGGCCCCAGAGTCCCCTGAGCTGAGATCGGAAGAGCGGTTCAG
6154			94617				primary	1	TGCAAGGA_HS10_122:8:1101:4268:199219/1_1	CAGCGTGGTGTCAGGAGGACCCGTACCTGGACCTCCGGGGCCCATTCAGGCCCCAGAGTCCCCTGAGCTGAGATCGGAAGAGCGGTTCAG
6173	107551		207549				primary	0	TGCAAGGA_HS10_122:8:1101:17372:75326/1_1	CAGCTCCCGAGAGGTTTCTGGTCAGGTGGCATCAGTGACAATGAATGCTGATGCATAGTGTTACCGAATAACACCTTAACAATGCCGAGG
6173	113017		207549				primary	1	TGCAAGGA_HS10_122:8:1104:19613:148290/1_1	CAGCTCCCGAGAGGTTTCTGGTCAGGTGGCATCAGTGACAATGAATGCTGATGCATAGCGTTACCGAATAACACCTTAACAATGCCGAGG
6179	144758		213308				primary	0	TGCAAGGA_HS10_122:8:1106:2307:151036/1_1	CAGCCTTGAGACTTTCAGAGTGGCCTTTCTTCTCCCAGCGGAGCGATGGGCTGAGATCGGAAGAGCGGTTCAGCAGGAATGCCGAGACCG
6179	39211		213308				primary	1	TGCAAGGA_HS10_122:8:1102:17210:134312/1_1	CAGCCTTGAGACTTTCAGAGTGGCCTTTCTTCTCCCGGCGGAGCGATGGGCTGAGATCGGAAGAGCGGTTCAGCAGGAATGCCGAGACCG
6244	200485	17363	2599				primary	0	TGCAAGGA_HS10_122:8:1103:8196:42738/1_1	CAGCCGAGTGTGCAGTCGGTGCCTCACGCAATGTCAAAGGTTGGGGCGTGCTGAGATCGGAAGAGCGGTTCAGCAGGAATGCCGAGACCG
6244	98841	98417	6439				primary	0	CTCC_HS10_122:7:1304:7774:35680/1_1	CAGCCGAGTGTGCAGTCGGTGCCTCACGCAATGTCAAAGGTTGGAGCGTGCTGAGATCGGAAGAGCGGTTCAGCAGGAATGCCGAGACCG
6339			186415				primary	0	TGCAAGGA_HS10_122:8:1203:17760:7400/1_1	CAGCCAGCCGGGATAAGTGCTGTTCGACATACCAGATGATCTCATTTCACAGGTTAAATAGCTGAGATCGGAAGAGCGGTTCAGCAGGAA
6339			186415				primary	1	TGCAAGGA_HS10_122:8:1104:21080:181149/1_1	CAGCCAGCCGGGATAAGTGCTGTTCGACATACCAGATGATCTCATTTCACATGTTAAATAGCTGAGATCGGAAGAGCGGTTCAGCAGGAA
6341			239377				primary	0	TGCAAGGA_HS10_122:8:1104:2900:6306/1_1	CAGCTGTTGCATTTAGCCTCTGACAAGATAGCAGGGACCTTGTAGCTGGCCTGGTCTGCTCTGTGTTGCAGAGATCGGAAGAGCGGTTCA
6341			239377				primary	1	TGCAAGGA_HS10_122:8:1103:16707:56140/1_1	CAGCTGTTGCATTTAGCCTCTGACAAGATAGCAGGGACCTTGTAGCTGGCCTGGTCCGCTCTGTGTTGCAGAGATCGGAAGAGCGGTTCA
6355			167990				primary	0	TGCAAGGA_HS10_122:8:1102:6608:180734/1_1	CAGCGCCGCTCACTGACGAAACGTCCTCGGCCCTGCTCGCTGAGATCGGAAGAGCGGTTCAGCAGGAATGCCGAGACCGATCTCGTATGC
6355			167990				primary	1	TGCAAGGA_HS10_122:8:1101:12853:144657/1_1	CAGCGCCGCTCACTGACGAAACGTCCTCGGCCCTGTTCGCTGAGATCGGAAGAGCGGTTCAGCAGGAATGCCGAGACCGATCTCGTATGC
6362	67085		216874				primary	0	TGCAAGGA_HS10_122:8:1104:17821:156489/1_1	CAGCTTTTTGCTGTTAAAGCGATTCAGTTCAGTGCAGGGGAACAAATAAAGAATCGGGATACTTTCTGCTGAGATCGGAAGAGCGGTTCA
6362	32907		216874				primary	1	TGCAAGGA_HS10_122:8:1101:8830:78741/1_1	CAGCTTTTTGCTGTTAAAGCGATTCAGTTCAGTGCAGGGGAACAAATAAAGAACCGGGATACTTTCTGCTGAGATCGGAAGAGCGGTTCA
6468			177366				primary	0	TGCAAGGA_HS10_122:8:1104:8055:158993/1_1	CAGCTGCGGTCAGTTTGAACCCAAAAAAGCCCCGTAGATTCTTCTCGAACCGTTTGTGCTGAGATCGGAAGAGCGGTTCAGCAGGAATGC
6468	104373	103940	6673				primary	1	CTCC_HS10_122:7:1106:6313:190051/1_1	CAGCTGCGGTCAATTTGAACCCAAAAAAGCCCCGTAGATTCTTCTCGAACCGTTTGTGCTGAGATCGGAAGAGCGGTTCAGCAGGAATGC
6515	105178	104745	6720				primary	0	CTCC_HS10_122:7:1108:21204:7441/1_1	CAGCTCCCCCTGAAAGTCAACCCCCACTCCTACGACAGCGCCCACACCAAGACCCATCTTCTGCTCCAGGCCCACTTCAGCCACGCCTCG
6515	105913	105480	6720				primary	1	CTCC_HS10_122:7:1202:1691:30000/1_1	CAGCTCCCCCTGAAAGTCAACCCCCACTCCTACGACAGTGCCCACACCAAGACCCATCTTCTGCTCCAGGCCCACTTCAGCCACGCCTCG
6590			26358				primary	0	TGCAAGGA_HS10_122:8:1207:11071:29194/1_1	CAGCCAGCAGTGCTACAACGAGAGAGGAACGTTCCGGTGCTACTGCTCAGATGGTTACCTCCTAGAGCCTGATGGACGCACCTGCAAAGC
6590	106936	106503	6796				primary	0	CTCC_HS10_122:7:1206:14302:10527/1_1	CAGCCAGCAGTGCTACAACGAGAGAGGAACGTTCCGGTGCTACTGCTCAGATGGTTACCTCCTAGAGCCTGATAGACGCACCTGCAAAGC
6637			30776				primary	0	TGCAAGGA_HS10_122:8:1204:6945:71679/1_1	CAGCACAGGCCGTGGCACCGTGCCAGCCATGCCAGGCTCTCCCTCGGTGCCTCTTGCAGAGATCGGAAGAGCGGTTCAGCAGGAATGCCG
6637	108174	107740	6843				primary	0	CTCC_HS10_122:7:1104:11932:67787/1_1	CAGCACAGGCCGTGGCACCATGCCAGCCATGCCAGGCTCTCCCTCGGTGCCTCTTGCAGAGATCGGAAGAGCGGTTCAGCAGGAATGCCG
6679			75015				primary	0	TGCAAGGA_HS10_122:8:1101:18194:134650/1_1	CAGCGATCAGATCAGACCAGGACCAGCACCAGGACCAGACAATCCCATGAAGCGCTGAGATCGGAAGAGCGGTTCAGCAGGAATGCCGAG
6679	109311	108876	6885				primary	0	CTCC_HS10_122:7:1104:15577:186172/1_1	CAGCGATCAGATCAGACCAGGACCAGGACCAGGACCAGACAATCCCATGAAGCGCTGAGATCGGAAGAGCGGTTCAGCAGGAATGCCGAG
6719			73644				primary	0	TGCAAGGA_HS10_122:8:1201:17661:95581/1_1	CAGCCACGGTCGTCTGTCCCGTTATCGGAGCGGAGCTCATGTGCAGGGCGCTGGCGATGGCCGACAGCAGAGATCGGAAGAGCGGTTCAG
6719	110417	109981	6925				primary	0	CTCC_HS10_122:7:1201:9456:88102/1_1	CAGCCACGGTCGTCTGTCCCGTTATCGGAGCGGAGCTCATATGCAGGGCGCTGGCGATGGCCGACAGCAGAGATCGGAAGAGCGGTTCAG
6735			159518				primary	0	TGCAAGGA_HS10_122:8:1202:6502:148750/1_1	CAGCTCAGGGCTTTGTAGGGAGAGCGTGAGGAGGCCCAGTGGTCGCCGAGAGAGCTGGCTGAGATCGGAAGAGCGGTTCAGCAGGAATGC
6735	111230	110794	6941				primary	0	CTCC_HS10_122:7:1101:13694:66292/1_1	CAGCTCAGGGCTTTGTAGGGAGAGCGTGCGGAGGCCCAGTGGTCGCCGAGAGAGCTGGCTGAGATCGGAAGAGCGGTTCAGCAGGAATGC
6754			175337				primary	0	TGCAAGGA_HS10_122:8:1108:7232:179481/1_1	CAGCTTTTCCCCCATTTTATTTCCATGCCTTAGGACAGTGTGGTGCGTAACAGCGAATAGTCACGGCTGAGATCGGAAGAGCGGTTCAGC
6754	111905	111468	6960				primary	0	CTCC_HS10_122:7:1104:2561:33168/1_1	CAGCTTTTCCCCCATTTTATTTCCATGCCTTAGGACAGTGTGGTGCGTAACAACGAATAGTCACGGCTGAGATCGGAAGAGCGGTTCAGC
6766			159910				primary	0	TGCAAGGA_HS10_122:8:1106:18903:32713/1_1	CAGCAGGCCACGGTCAGCGGGGCATGGCGGTCACTCAGCAGGGCTGAGATCGGAAGAGCGGTTCAGCAGGAATGCCGAGACCGATCTCGT
6766			159910				primary	1	TGCAAGGA_HS10_122:8:1102:1296:126102/1_1	CAGCAGGCCACGGTCAGCGGGGCGTGGCGGTCACTCAGCAGGGCTGAGATCGGAAGAGCGGTTCAGCAGGAATGCCGAGACCGATCTCGT
6778			112202				primary	0	TGCAAGGA_HS10_122:8:1105:18874:115440/1_1	CAGCGCCATAGGCCACCCCATCGTCGGGGACTTCACCTACAGCTCGGGAGCGGATGACGCCCCCTACCGCATGATGCTGAGATCGGAAGA
6778			112202				primary	1	TGCAAGGA_HS10_122:8:1103:5171:53508/1_1	CAGCGCCATAGGCCACCCCATCGTCGGGGACTTCACCTACAGCTCGGGAGCGGACGACGCCCCCTACCGCATGATGCTGAGATCGGAAGA
6968	167523	38116	5800				primary	0	TGCAAGGA_HS10_122:8:1104:16533:186974/1_1	CAGCACACAGGCAACCAAGAGCAACACCACAGGACCTCACAGCCCAGTGCTGAGATCGGAAGAGCGGTTCAGCAGGAATGCCGAGACCGA
6968	87805	38837	5800				primary	1	TGCAAGGA_HS10_122:8:1102:4251:89056/1_1	CAGCACATAGGCAACCAAGAGCAACACCACAGGACCTCACAGCCCAGTGCTGAGATCGGAAGAGCGGTTCAGCAGGAATGCCGAGACCGA
6988			239477				primary	0	TGCAAGGA_HS10_122:8:1103:8605:105389/1_1	CAGCATCCGTCACGTACTGGAATCTGTCACAGTCTGGCTGTCTTTAACCTGACCTCTGACCTCTTGAGCTGAGATCGGAAGAGCGGTTCA
6988			239477				primary	1	TGCAAGGA_HS10_122:8:1102:18055:16707/1_1	CAGCATCTGTCACGTACTGGAATCTGTCACAGTCTGGCTGTCTTTAACCTGACCTCTGACCTCTTGAGCTGAGATCGGAAGAGCGGTTCA
6998	185577		129709				primary	0	TGCAAGGA_HS10_122:8:1102:10270:77840/1_1	CAGCTGTAGCTATCAGCTGGCTGGGCCGCTCTGCGTCTGTGTGTGGACCTGTGGAGTGTTTATCTGGGTCACGCACGGCTGAGATCGGAA
6998			7209				primary	1	CTCC_HS10_122:7:1103:3505:35731/1_1	CAGCTGTAGCTATCAGCTGGCTGGGCCGCTCTGCATCTGTGTGTGGACCTGTGGAGTGTTTATCTGGGTCACGCACGGCTGAGATCGGAA
7058			155856				primary	0	TGCAAGGA_HS10_122:8:1101:11517:172729/1_1	CAGCACCAGCAGGAGCATAGGTACAAGCATTAGATCTGATTACCACACTGAGAGGATTGTTGCTGAGATCGGAAGAGCGGTTCAGCAGGA
7058			7274				primary	0	CTCC_HS10_122:7:1103:10861:138326/1_1	CAGCACCAGCAGGAGCATAGGTACACGCATTAGATCTGATTACCACACTGAGAGGATTGTTGCTGAGATCGGAAGAGCGGTTCAGCAGGA
7168	115355	59502	7145				primary	0	TGCAAGGA_HS10_122:8:1103:17318:25013/1_1	CAGCAGATGGTGAAGTTGGAGCCCTTGGGCACCAGAGCCCCCTGCTGAGATCGGAAGAGCGGTTCAGCAGGAATGCCGAGACCGATCTCG
7168			7389				primary	0	CTCC_HS10_122:7:1102:13323:41800/1_1	CAGCAGATGGTGAAGTTGGAGCCTTTGGGCACCAGAGCCCCCTGCTGAGATCGGAAGAGCGGTTCAGCAGGAATGCCGAGACCGATCTCG
7240			234708				primary	0	TGCAAGGA_HS10_122:8:1206:10154:144195/1_1	CAGCTGAGGAGGTTTTGAGGGCCCACTGTGTGCAGTGTGAGGTGTGTGGTCGATGCTGAGATCGGAAGAGCGGTTCAGCAGGAATGCCGA
7240			234708				primary	1	TGCAAGGA_HS10_122:8:1108:14871:181938/1_1	CAGCTGAGGAGGTTTTGAGGGCCCACTGTGTTCAGTGTGAGGTGTGTGGTCGATGCTGAGATCGGAAGAGCGGTTCAGCAGGAATGCCGA
7275			221886				primary	0	TGCAAGGA_HS10_122:8:1101:19193:78002/1_1	CAGCACCACTAACAGTCTGCAGGAGGACCTGCAGGCCGAGAGGGCTCGGCTCATTGCTGAGATCGGAAGAGCGGTTCAGCAGGAATGCCG
7275			7499				primary	0	CTCC_HS10_122:7:1101:19614:20925/1_1	CAGCACCACTAACAGTCTGCAGGAGGACCTGCAGGCCGAGAGGGCTCGCCTCATTGCTGAGATCGGAAGAGCGGTTCAGCAGGAATGCCG
7285			203014				primary	0	TGCAAGGA_HS10_122:8:1202:15571:142294/1_1	CAGCTCCGAGGCCTCTGGCATGTAAACACTTCAAACATCCGAACCCCTGAACGCACCACAGCCTGCTGAGATCGGAAGAGCGGTTCAGCA
7285			203014				primary	1	TGCAAGGA_HS10_122:8:1102:3480:120785/1_1	CAGCTCCGAGGCCTCTGGCATGTAAACACCTCAAACATCCGAACCCCTGAACGCACCACAGCCTGCTGAGATCGGAAGAGCGGTTCAGCA
7317			233073				primary	0	TGCAAGGA_HS10_122:8:1102:21357:179468/1_1	CAGCAACATCCCGGAGTACCGTCAATCGACTGCCTCATCCATGCATTGGAGTCCCGGGCTGAGATCGGAAGAGCGGTTCAGCAGGAATGC
7317			7541				primary	1	CTCC_HS10_122:7:1103:5780:114227/1_1	CAGCAACCTCCCGGAGTACCGTCAATCGACTGCCTCATCCATGCATTGGAGTCCCGGGCTGAGATCGGAAGAGCGGTTCAGCAGGAATGC
7376			12802				primary	0	TGCAAGGA_HS10_122:8:1105:13051:34148/1_1	CAGCTCTGCCAAACGTCATATTTAATTGACTTCGCTTTAAAATGACGTTCCGAGGCGAGGCCGTCTCATTTGTCAAACAGTTGCTGAGAT
7376			12802				primary	1	TGCAAGGA_HS10_122:8:1206:12549:121523/1_1	CAGCTCTGCCAAACGTCATATTTAATTGACTTCGCTTTAAAATGACGTTCCGAGGCGAAGCCGTCTCATTTGTCAAACAGTTGCTGAGAT
7540			163507				primary	0	TGCAAGGA_HS10_122:8:1104:5610:58827/1_1	CAGCTTCAACTCAATGCAAATGAACAGGAAAGACTTCCACAGACCAGCTCTCTTTGCTGGTTTCACTGGTGCTGAGATCGGAAGAGCGGT
7540			7765				primary	0	CTCC_HS10_122:7:1106:16881:176210/1_1	CAGCTACAACTCAATGCAAATGAACAGGAAAGACTTCCACAGACCAGCTCTCTTTGCTGGTTTCACTGGTGCTGAGATCGGAAGAGCGGT
7552			107188				primary	0	TGCAAGGA_HS10_122:8:1202:11303:114662/1_1	CAGCAGTGGGGAGCTGTCTGGCTCCGGTGAGCCCCAGGCCGAGGCCCCGTGGTGGGGCCGGCGGCTGAGATCGGAAGAGCGGTTCAGCAG
7552			7777				primary	1	CTCC_HS10_122:7:1102:14288:39771/1_1	CAGCAGTGGGGAGCTGTCTGGCTCCGGTGAGCCCCAGGCCGAGGCCCCGTGGTGGGGCCGTCGGCTGAGATCGGAAGAGCGGTTCAGCAG
7569			168401				primary	0	TGCAAGGA_HS10_122:8:1104:4437:199271/1_1	CAGCGGTACGGCAGGGTGGAGGTGCCCGGGGACCTGAGGAGGCATGCCGTACGGCGCCGCAGGCTGAGATCGGAAGAGCGGTTCAGCAGG
7569			7794				primary	0	CTCC_HS10_122:7:1105:11754:113120/1_1	CAGCGGTACGGCAGGGTGGAGGTGCCCGGAGACCTGAGGAGGCATGCCGTACGGCGCCGCAGGCTGAGATCGGAAGAGCGGTTCAGCAGG
7775			176848				primary	0	TGCAAGGA_HS10_122:8:1101:17443:193485/1_1	CAGCTCTTCTTCTCCTCAGGAGAACAGCCGCCATGTCACTCTTCATGAACACCTGAGACGCTGAGATCGGAAGAGCGGTTCAGCAGGAAT
7775			8001				primary	0	CTCC_HS10_122:7:1103:10160:136593/1_1	CAGCTCTTCTTCTCCTCAGGAGAACAGCCGCCATGTCACTCTTCATGAACACCTCAGACGCTGAGATCGGAAGAGCGGTTCAGCAGGAAT
7912			150209				primary	0	TGCAAGGA_HS10_122:8:1102:2391:86846/1_1	CAGCAGGAAACGCAACAAGGTTTGGGTGCTCAGGGACATAGAAACACGCTGAGATCGGAAGAGCGGTTCAGCAGGAATGCCGAGACCGAT
7912			8138				primary	0	CTCC_HS10_122:7:1107:5169:139034/1_1	CAGCCGGAAACGCAACAAGGTTTGGGTGCTCAGGGACATAGAAACACGCTGAGATCGGAAGAGCGGTTCAGCAGGAATGCCGAGACCGAT
8278			15558				primary	0	TGCAAGGA_HS10_122:8:1205:18889:41190/1_1	CAGCAGGTGGTAGAAGTCTTGTCGCTTTAACATTAATTGGATTTGATGAATTGGTGCTTGTTCCTGTCAGCTGAGATCGGAAGAGCGGTT
8278			15558				primary	1	TGCAAGGA_HS10_122:8:1207:5401:28441/1_1	CAGCATGTGGTAGAAGTCTTGTCGCTTTAACATTAATTGGATTTGATGAATTGGTGCTTGTTCCTGTCAGCTGAGATCGGAAGAGCGGTT
8299			246438				primary	0	TGCAAGGA_HS10_122:8:1105:18513:174894/1_1	CAGCGGTGATGCCTGGCCGACTGATCGCGCTCTCTCTCCTATAGCACAGCAGAGATCGGAAGAGCGGTTCAGCAGGAATGCCGAGACCGA
8299			8525				primary	1	CTCC_HS10_122:7:1207:16334:152566/1_1	CAGCGGTGATGCCTGGCCGACTGATCGCACTCTCTCTCCTATAGCACAGCAGAGATCGGAAGAGCGGTTCAGCAGGAATGCCGAGACCGA
8388			179473				primary	0	TGCAAGGA_HS10_122:8:1101:1853:76038/1_1	CAGCTGTTCTGCCTAACAATGCTCCTTCTAAAGGAGTCTTCACACCATCTTATCAGGCTGACCCGCAGAGATCGGAAGAGCGGTTCAGCA
8388			179473				primary	1	TGCAAGGA_HS10_122:8:1106:2344:40109/1_1	CAGCTGTTCTGCCTAACAATGCTCCTTCTAAAGGAGTCTTCACACCATCTTATCAGGCTGACCTGCAGAGATCGGAAGAGCGGTTCAGCA
8388			8614				primary	1	CTCC_HS10_122:7:1105:4709:80305/1_1	CAGCTGTTCTGCCTAACAATGCTCCTTCTAAAGGAGTCTTCGCACCATCTTATCAGGCTGACCCGCAGAGATCGGAAGAGCGGTTCAGCA
8462	213073		89201				primary	0	TGCAAGGA_HS10_122:8:1208:10780:49923/1_1	CAGCTCTGAGCTACAGTTTGATGTTCATCTAAATTCTGCATCAGAGCATTTCAGAGAGAGGGTGACAAGAGGTGCTGAGATCGGAAGAGC
8462			8688				primary	0	CTCC_HS10_122:7:1102:8520:155337/1_1	CAGCTCTGAGCTACAGTTTGATGTTCATCTAAATTCTGCATCGGAGCATTTCAGAGAGAGGGTGACAAGAGGTGCTGAGATCGGAAGAGC
8574			32245				primary	0	TGCAAGGA_HS10_122:8:1107:4222:134048/1_1	CAGCTCTTCATCCTCCGTAGCAGAGGACTGGTTTGTCAACCAGTTCCCAGCCGGGCTTCTCTATGACGATGAGACCGCTCAGAGCTGAGA
8574			32245				primary	1	TGCAAGGA_HS10_122:8:1106:1394:167617/1_1	CAGCTCTTCATCCTCTGTAGCAGAGGACTGGTTTGTCAACCAGTTCCCAGCCGGGCTTCTCTATGACGATGAGACCGCTCAGAGCTGAGA
8660			122400				primary	0	TGCAAGGA_HS10_122:8:1102:11147:150016/1_1	CTGCGACGGGGGATGATGACGGCCTGCAGGAGGCGACTGAGGAAGGAGGTGGAGACACGAGGAGGACCATCACACTGAAGACACACTCCT
8660			122400				primary	1	TGCAAGGA_HS10_122:8:1202:10366:54561/1_1	CTGCGACGGGGGATGATGACGGCCTGCAGGAGGCGACTGAGGAAGGAGGGGGAGACACGAGGAGGACCATCACACTGAAGACACACTCCT
8842			27318				primary	0	TGCAAGGA_HS10_122:8:1103:7904:48051/1_1	CTGCAGTGCTCTCTGAGGCATTCCTCAGAGCTCCTCCCAAGGGGAGAAGCTACAGCTGAGATCGGAAGAGCGGTTCAGCAGGAATGCCGA
8842			9068				primary	0	CTCC_HS10_122:7:1104:6940:110169/1_1	CTGCAGTGCTCTCTGGGGCATTCCTCAGAGCTCCTCCCAAGGGGAGAAGCTACAGCTGAGATCGGAAGAGCGGTTCAGCAGGAATGCCGA
8914			192579				primary	0	TGCAAGGA_HS10_122:8:1101:19143:151165/1_1	CAGCCTCCTCTCCAGGTGAACCCCGTCAGCGGCTCATCGTCTCCTCCCATCCATGACTGGCTCTGCTGAGATCGGAAGAGCGGTTCAGCA
8914			9140				primary	0	CTCC_HS10_122:7:1104:1913:51215/1_1	CAGCCTCCTCTCCAGGTGAACCCAGTCAGCGGCTCATCGTCTCCTCCCATCCATGACTGGCTCTGCTGAGATCGGAAGAGCGGTTCAGCA
9008			186901				primary	0	TGCAAGGA_HS10_122:8:1104:5680:76258/1_1	CAGCGAGAACAAGAGCAAACAACAACCCAACACCGAGCGTCAAACAGACAAACAAGAAAGGAGACGGTGAATAAGGAGCTGAGATCGGAA
9008			9234				primary	0	CTCC_HS10_122:7:1106:17984:135300/1_1	CAGCGAGAACGAGAGCAAACAACAACCCAACACCGAGCGTCAAACAGACAAACAAGAAAGGAGACGGTGAATAAGGAGCTGAGATCGGAA
9064	122385		214019				primary	0	TGCAAGGA_HS10_122:8:1104:10841:70443/1_1	CAGCGCCTGGACCACGGACGAGGACACCAGCTCGGCCACGGAGTCTGCAGAGAGACCCTGAGCTTTGATGAAGGCCTGGGCCTTCCTGAA
9064			9290				primary	1	CTCC_HS10_122:7:1202:17250:104677/1_1	CAGCGCCTGGACCACAGACGAGGACACCAGCTCGGCCACGGAGTCTGCAGAGAGACCCTGAGCTTTGATGAAGGCCTGGGCCTTCCTGAA
9067			68098				primary	0	TGCAAGGA_HS10_122:8:1107:19445:104187/1_1	CAGCAGGCCTGGAAAAGAACGGGCGTGCTCGTGTCCAGGCCATCTTCTCCCACGCTGAGATCGGAAGAGCGGTTCAGCAGGAATGCCGAG
9067			68098				primary	1	TGCAAGGA_HS10_122:8:1102:6749:65924/1_1	CTGCAGGCCTGGAAAAGAACGGGCGTGCTCGTGTCCAGGCCATCTTCTCCCACGCTGAGATCGGAAGAGCGGTTCAGCAGGAATGCCGAG
9098			219866				primary	0	TGCAAGGA_HS10_122:8:1108:9874:120065/1_1	CAGCAGGCCTACCTGTCTCTGTGCTCCCCGTAGCTGGGCCATCTCGTGCTGAGATCGGAAGAGCGGTTCAGCAGGAATGCCGAGACCGAT
9098			9324				primary	0	CTCC_HS10_122:7:1203:16920:47696/1_1	CAGCGGGCCTACCTGTCTCTGTGCTCCCCGTAGCTGGGCCATCTCGTGCTGAGATCGGAAGAGCGGTTCAGCAGGAATGCCGAGACCGAT
9209			67066				primary	0	TGCAAGGA_HS10_122:8:1101:20790:177547/1_1	CAGCATGTGGAGATCACCACATACACCAGCAGGGTCGCCCCAGTCACATCGCTGAGATCGGAAGAGCGGTTCAGCAGGAATGCCGAGACC
9209			9435				primary	1	CTCC_HS10_122:7:1106:2770:76206/1_1	CAGCATGTGGAGATCACCACATACACCAGCAGGGCCGCCCCAGTCACATCGCTGAGATCGGAAGAGCGGTTCAGCAGGAATGCCGAGACC
9496			201095				primary	0	TGCAAGGA_HS10_122:8:1102:17862:62428/1_1	CAGCAGACTGCAATCAGCGGAGATATACGCCGCATGTTCCACCAGGTCCTGCTGTTGGACGAGGACAAACCCCTTATGAGATTCGTGTGG
9496			201095				primary	1	TGCAAGGA_HS10_122:8:1106:5284:95773/1_1	CAGCAGACTGCAATCAGCGGAGATATACGCCGCATGTTCCACCAGGTCCTGCTGTTGGACGAGGACAAGCCCCTTATGAGATTCGTGTGG
9761			141348				primary	0	TGCAAGGA_HS10_122:8:1108:10470:52490/1_1	CAGCATTTAGTCAGCAAACAAAACAGCACACTCATCATCCCACGCCACGCCCTGCTGAGATCGGAAGAGCGGTTCAGCAGGAATGCCGAG
9761			141348				primary	1	TGCAAGGA_HS10_122:8:1202:4628:130853/1_1	CAGCATTTAGTCAGCAAACACAACAGCACACTCATCATCCCACGCCACGCCCTGCTGAGATCGGAAGAGCGGTTCAGCAGGAATGCCGAG
9859			15186				primary	0	TGCAAGGA_HS10_122:8:1201:3234:124696/1_1	CAGCTCAACATCTGAGCTCCTCCCTAAGGTTGAGGCCAGATGCTCTATGAATGTAACTCATTTCAGCTGAGATCGGAAGAGCGGTTCAGC
9859			15186				primary	1	TGCAAGGA_HS10_122:8:1103:12688:50396/1_1	CAGCTCAACATCTGAGCTCCTCCCTAAGGTTGAGGCCAGATGCTCTATGAATGTAACTCATTTCGGCTGAGATCGGAAGAGCGGTTCAGC
9961	210866		212143				primary	0	TGCAAGGA_HS10_122:8:1303:11602:34358/1_1	CAGCCGGAGCACCCTGGAGTGTATCGAGATGGGTAAAACTCTGCTGGCTGAGATCGGAAGAGCGGTTCAGCAGGAATGCCGAGACCGATC
9961	10038		212143				primary	1	TGCAAGGA_HS10_122:8:1103:17974:138897/1_1	CAGCCGGAGCACCCTGGAGTGTATCGAGATGGGCAAAACTCTGCTGGCTGAGATCGGAAGAGCGGTTCAGCAGGAATGCCGAGACCGATC
9973			121495				primary	0	TGCAAGGA_HS10_122:8:1208:6568:7932/1_1	CTGCTCCACGCATACGGCATCGTCTCCATCTCCCGACTGGACAAGCTGGAGCAGGACCTGCCGCTGAGATCGGAAGAGCGGTTCAGCAGG
9973			121495				primary	1	TGCAAGGA_HS10_122:8:1102:16667:24069/1_1	CTGCTCCACGCGTACGGCATCGTCTCCATCTCCCGACTGGACAAGCTGGAGCAGGACCTGCCGCTGAGATCGGAAGAGCGGTTCAGCAGG
10206	111173	56166	6949				primary	0	TGCAAGGA_HS10_122:8:1104:7601:150171/1_1	CAGCAGTAGCAAACATTTTTAACTTGGGGACCAACTACGTCTTAATCTTCAGCCTCGAGATGGGAGTCGTGTAAGTGTGTCACGCTGAGA
10206	235131	56456	6949				primary	1	TGCAAGGA_HS10_122:8:1108:12353:163066/1_1	CAGCAGTAGCAAACATTTTTAACTTGGGGACCAACTACGTCTTAATCTTCAGCCTTGAGATGGGAGTCGTGTAAGTGTGTCACGCTGAGA
10244			56693				primary	0	TGCAAGGA_HS10_122:8:1104:13764:82639/1_1	CAGCCTCAGGAGGCTTCCGCTATGCCCTTTCGGCCCCGGACCCCCATGGATAGCGTCGGAGAAGGCTGAGATCGGAAGAGCGGTTCAGCA
10244			10470				primary	0	CTCC_HS10_122:7:1102:8711:78304/1_1	CAGCCTCAGGAGGCTTCCGCCATGCCCTTTCGGCCCCGGACCCCCATGGATAGCGTCGGAGAAGGCTGAGATCGGAAGAGCGGTTCAGCA
10320			61650				primary	0	TGCAAGGA_HS10_122:8:1106:1908:63354/1_1	CAGCATTGGATGTTTTGAAGTGGTCGCCATGGCAAGCAACGGATCGTCTGTCGGCAGTGCTAAGAGCATCAAAACATCAGCATCATCAGT
10320			61650				primary	1	TGCAAGGA_HS10_122:8:1208:2205:160967/1_1	CAGCATTGGATGTTTTGAAGTGGTCGCCATGGCAAGCAACGGATCGTCTGTCGGCAGTGCTAGGAGCATCAAAACATCAGCATCATCAGT
10398			20956				primary	0	TGCAAGGA_HS10_122:8:1101:12225:95855/1_1	CAGCACGCCCCAACCTTTGACATTGCGTGAGGCACCGACTGCACACTCGGCTGAGATCGGAAGAGCGGTTCAGCAGGAATGCCGAGACCG
10398			10624				primary	0	CTCC_HS10_122:7:1208:17326:77396/1_1	CAGCACGCTCCAACCTTTGACATTGCGTGAGGCACCGACTGCACACTCGGCTGAGATCGGAAGAGCGGTTCAGCAGGAATGCCGAGACCG
10419			179355				primary	0	TGCAAGGA_HS10_122:8:1105:15033:141636/1_1	CAGCCACGTTTTGCTCCAACTCTCAGTTCTTCATCCGTCTGGAGGACGAGGACGACGAGCCTCATGACGGAGAGAGCGGCTGAGATCGGA
10419			10645				primary	1	CTCC_HS10_122:7:1207:3735:88844/1_1	CAGCCACGTTTTGCTCCAACTCTCAGTTCTTCATCCGTCTGGAGGACGAGGACGAGGAGCCTCATGACGGAGAGAGCGGCTGAGATCGGA
10428			108555				primary	0	TGCAAGGA_HS10_122:8:1102:5362:127545/1_1	CAGCAAAAAGGATCCTGAACTCCCTGTCAAATGATTCGACAACTGGGCCGTTCAGAACAGTGATCAGCTGAGATCGGAAGAGCGGTTCAG
10428			108555				primary	1	TGCAAGGA_HS10_122:8:1304:18403:23229/1_1	CAGCAAAAAGGATCCTGAACTCCCTGTCAAATGATTCAACAACTGGGCCGTTCAGAACAGTGATCAGCTGAGATCGGAAGAGCGGTTCAG
10438			167405				primary	0	TGCAAGGA_HS10_122:8:1106:5926:48330/1_1	CAGCTCCAGGCCCTTTTTTTCTCTGAGTGCCGATGGTTGAGCAAAAGAGAACAAGCTGAGATCGGAAGAGCGGTTCAGCAGGAATGCCGA
10438			10664				primary	0	CTCC_HS10_122:7:1102:10850:189504/1_1	CAGCTCCAGGCCCTTTTTTTCTCTGAGTGCCGATGGTTGAGCAAAAGAGAACGAGCTGAGATCGGAAGAGCGGTTCAGCAGGAATGCCGA
10500			122366				primary	0	TGCAAGGA_HS10_122:8:1103:19520:105272/1_1	CAGCGATGCTCCAGATCCCACTGAAGCTATCAAACAACACAAACAACAGTATTTCTGACGCGGCTGAGATCGGAAGAGCGGTTCAGCAGG
10500			122366				primary	1	TGCAAGGA_HS10_122:8:1103:4043:184061/1_1	CAGCGATGCTCCAGATCCCACTGAAGCTATCAAACAACACAAACAACAGTATTTCTGACGTGGCTGAGATCGGAAGAGCGGTTCAGCAGG
10506	188511	40461	5843				primary	0	TGCAAGGA_HS10_122:8:1102:11504:113715/1_1	CAGCATGGTGGCTTCACTAGACCCACCGCTCACGTGTTTGTGTGTTGCGCATGAATTCAGAATGCGCTGAGATCGGAAGAGCGGTTCAGC
10506	239988	41684	5843				primary	1	TGCAAGGA_HS10_122:8:1104:2337:23779/1_1	CAGCATGGTGGCTTCACTAGACCCACCGCTCACGTGTTTGTGTGTTGCGCATGAATCCAGAATGCGCTGAGATCGGAAGAGCGGTTCAGC
10515			186835				primary	0	TGCAAGGA_HS10_122:8:1101:3121:121133/1_1	CAGCAACCAAGCAGAGGTGCACCGAGCTCGAGCCTAAGTGGCGACCCATGCAAAATGTGACTGTGCTGAGATCGGAAGAGCGGTTCAGCA
10515			10741				primary	0	CTCC_HS10_122:7:1201:3544:83141/1_1	CAGCAACCAAGCAGAGATGCACCGAGCTCGAGCCTAAGTGGCGACCCATGCAAAATGTGACTGTGCTGAGATCGGAAGAGCGGTTCAGCA
10536			75527				primary	0	TGCAAGGA_HS10_122:8:1102:13944:65328/1_1	CAGCCCTACTGCACAAGTTATGTGTGGGAGTCCGTAAACGGATGATTTTCTGTAGTTTTGCTCTTTTTAAACGCTGAGATCGGAAGAGCG
10536			10762				primary	0	CTCC_HS10_122:7:1104:5040:169513/1_1	CAGCCCCACTGCACAAGTTATGTGTGGGAGTCCGTAAACGGATGATTTTCTGTAGTTTTGCTCTTTTTAAACGCTGAGATCGGAAGAGCG
10571	126969	15756	2460				primary	0	TGCAAGGA_HS10_122:8:1101:16563:73474/1_1	CTGCAGTGGATCGTGTCGCGGCGGACTGCCCAGAACCTGCACAGCTACCGGACCGTGCCGGAGCTGAGATCGGAAGAGCGGTTCAGCAGG
10571			10797				primary	0	CTCC_HS10_122:7:1103:20569:186208/1_1	CTGCAGTGGATCGTGTCGCGGCGGACTGCCCAGAACCTGCACAGCTACCGGACCGTGCCTGAGCTGAGATCGGAAGAGCGGTTCAGCAGG
10651			40719				primary	0	TGCAAGGA_HS10_122:8:1104:14754:128079/1_1	CAGCTCTATTGAAGGCATGCAATGATGTCACCACTACTACCACCAAGTATCGAAACTACCTTGTTACAGCTGAGATCGGAAGAGCGGTTC
10651			10877				primary	0	CTCC_HS10_122:7:1101:1971:17661/1_1	CAGCTCTATTGAAGGCATGCAATGATGTTACCACTACTACCACCAAGTATCGAAACTACCTTGTTACAGCTGAGATCGGAAGAGCGGTTC
10855			111833				primary	0	TGCAAGGA_HS10_122:8:1103:3218:90822/1_1	CAGCATCGCTGGCCGCCACACAGATGATCTCTGTGAGGTGTTCATGGAAATGAGAGGTCACCTCTACCTGCATGCTGAGATCGGAAGAGC
10855			111833				primary	1	TGCAAGGA_HS10_122:8:1203:6338:46813/1_1	CAGCATCGCTGGCCGCCACACAGACGATCTCTGTGAGGTGTTCATGGAAATGAGAGGTCACCTCTACCTGCATGCTGAGATCGGAAGAGC
11449	201853		83602				primary	0	TGCAAGGA_HS10_122:8:1205:3947:137956/1_1	CAGCGCCGACGGTTCTTCTGCTTGGGCGTCCCGCGGGCCTCCTCGCTGCTGAGATCGGAAGAGCGGTTCAGCAGGAATGCCGAGACCGAT
11449	229069		83602				primary	1	TGCAAGGA_HS10_122:8:1102:10669:166174/1_1	CAGCGCCGGCGGTTCTTCTGCTTGGGCGTCCCGCGGGCCTCCTCGCTGCTGAGATCGGAAGAGCGGTTCAGCAGGAATGCCGAGACCGAT
11455			178205				primary	0	TGCAAGGA_HS10_122:8:1206:12371:142649/1_1	CAGCCCTCTACTACTGAGCATCACCACAAACACTGGTGGATGTGTTTGGCCTCAGCTGAGATCGGAAGAGCGGTTCAGCAGGAATGCCGA
11455			178205				primary	1	TGCAAGGA_HS10_122:8:1107:4880:159342/1_1	CAGCCCTCTACTACTGAGCATCATCACAAACACTGGTGGATGTGTTTGGCCTCAGCTGAGATCGGAAGAGCGGTTCAGCAGGAATGCCGA
11570	10888		90950				primary	0	TGCAAGGA_HS10_122:8:1106:7871:181228/1_1	CAGCGTTCCCTCTGTGTATCCTCAGCATCACCCCCTCCGTCTCAACGCCTCCCTCCTTGCTGAGATCGGAAGAGCGGTTCAGCAGGAATG
11570	242952		90950				primary	1	TGCAAGGA_HS10_122:8:1107:9982:54479/1_1	CAGCGTTCCCTCTGTGTATCCTCAGCATCACCCCCTCCGTCTCAACGCCTCTCTCCTTGCTGAGATCGGAAGAGCGGTTCAGCAGGAATG
11581			95723				primary	0	TGCAAGGA_HS10_122:8:1101:5253:108956/1_1	CAGCCTCTCTGTCAGAGGAGGGTCTCCTGCTTTACCTCCGGGCTCTGCAGACGCTACTGCCGCTGCTGAGATCGGAAGAGCGGTTCAGCA
11581			11808				primary	0	CTCC_HS10_122:7:1101:10267:174347/1_1	CAGCCTCTCTATCAGAGGAGGGTCTCCTGCTTTACCTCCGGGCTCTGCAGACGCTACTGCCGCTGCTGAGATCGGAAGAGCGGTTCAGCA
11623			74646				primary	0	TGCAAGGA_HS10_122:8:1101:3229:72457/1_1	CAGCATCTTCTTGGCTTGAAACGAAGCGTATTTCGTAAGCACTGGAATCGAGTTTTCCATACTCCAAACATACGCTCGATCATCCCTCTA
11623			11850				primary	1	CTCC_HS10_122:7:1108:18728:69062/1_1	CAGCATCTTCTTGGCTTGAAACGAAGCGTACTTCGTAAGCACTGGAATCGAGTTTTCCATACTCCAAACATACGCTCGATCATCCCTCTA
11660			60695				primary	0	TGCAAGGA_HS10_122:8:1102:12701:96458/1_1	CAGCAGGGTTTGAGGTGGAGGTGGACCTTGTGACTGTTGCAGAGCCCGGGGCTGAGATCGGAAGAGCGGTTCAGCAGGAATGCCGAGACC
11660			60695				primary	1	TGCAAGGA_HS10_122:8:1303:8072:74755/1_1	CAGCAGGGTTTGAGGTGGAGGTGGACCTTGTGACTGTTGCGGAGCCCGGGGCTGAGATCGGAAGAGCGGTTCAGCAGGAATGCCGAGACC
11677	186448		208955				primary	0	TGCAAGGA_HS10_122:8:1101:19488:24144/1_1	CAGCGACAGTTTATCCAATGATTGAGTCCAGCACTCCGACCATGATGGACCAAACCCAACCGGCGCACTGCACCGTGTGCTGAGATCGGA
11677	209647		208955				primary	1	TGCAAGGA_HS10_122:8:1103:20541:43263/1_1	CAGCGACAGTTTATCCAATGATTGAGTCCAGCACGCCGACCATGATGGACCAAACCCAACCGGCGCACTGCACCGTGTGCTGAGATCGGA
11770			236500				primary	0	TGCAAGGA_HS10_122:8:1205:8871:159231/1_1	CAGCCCGGTCAGAGCCTCCAGTCTCTCTCTCAGGTAGATGTCAGGATATTTAGTGTCCGAGTAAACCTTCTCCAACACCTCGATTTGCTG
11770			11997				primary	0	CTCC_HS10_122:7:1103:20951:20722/1_1	CAGCCCGGTCAGAGCCTCCAGCCTCTCTCTCAGGTAGATGTCAGGATATTTAGTGTCCGAGTAAACCTTCTCCAACACCTCGATTTGCTG
11843			62713				primary	0	TGCAAGGA_HS10_122:8:1102:7101:79873/1_1	CAGCAAGGGAGGGATCGGGACAGTACTTGACAAACATCATGGTTACCTCTCGACTGAGATCATCAATATGCCGCCCCTGTCTGCTCAAAC
11843			12070				primary	0	CTCC_HS10_122:7:1101:13549:39278/1_1	CAGCAAGGGAGGGATCGGGACAGTACTTGACAAACATCATGGTTACCTCTCGACTGAGGTCATCAATATGCCGCCCCTGTCTGCTCAAAC
12201	193265		132685				primary	0	TGCAAGGA_HS10_122:8:1102:3105:74889/1_1	CAGCCTTTGAGAGGCGCTCCATTCACAGAGGTTCAGCTTGGCCTGCACATTCCCAAACTGAAAACACAAGCTGAGATCGGAAGAGCGGTT
12201	44847		132685				primary	1	TGCAAGGA_HS10_122:8:1101:16762:92155/1_1	CAGCCTTTGAGAGGAGCTCCATTCACAGAGGTTCAGCTTGGCCTGCACATTCCCAAACTGAAAACACAAGCTGAGATCGGAAGAGCGGTT
12328			146761				primary	0	TGCAAGGA_HS10_122:8:1102:5390:149369/1_1	CTGCAGATTAGGAGCAGACATGAGGAGGGATTCATTTCAAGTCAGAGTTCGGGTCGCTGAGATCGGAAGAGCGGTTCAGCAGGAATGCCG
12328			146761				primary	1	TGCAAGGA_HS10_122:8:1205:12016:4090/1_1	CTGCAGATTAGGAGCAGACATGAGGAGGGATTAATTTCAAGTCAGAGTTCGGGTCGCTGAGATCGGAAGAGCGGTTCAGCAGGAATGCCG
12369			52823				primary	0	TGCAAGGA_HS10_122:8:1104:7811:128158/1_1	CAGCAATGGCGCCGGGGCTTCAGGGCTCTGCAGACTGAGAGTCGAGCATTTAATTGAGCTGGCTTTTAAGGGCTGAGATCGGAAGAGCGG
12369			12596				primary	0	CTCC_HS10_122:7:1106:15456:190788/1_1	CAGCAATGGCGCCGGGGCTTCAGGGCTCTGCAGACTGAGAGTCGAGCATTTAATCGAGCTGGCTTTTAAGGGCTGAGATCGGAAGAGCGG
12398			228289				primary	0	TGCAAGGA_HS10_122:8:1205:13719:12328/1_1	CAGCAAGTCCCGACAGGAACAGGAAGTGCGACATAAAGGGGAGAAGGAGCATAACCCAGCTTCAATGAGGGTGAAGGACGCTGAGATCGG
12398			228289				primary	1	TGCAAGGA_HS10_122:8:1104:18427:28531/1_1	CAGCAAGTCCCGACAGGAACAGGAAGTGCGACATAAAGGGGAGAAGGAGCACAACCCAGCTTCAATGAGGGTGAAGGACGCTGAGATCGG
12453			17254				primary	0	TGCAAGGA_HS10_122:8:1101:3981:85079/1_1	CAGCCTGACGCCGGCCGGCCCTGCCCCTTCGCCAGTGGCTGAGATCGGAAGAGCGGTTCAGCAGGAATGCCGAGACCGATCTCGTATGCC
12453			12681				primary	0	CTCC_HS10_122:7:1102:3958:14596/1_1	CAGCCTGACGCTGGCCGGCCCTGCCCCTTCGCCAGTGGCTGAGATCGGAAGAGCGGTTCAGCAGGAATGCCGAGACCGATCTCGTATGCC
12744			147349				primary	0	TGCAAGGA_HS10_122:8:1106:19867:185315/1_1	CAGCAGTATACAAGATTAGCTGTGGACAGACACAGGGAAGCACACTCATGCACGCTCACGCAGACGCAGAGATCGGAAGAGCGGTTCAGC
12744			147349				primary	1	TGCAAGGA_HS10_122:8:1101:15160:116211/1_1	CAGCAGTATACAAGATTAGCTGTGGACAGACACAGGGAAGCACACTCATGCATGCTCACGCAGACGCAGAGATCGGAAGAGCGGTTCAGC
12753			224506				primary	0	TGCAAGGA_HS10_122:8:1103:7153:178601/1_1	CAGCTCCGACCAGCTGTGGAGCTCCACCCCGCCCCCCCACCGCTGAATCAGCTGATCCCGCAGGGCATTCTGGGAGGAGAGCGACACCAG
12753			12981				primary	0	CTCC_HS10_122:7:1105:19175:131700/1_1	CAGCTCCGACCAGCTGTGGAGCTCCACCCCGCCCCCCCACCGCTGAATCAGCTGATCCCGAAGGGCATTCTGGGAGGAGAGCGACACCAG
12774			176322				primary	0	TGCAAGGA_HS10_122:8:1107:9998:122698/1_1	CAGCACACGTCGAGCGGCTGGGGAAGTGGATGGGTCCACCAAACATCAATCTTTCAGCCAGGACGCTGAGATCGGAAGAGCGGTTCAGCA
12774			176322				primary	1	TGCAAGGA_HS10_122:8:1107:20589:95975/1_1	CAGCACACGTCGAGCGTCTGGGGAAGTGGATGGGTCCACCAAACATCAATCTTTCAGCCAGGACGCTGAGATCGGAAGAGCGGTTCAGCA
12948			169965				primary	0	TGCAAGGA_HS10_122:8:1107:13990:144857/1_1	CTGCAACTGACAGATTAGACTGATTAACGGTTGCAGTAACACGATAACATCAAAAGTTGTGTAGTTCTGCTTTTGCTGAGATCGGAAGAG
12948			169965				primary	1	TGCAAGGA_HS10_122:8:1204:9135:63969/1_1	CTGCAACTGACAGATTAGACTGATTAACGGTTGCAGTAACACGATATCATCAAAAGTTGTGTAGTTCTGCTTTTGCTGAGATCGGAAGAG
12956			189236				primary	0	TGCAAGGA_HS10_122:8:1105:7079:84147/1_1	CAGCTCTGGGATGCCAAGCCAAACAGCGAGACAAAGCATGTCAACCAGCATGAAGTCAAAGACTTGGTTCCTCAAACCATCAACAGCGTT
12956			13184				primary	1	CTCC_HS10_122:7:1202:12461:94361/1_1	CAGCTCTGGGATGCCAACCCAAACAGCGAGACAAAGCATGTCAACCAGCATGAAGTCAAAGACTTGGTTCCTCAAACCATCAACAGCGTT
13088			94762				primary	0	TGCAAGGA_HS10_122:8:1202:6609:100202/1_1	CAGCCACTTGCATATTTTACCAGCATTTGGTTGATGGTTGGTGCTAATTTCCAACCCTGACTTGGATTGCTGAGATCGGAAGAGCGGTTC
13088			94762				primary	1	TGCAAGGA_HS10_122:8:1304:9546:27185/1_1	CAGCCACTTGCATATTTTACCAGCATTTGGTTGATGGTTGGTGCTAATTTCCAACCCTGGCTTGGATTGCTGAGATCGGAAGAGCGGTTC
13235			143644				primary	0	TGCAAGGA_HS10_122:8:1103:18513:19653/1_1	CTGCGGGTGGAGGTGGAGGCCGTGAAGTTCCTGAAAGAGGAGCCCCACCGTCTGGATGCCCTGCTGAAGCGCTGAGATCGGAAGAGCGGT
13235			143644				primary	1	TGCAAGGA_HS10_122:8:1108:12439:84422/1_1	CTGCGGGTGGAGGTGGAGGCCGTGAAGTTCCTGAAAGAGGAGCCCCACCGTCTGGACGCCCTGCTGAAGCGCTGAGATCGGAAGAGCGGT
13376			181719				primary	0	TGCAAGGA_HS10_122:8:1103:8934:187856/1_1	CAGCAGGCTCCCACCAGGAAGAGATGGAAAACGTTGAGGGACGTTTAGAACAGCCTGCTCGCCTTGCTGAGATCGGAAGAGCGGTTCAGC
13376			181719				primary	1	TGCAAGGA_HS10_122:8:1108:2991:109613/1_1	CAGCAGGCTCCCACCAGGAAGAGATGGAAAACGTTGAGGGACGTTTAGAACAGCCTGCTCGCTTTGCTGAGATCGGAAGAGCGGTTCAGC
13418	127703		133373				primary	0	TGCAAGGA_HS10_122:8:1204:10462:95205/1_1	CAGCACTGAGATAAAGTTCATGGTCACAAGCCTGAGAATTGAGGAGGCACAAAATCGAGAGATGAGAAAGACCCGAGGTCTTCCACTCGC
13418	171640		133373				primary	1	TGCAAGGA_HS10_122:8:1105:7944:130721/1_1	CAGCACTGAGATAAAGTTCATGGTCACAAGCCTGAGAATTGAAGAGGCACAAAATCGAGAGATGAGAAAGACCCGAGGTCTTCCACTCGC
13507			92238				primary	0	TGCAAGGA_HS10_122:8:1102:10383:136341/1_1	CAGCAAGTAGGCACTAAAGCTGGAACTTCCAGGACCAACTGGCCTCTAATTGGATGGGACGACAGTGACCGTGGTGCCTGCTCTGGGTTC
13507			92238				primary	1	TGCAAGGA_HS10_122:8:1101:1475:23779/1_1	CAGCAAGTAGGCACTAAAGCTGGAACTTCCAGGACCAACTGGCCTCTAATTGGATGGGAGGACAGTGACCGTGGTGCCTGCTCTGGGTTC
13689			60046				primary	0	TGCAAGGA_HS10_122:8:1103:5200:43624/1_1	CAGCCGTTTAGCCACACGGAGCTCCCTGGTGGCCTTTAGGCTCCCAGAGAGACGCTTGTTTCACAACCGCTGAGATCGGAAGAGCGGTTC
13689			13917				primary	1	CTCC_HS10_122:7:1105:16741:114779/1_1	CAGCCGTTTAGCCACACGGAGCTCCCTGGTGGCCTTTAGGCTCCCAGAGAGACACTTGTTTCACAACCGCTGAGATCGGAAGAGCGGTTC
13969	151308	114125	11422				primary	0	TGCAAGGA_HS10_122:8:1106:3167:88895/1_1	CAGCGTTCAGGTGGGATGGTGACGCATCGGCTCAAGCAGGCATCTTATTAGCCGAGCGCTAACAGGAGGCCTGTGTTCCCGTGGGGGCTG
13969			14197				primary	0	CTCC_HS10_122:7:1301:17183:181834/1_1	CAGCGTTCAGGTGGGATGGTGACGCATCGGCTCAAGCAGGCATCTTATTAGCCGAGCGCTAACAGGAGGCCTGTGTTCCCATGGGGGCTG
13976	245834		132575				primary	0	TGCAAGGA_HS10_122:8:1202:15653:174844/1_1	CAGCAGACCACCATAAATGACCTGCGGCGCTTGGTCGACCACCTGATGGACGAAAACCAGCGTCTGACGACCGAGAACAAGCGGCTGAGA
13976	19761		132575				primary	1	TGCAAGGA_HS10_122:8:1104:18101:115894/1_1	CAGCAGACCACCATAAATGACCTGCGGCGCCTGGTCGACCACCTGATGGACGAAAACCAGCGTCTGACGACCGAGAACAAGCGGCTGAGA
13990			92925				primary	0	TGCAAGGA_HS10_122:8:1102:20131:158973/1_1	CAGCATAGCGATGTTTGGGATACGCAGTGGGCCCAGAATAGCTCCCATCCCATACATCCCAGTCCAGCACGTTGCTGGGGAGCTGAGATC
13990			14218				primary	0	CTCC_HS10_122:7:1103:10867:39550/1_1	CAGCAGAGCGCTGTTTGGGATACGCAGTGGGCCCAGAATAGCTCCCATCCCATACATCCCAGTCCAGCACGTTGCTGGGGAGCTGAGATC
14027			227418				primary	0	TGCAAGGA_HS10_122:8:1105:3275:47714/1_1	CAGCAGATCCAGCTAGTGGACGGACCTTGGTCTGAGCTGGCCGCTGAGATCGGAAGAGCGGTTCAGCAGGAATGCCGAGACCGATCTCGT
14027			227418				primary	1	TGCAAGGA_HS10_122:8:1103:3870:178614/1_1	CAGCAGATCCAGCTAGTGGACGGACCTTGGTCAGAGCTGGCCGCTGAGATCGGAAGAGCGGTTCAGCAGGAATGCCGAGACCGATCTCGT
14078			156725				primary	0	TGCAAGGA_HS10_122:8:1108:17399:196318/1_1	CAGCAACTCGTCACTGTCGCCTTCACCTGACTCCAACAGCAGTGTTTCCAACCTGAGTGACAGAGAAACCAACAGCTCCCCTGACGTCAA
14078			156725				primary	1	TGCAAGGA_HS10_122:8:1107:12431:151440/1_1	CAGCAACTCGTCACTGTCGCCTTCACCTGACTCAAACAGCAGTGTTTCCAACCTGAGTGACAGAGAAACCAACAGCTCCCCTGACGTCAA
14086			176029				primary	0	TGCAAGGA_HS10_122:8:1104:10674:47685/1_1	CAGCGAGCTGACCAGGTCTGGAGCTCTGGACGGGTGGAAGAACTCATTCGCCACAAAGTCTCCAGATGTGCTGAGATCGGAAGAGCGGTT
14086			14314				primary	0	CTCC_HS10_122:7:1206:13619:50318/1_1	CAGCGAGCTGACCAGGTCTGGAGCTCTGGACGGGTGGAAGAACTCATTTGCCACAAAGTCTCCAGATGTGCTGAGATCGGAAGAGCGGTT
14137			66748				primary	0	TGCAAGGA_HS10_122:8:1102:8705:87848/1_1	CAGCAGGAGCTGTACGGCCATGTCACCAACTCCATGATCCTGGTCAACGTGCTGAGATCGGAAGAGCGGTTCAGCAGGAATGCCGAGACC
14137			14365				primary	0	CTCC_HS10_122:7:1103:14583:125657/1_1	CAGCAGGAGCTGTACAGCCATGTCACCAACTCCATGATCCTGGTCAACGTGCTGAGATCGGAAGAGCGGTTCAGCAGGAATGCCGAGACC
14177			76553				primary	0	TGCAAGGA_HS10_122:8:1103:12520:190470/1_1	CAGCAGCGCTGTCTGGACCAGCTCATTCAAAGCCGTCAGAAGAGTCCCGAGCTGAGATCGGAAGAGCGGTTCAGCAGGAATGCCGAGACC
14177			14405				primary	0	CTCC_HS10_122:7:1102:17834:157828/1_1	CAGCAGTGCTGTCTGGACCAGCTCATTCAAAGCCGTCAGAAGAGTCCCGAGCTGAGATCGGAAGAGCGGTTCAGCAGGAATGCCGAGACC
14206			34431				primary	0	TGCAAGGA_HS10_122:8:1103:6358:178281/1_1	CAGCCCATTATTGAGCTGGCCAGGTCCAAGTTCTGACATGAGCCACAATTAACCCGTGAATCCTCAGCGGGCTGAGATCGGAAGAGCGGT
14206			34431				primary	1	TGCAAGGA_HS10_122:8:1103:16664:119606/1_1	CAGCCCATTATTGAGCTGGCCAGGTCCAAGTTCTGACACGAGCCACAATTAACCCGTGAATCCTCAGCGGGCTGAGATCGGAAGAGCGGT
14207			142624				primary	0	TGCAAGGA_HS10_122:8:1104:14873:93152/1_1	CAGCTCTGGCACACGCCACCGGTTGCCACGAGAGATGATCTTTGTTGGCAGGGATGACTGCGAGCTAATGCTGAGATCGGAAGAGCGGTT
14207			14435				primary	1	CTCC_HS10_122:7:1201:8647:107938/1_1	CAGCTCTGGCACACGCCACCGGTTGCCACGAGAGATGATCTTTGTTGGCAGGGACGACTGCGAGCTAATGCTGAGATCGGAAGAGCGGTT
14216			222901				primary	0	TGCAAGGA_HS10_122:8:1103:18796:92352/1_1	CAGCTGAAGCAAGTTGAAGAACTGGACCATCTGACTCATGAGAACCAACACCTGGCCTCTGAGAACAAAAGGCTGAGATCGGAAGAGCGG
14216			222901				primary	1	TGCAAGGA_HS10_122:8:1301:8313:155493/1_1	CAGCTGAAGCAAGTTGAAGAACTGGACCATCTGACTCATGAGAACCCACACCTGGCCTCTGAGAACAAAAGGCTGAGATCGGAAGAGCGG
14430			43288				primary	0	TGCAAGGA_HS10_122:8:1103:6482:131959/1_1	CAGCTTAAGGGCGTGAGCACCTAATGAAGCAAGGCCCGGATGTTCCAGGCTAGTGCTCGGAGCTGAGATCGGAAGAGCGGTTCAGCAGGA
14430			43288				primary	1	TGCAAGGA_HS10_122:8:1101:9743:19495/1_1	CAGCTTAAGGGCGTGAGCACCTAATGAAGCAAGACCCGGATGTTCCAGGCTAGTGCTCGGAGCTGAGATCGGAAGAGCGGTTCAGCAGGA
14441	246635		207242				primary	0	TGCAAGGA_HS10_122:8:1106:1765:165757/1_1	CTGCAGTTGGTGGAGTTAAACAGCGTCTCGTTCAGATCGCTGTCGTTGAACATGAGCAGAAACAGGGGGAGTCCGGGCGACGGGCTGGCG
14441	129906		207242				primary	1	TGCAAGGA_HS10_122:8:1106:19194:162763/1_1	CTGCAGTTGGTGGAGTTAAACAGCGTCTCGTTCAGAATGCTGTCGTTGAACATGAGCAGAAACAGGGGGAGTCCGGGCGACGGGCTGGCG
14763			161626				primary	0	TGCAAGGA_HS10_122:8:1103:16457:15832/1_1	CAGCAGGGCCGGTTTCCGTGGTTGCACAGCGCTCCACTACGCCACGCTGGCTGACGACCCACGCACCGTCCGCATGCTGAGATCGGAAGA
14763			14991				primary	0	CTCC_HS10_122:7:2102:13754:81606/1_1	CAGCAGGGCCGGTTTCCGTGGTTGCACAGCGCTCCACTACGGCACGCTGGCTGACGACCCACGCACCGTCCGCATGCTGAGATCGGAAGA
14782			189260				primary	0	TGCAAGGA_HS10_122:8:1108:3038:148896/1_1	CTGCAACAACTACTCCGTATGTGGAGGCTATGGTAGCTACAGGCAGAACTGTGAACGCTGAGATCGGAAGAGCGGTTCAGCAGGAATGCC
14782			189260				primary	1	TGCAAGGA_HS10_122:8:1107:8381:44421/1_1	CTGCAACAACTACTCCGTATGTGGAGGCTACGGTAGCTACAGGCAGAACTGTGAACGCTGAGATCGGAAGAGCGGTTCAGCAGGAATGCC
14825			142586				primary	0	TGCAAGGA_HS10_122:8:1203:8875:33929/1_1	CTGCGGATGCGGTGTAACTCCGTAACGCTTGGCCGACCGGCTCTCCCTGGCTGAGATCGGAAGAGCGGTTCAGCAGGAATGCCGAGACCG
14825			142586				primary	1	TGCAAGGA_HS10_122:8:1104:20571:32594/1_1	CTGCGGATGCGGTGTAACTCCGTAACGCTTGGCCGACCGGCTCTCCCTCGCTGAGATCGGAAGAGCGGTTCAGCAGGAATGCCGAGACCG
14843			154243				primary	0	TGCAAGGA_HS10_122:8:1105:16416:34764/1_1	CAGCCGACGACGGCTCCCTTTGAATACGGAGTGTATCAGCCTAACCCCCCTCTGTTACCCATTTCAAAGCAACTGCTGAGATCGGAAGAG
14843			15071				primary	0	CTCC_HS10_122:7:1103:19693:154577/1_1	CAGCCGACGACGGCTCCCTTTGAACGCGGAGTGTATCAGCCTAACCCCCCTCTGTTACCCATTTCAAAGCAACTGCTGAGATCGGAAGAG
14894			97835				primary	0	TGCAAGGA_HS10_122:8:1204:7183:94841/1_1	CAGCTCTGACTGTAAGCGGCGGCCGGTTGCTGGCGCTGGAGTGCGGAGTCGCCAACGTGTTGCTGAGATCGGAAGAGCGGTTCAGCAGGA
14894			15122				primary	1	CTCC_HS10_122:7:1101:3796:99040/1_1	CAGCTCTGACTGTAAGCGGCGGCCGGTTGCTGGCACTGGAGTGCGGAGTCGCCAACGTGTTGCTGAGATCGGAAGAGCGGTTCAGCAGGA
14916	144730	114841	11883				primary	0	TGCAAGGA_HS10_122:8:1101:7764:42832/1_1	CAGCGATGTGCTCGAGCACCGTCAACATTCCTGGCACTGTCTTAGGTGAGGGAAATTACGGGCCCTGCTGAGATCGGAAGAGCGGTTCAG
14916	41716	115056	11883				primary	1	TGCAAGGA_HS10_122:8:1103:15668:63528/1_1	CAGCGATGTGCTCGAGCACCGCCAACATTCCTGGCACTGTCTTAGGTGAGGGAAATTACGGGCCCTGCTGAGATCGGAAGAGCGGTTCAG
15139	33433		213636				primary	0	TGCAAGGA_HS10_122:8:1201:11403:146599/1_1	CAGCTACAAGGTTAGTGCTGATCTACAGGCTCTGGGGCCTTGTGTTGTGTAGCTCTGGGAAATGCTGAGATCGGAAGAGCGGTTCAGCAG
15139	160593		213636				primary	1	TGCAAGGA_HS10_122:8:1105:12457:165161/1_1	CAGCTACAAGGTTAGTGCTGATCTACAGGCTCTGGGGCCTTGTGTTGTGTTGCTCTGGGAAATGCTGAGATCGGAAGAGCGGTTCAGCAG
15275			143947				primary	0	TGCAAGGA_HS10_122:8:1106:18964:197689/1_1	CAGCCAAGTTGGAACTACCTGTACTCCCAAACACTGTACAGACTGCAGTACTCTGTCCGGCCAAAGAGTGGATCAACTCCCCCTTTCAGC
15275			15503				primary	0	CTCC_HS10_122:7:1103:17643:83573/1_1	CAGCCAAGTTGGAACTACCTGTACTCCCAAACACTGTACAGACTGCAGTACTCTGTCCGGCCAAAGAGTAGATCAACTCCCCCTTTCAGC
15291	126824		90201				primary	0	TGCAAGGA_HS10_122:8:1103:3267:92508/1_1	CTGCGAGTTCTTTGGGGCCTACGATAACACCGTGTGCTGTCCTTCCTCCGCTGAGATCGGAAGAGCGGTTCAGCAGGAATGCCGAGACCG
15291	102252		90201				primary	1	TGCAAGGA_HS10_122:8:1102:9873:148672/1_1	CTGCGAGTTCTTTGGGGCCTACGATAACACCATGTGCTGTCCTTCCTCCGCTGAGATCGGAAGAGCGGTTCAGCAGGAATGCCGAGACCG
15370			202529				primary	0	TGCAAGGA_HS10_122:8:1105:8832:190024/1_1	CAGCAACAGGAGGGGAAGCCAAGTGTACTTTGAGTGCGTCACACCTGGCAACAACGCTGAGATCGGAAGAGCGGTTCAGCAGGAATGCCG
15370			15598				primary	0	CTCC_HS10_122:7:1105:2887:175608/1_1	CAGCAACAGGAGGGGAAGCCAAGTGTACTTTGAGTGTGTCACACCTGGCAACAACGCTGAGATCGGAAGAGCGGTTCAGCAGGAATGCCG
15402			18889				primary	0	TGCAAGGA_HS10_122:8:1105:20187:116492/1_1	CAGCGCCCAGCCTCTGGTTCCCCCTCAGGACAACATCGTTAGTTCTGTCAGGACGGTTGCTGTTGTTTGCACTGTTAGCACCGTTAGCTG
15402			18889				primary	1	TGCAAGGA_HS10_122:8:1101:11729:162927/1_1	CAGCGCCCAGCCTCTGGTTCCCCCTCAGGACAACATCGTTAGCTCTGTCAGGACGGTTGCTGTTGTTTGCACTGTTAGCACCGTTAGCTG
15406			78494				primary	0	TGCAAGGA_HS10_122:8:1101:19060:162602/1_1	CTGCGGGTCGTGCCTCGCGCTCCAGGTGCATGGTCAGACAGACGGGGGCTATCCAACCGCCGAGCTGAGATCGGAAGAGCGGTTCAGCAG
15406			15634				primary	0	CTCC_HS10_122:7:1102:11022:103661/1_1	CTGCGGGTCGTGCCTCGCGCTCCAGGTGCATGGTCAGACAGACGGGGGCTACCCAACCGCCGAGCTGAGATCGGAAGAGCGGTTCAGCAG
15474			40470				primary	0	TGCAAGGA_HS10_122:8:1104:2744:56136/1_1	CAGCAGCGCTCCGACAGCTGGGACGACGACGCCACCGCCGCCGACTTCCCCGCCAAGAAGCTTCAGCTGAGATCGGAAGAGCGGTTCAGC
15474			15702				primary	1	CTCC_HS10_122:7:1104:3391:197675/1_1	CAGCAGCGCTCCGACAGCTGGGACGACGACGCCACCGCCGGCGACTTCCCCGCCAAGAAGCTTCAGCTGAGATCGGAAGAGCGGTTCAGC
15478			50249				primary	0	TGCAAGGA_HS10_122:8:1102:20959:117023/1_1	CAGCAATCTCGTGGATTTTGGTTTTGAAGTCTCACAAGGAGCGAGGGCTTTCTTCCAGAGCTGAGATCGGAAGAGCGGTTCAGCAGGAAT
15478			50249				primary	1	TGCAAGGA_HS10_122:8:1103:10118:181519/1_1	CAGCAATCTCGTGGATTTTGGTTTTGAAGTATCACAAGGAGCGAGGGCTTTCTTCCAGAGCTGAGATCGGAAGAGCGGTTCAGCAGGAAT
15490			122551				primary	0	TGCAAGGA_HS10_122:8:1103:18846:112091/1_1	CAGCAGTCTGTTGCACATACCGGGATCCAGTCCAGGGTGAGCCGAGAACAAAAGCACATTGGGCTGAGATCGGAAGAGCGGTTCAGCAGG
15490			122551				primary	1	TGCAAGGA_HS10_122:8:1104:11899:67695/1_1	CAGCAGTCTGTTGCACATACCGGGATCCAGTCCAGGGTGAGCGGAGAACAAAAGCACATTGGGCTGAGATCGGAAGAGCGGTTCAGCAGG
15600	136278		90255				primary	0	TGCAAGGA_HS10_122:8:1208:18245:8249/1_1	CAGCACAGCTGAGGAACTTGCAAACACACAATCCTTTCAGACTGCTTCACAAAAGCAATATAGCCAACTGCTGAGATCGGAAGAGCGGTT
15600	222396		90255				primary	1	TGCAAGGA_HS10_122:8:1202:7954:70563/1_1	CAGCACAGCTGAGGAACTTGCAAACACACAATCCTTTCAGATTGCTTCACAAAAGCAATATAGCCAACTGCTGAGATCGGAAGAGCGGTT
15624			35117				primary	0	TGCAAGGA_HS10_122:8:1104:14735:46124/1_1	CAGCCGGATCTCCTCAGTGACAGGTGGGATCAGGAGTCTGGGCGCAGTCCTCCTGACACTGTTCATTTCAGGCCCCATCGTCTGAGGCTG
15624			35117				primary	1	TGCAAGGA_HS10_122:8:1102:2396:39634/1_1	CAGCTGGATCTCCTCAGTGACAGGTGGGATCAGGAGTCTGGGCGCAGTCCTCCTGACACTGTTCATTTCAGGCCCCATCGTCTGAGGCTG
15633	43342		213052				primary	0	TGCAAGGA_HS10_122:8:1104:11465:97454/1_1	CAGCGCACCAGGCCAGGGGCTCAGCTGTCACGGACTGCAGGTGTGCTGAGATCGGAAGAGCGGTTCAGCAGGAATGCCGAGACCGATCTC
15633			15861				primary	0	CTCC_HS10_122:7:1101:12454:4760/1_1	CAGCGCACCAGGCCAGGGGCTCAGCTGTCACGGACCGCAGGTGTGCTGAGATCGGAAGAGCGGTTCAGCAGGAATGCCGAGACCGATCTC
15756			126969				primary	0	TGCAAGGA_HS10_122:8:1103:13758:161536/1_1	CAGCGCAGTGTTTTGACTGGAGCCCTTTCACATGTCTTTTAGCCAGCGCTGGTCTGTTAAAGCTGAGATCGGAAGAGCGGTTCAGCAGGA
15756			15986				primary	0	CTCC_HS10_122:7:1106:5742:188505/1_1	CAGCGCAGTGTTTTGACTGGAGCCCTTTCACATGTCTTTTAGCCAGCGTTGGTCTGTTAAAGCTGAGATCGGAAGAGCGGTTCAGCAGGA
15867			52397				primary	0	TGCAAGGA_HS10_122:8:1106:4751:116244/1_1	CTGCAGTGTGTGATGGTTGAACCACAGCTCAGTGCTCTCAATACAAAGTCATGTCAGCTGAGATCGGAAGAGCGGTTCAGCAGGAATGCC
15867			52397				primary	1	TGCAAGGA_HS10_122:8:1101:16794:118988/1_1	CTGCAGTGTGTGATGGTTGAACCACAGCTCAGTGCTCTCAATACAAAGTCATGCCAGCTGAGATCGGAAGAGCGGTTCAGCAGGAATGCC
16222			157983				primary	0	TGCAAGGA_HS10_122:8:1104:11704:165660/1_1	CAGCGCGGCGCGGTGGGCGAAGCTAGCGGCGCCGAAAGCGACGTTTGGGAGTTAGCCGCCGCTGAGATCGGAAGAGCGGTTCAGCAGGAA
16222			16452				primary	1	CTCC_HS10_122:7:1103:8019:55930/1_1	CAGCGCGGCGCGGTGGGCGAAGCTAGCGGCGCCGAAAGCGACGTTTGGAAGTTAGCCGCCGCTGAGATCGGAAGAGCGGTTCAGCAGGAA
16291			185306				primary	0	TGCAAGGA_HS10_122:8:1102:6635:105417/1_1	CAGCGTCTCCTCGCCACAAACTGTTTGTGTTTCTCATCACTCCGGCTCAGGCACCGCTGAGATCGGAAGAGCGGTTCAGCAGGAATGCCG
16291			16521				primary	0	CTCC_HS10_122:7:1108:18428:29521/1_1	CAGCGTCTCCTCGCCACAAACTGTTTGTGTTTCTCATCACTCCGGCTCGGGCACCGCTGAGATCGGAAGAGCGGTTCAGCAGGAATGCCG
16390			68322				primary	0	TGCAAGGA_HS10_122:8:1103:7785:41869/1_1	CAGCTTCACGGCCTCCAGAGAGTGAGCTTCCTGTTTCTGAGGCGTCCGCCGGCCTCCGGACTCAAACAGGGACAGATCCTCACCGTGCTG
16390			68322				primary	1	TGCAAGGA_HS10_122:8:1301:20402:200192/1_1	CAGCTTCACGGCCTCCAGAGAGTGAGCTTCCTGTTTCTGCGGCGTCCGCCGGCCTCCGGACTCAAACAGGGACAGATCCTCACCGTGCTG
16435			122296				primary	0	TGCAAGGA_HS10_122:8:1101:7869:162592/1_1	CAGCCATCGACCTGTGTGCTGAGGGGAAACACGACTGTGAACAGATCTGTCTCAGCTCTCCGGGCGTCTTCAGCTGAGATCGGAAGAGCG
16435			122296				primary	1	TGCAAGGA_HS10_122:8:1102:10718:120651/1_1	CAGCCATCGACCTGTGTGCTGAGGGGAAACACGACTGTGAACAGATCTGTCTCAGCGCTCCGGGCGTCTTCAGCTGAGATCGGAAGAGCG
16459			158013				primary	0	TGCAAGGA_HS10_122:8:1105:4558:142150/1_1	CAGCTGACAAAGCCAAAGCATACTGGCCACTCTTGGCTGGGCTTTCCAATCCAGAAATACTAACAGCTGAGATCGGAAGAGCGGTTCAGC
16459			16689				primary	1	CTCC_HS10_122:7:1204:3494:23651/1_1	CAGCTGACAAAGCCAAAGCACACTGGCCACTCTTGGCTGGGCTTTCCAATCCAGAAATACTAACAGCTGAGATCGGAAGAGCGGTTCAGC
16475			97867				primary	0	TGCAAGGA_HS10_122:8:1101:10684:104446/1_1	CAGCTGGACTTGTTGTTTCAGGTACTCGATGATCTGGTCAGCCTCGGACGCTCGCTGAGATCGGAAGAGCGGTTCAGCAGGAATGCCGAG
16475			16705				primary	0	CTCC_HS10_122:7:1304:1319:7091/1_1	CAGCTGGACTTGTTGTTTCAGGTACTCGATGATCTGGTCAGCCTCGGATGCTCGCTGAGATCGGAAGAGCGGTTCAGCAGGAATGCCGAG
16625			109259				primary	0	TGCAAGGA_HS10_122:8:1201:5232:171090/1_1	CAGCTCGAACCGCCGTGACCACTTCAATGTTCCCACCGAATAAAAGAACACTTCATCTGGTCACGGAGCTGAGATCGGAAGAGCGGTTCA
16625			109259				primary	1	TGCAAGGA_HS10_122:8:1107:3804:122437/1_1	CAGCACGAACCGCCGTGACCACTTCAATGTTCCCACCGAATAAAAGAACACTTCATCTGGTCACGGAGCTGAGATCGGAAGAGCGGTTCA
16650			182546				primary	0	TGCAAGGA_HS10_122:8:1102:21130:44957/1_1	CAGCTAAGTGCCCAGCAGGAAGGCAGTCTTTATTGAAGCCAATAGTTGGGCTGTCTGAGGAGAAAGGCTGTTCTTAGCATAACGCTGAGA
16650			16880				primary	0	CTCC_HS10_122:7:1304:18026:12770/1_1	CAGCTAAGTGCCCAGCAGGAAGGCAGTCTTTATTGAAGCCAATGGTTGGGCTGTCTGAGGAGAAAGGCTGTTCTTAGCATAACGCTGAGA
16660			144072				primary	0	TGCAAGGA_HS10_122:8:1101:9305:93354/1_1	CAGCCAAGAACAACAGAGCCTTAAACAGCCACCTCCGCTGGTGCGAGGCGCTGAGATCGGAAGAGCGGTTCAGCAGGAATGCCGAGACCG
16660			16890				primary	1	CTCC_HS10_122:7:1202:1570:184297/1_1	CAGCCAAGAACAACAGAGCCTTAAACAGCCACCTCCGCTGGTGCGAGGGGCTGAGATCGGAAGAGCGGTTCAGCAGGAATGCCGAGACCG
16700			112851				primary	0	TGCAAGGA_HS10_122:8:1101:4566:187521/1_1	CAGCCCGGCCCCCTCCTCTGCCCTACATCGGGTCGTCGTAGTTGTAGGTCGGGGCTGAGATCGGAAGAGCGGTTCAGCAGGAATGCCGAG
16700			16930				primary	1	CTCC_HS10_122:7:1201:13287:193666/1_1	CAGCCCGGCCCCCTCCTCTGCCCTACATCGGGTCGTCGTAGTTGTAGGTTGGGGCTGAGATCGGAAGAGCGGTTCAGCAGGAATGCCGAG
16892	131795		214551				primary	0	TGCAAGGA_HS10_122:8:1204:11935:149469/1_1	CAGCCTGCACGTTTTTCTGGCACTTTCCACCTTTTACAGCGTGACTGTTAACTGTTACCAGCTGAGATCGGAAGAGCGGTTCAGCAGGAA
16892	179521		214551				primary	1	TGCAAGGA_HS10_122:8:1102:12528:190133/1_1	CAGCCTGCACATTTTTCTGGCACTTTCCACCTTTTACAGCGTGACTGTTAACTGTTACCAGCTGAGATCGGAAGAGCGGTTCAGCAGGAA
16914			160600				primary	0	TGCAAGGA_HS10_122:8:1105:13402:119414/1_1	CTGCGGTCCCTCAGGGAGATGTGCGCCCTCTCCTTCAGGGAAGAGCTGAGATCGGAAGAGCGGTTCAGCAGGAATGCCGAGACCGATCTC
16914			17144				primary	0	CTCC_HS10_122:7:1106:19604:4474/1_1	CTGCGGTCCCTCAGGGAGATGTGCGCCCTCTCCTTCAGGGAGGAGCTGAGATCGGAAGAGCGGTTCAGCAGGAATGCCGAGACCGATCTC
16949			237291				primary	0	TGCAAGGA_HS10_122:8:1102:7246:96769/1_1	CAGCTCAGCCAAGGATCTGAGCTCGCCTGGCACCCAGGGGCCTATCTGCACAGTCACGCCGGGCGAGGTCACCGCCCCGCCAACCACGCC
16949			237291				primary	1	TGCAAGGA_HS10_122:8:1106:8671:100421/1_1	CAGCTCAGCCAAGGACCTGAGCTCGCCTGGCACCCAGGGGCCTATCTGCACAGTCACGCCGGGCGAGGTCACCGCCCCGCCAACCACGCC
16956	32956		209647				primary	0	TGCAAGGA_HS10_122:8:1201:17533:166375/1_1	CAGCGACCCCATAAGCTCCAGTGGCGCTGCGGATACGGCATCTGTTGCCCCTAGCAACCGGGCCCGTGATGTCAGAGCGCTGAGAGTCGG
16956	142233		209647				primary	1	TGCAAGGA_HS10_122:8:1107:11055:46782/1_1	CAGCGACCCCATAAGCTCCAGTGGCGCTGCGGATACGGCATCTGTTGCCCCTAGCAACCGGACCCGTGATGTCAGAGCGCTGAGAGTCGG
17003			111340				primary	0	TGCAAGGA_HS10_122:8:1107:7011:191172/1_1	CTGCGTTCCTGCTTGCATGTATACTCTGGGCAACATTGTGGTACGTCCTCTTTACGTAGAGCTGAGATCGGAAGAGCGGTTCAGCAGGAA
17003			111340				primary	1	TGCAAGGA_HS10_122:8:1104:5464:90840/1_1	CTGCGTTCCTGCTTGCGTGTGTACTCTGGGCAACATTGTGGTACGTCCTCTTTACGTAGAGCTGAGATCGGAAGAGCGGTTCAGCAGGAA
17065			149268				primary	0	TGCAAGGA_HS10_122:8:1102:17633:81761/1_1	CAGCAGTTGGCTATATTGCTTTTGTGAAGCAATCTGAAAGGATTGTGTGTTTGCAAGTTCCTCAGCTGTGCTGAGATCGGAAGAGCGGTT
17065			149268				primary	1	TGCAAGGA_HS10_122:8:1103:4524:103721/1_1	CAGCAGTTGGCTATATTGCTTTTGTGAAGCAGTCTGAAAGGATTGTGTGTTTGCAAGTTCCTCAGCTGTGCTGAGATCGGAAGAGCGGTT
17114			156538				primary	0	TGCAAGGA_HS10_122:8:1103:20769:90722/1_1	CAGCGGCTCTCACATCAGAGACTAACAATCTGAGACACCACACTTCCACAGAGTGTTACAGTTCGCTGAGATCGGAAGAGCGGTTCAGCA
17114			156538				primary	1	TGCAAGGA_HS10_122:8:1101:15674:147998/1_1	CAGCGACTCTCACATCAGAGACTAACAATCTGAGACACCACACTTCCACAGAGTGTTACAGTTCGCTGAGATCGGAAGAGCGGTTCAGCA
17156			235109				primary	0	TGCAAGGA_HS10_122:8:1102:9120:174321/1_1	CAGCACCCAGTGGCTCGACTGGTGATGCCATTAGTCATTCACAGAGGGAACCAGCTGAGATCGGAAGAGCGGTTCAGCAGGAATGCCGAG
17156			17386				primary	0	CTCC_HS10_122:7:2204:10479:75097/1_1	CAGCACCCAGTGGCTCCACTGGTGATGCCATTAGTCATTCACAGAGGGAACCAGCTGAGATCGGAAGAGCGGTTCAGCAGGAATGCCGAG
17273			137922				primary	0	TGCAAGGA_HS10_122:8:1102:6790:148993/1_1	CAGCTGTCATCTCCGTGTCCTGTTGCTGTGTGTTGCCCTCTTCCTCTTTGCCTGCTGAGATCGGAAGAGCGGTTCAGCAGGAATGCCGAG
17273			137922				primary	1	TGCAAGGA_HS10_122:8:1104:7905:30521/1_1	CAGCAGTCATCTCCGTGTCCTGTTGCTGTGTGTTGCCCTCTTCCTCTTTGCCTGCTGAGATCGGAAGAGCGGTTCAGCAGGAATGCCGAG
17351			106106				primary	0	TGCAAGGA_HS10_122:8:1105:2852:181492/1_1	CAGCACTGCGTTCGGCTCAGGCAGTTGTAGCTTGTGTGGTGTGCTCGCTGAGATCGGAAGAGCGGTTCAGCAGGAATGCCGAGACCGATC
17351			106106				primary	1	TGCAAGGA_HS10_122:8:1102:6171:56722/1_1	CAGCACTGCATTCGGCTCAGGCAGTTGTAGCTTGTGTGGTGTGCTCGCTGAGATCGGAAGAGCGGTTCAGCAGGAATGCCGAGACCGATC
17389			156125				primary	0	TGCAAGGA_HS10_122:8:1101:1509:198885/1_1	CAGCTTGTTCTCTTTTGCTCAACCATCGGCACTCAGAGAAAAAAAGGGCCTGGAGCTGAGATCGGAAGAGCGGTTCAGCAGGAATGCCGA
17389			17619				primary	1	CTCC_HS10_122:7:1104:20208:13869/1_1	CAGCTCGTTCTCTTTTGCTCAACCATCGGCACTCAGAGAAAAAAAGGGCCTGGAGCTGAGATCGGAAGAGCGGTTCAGCAGGAATGCCGA
17452			16489				primary	0	TGCAAGGA_HS10_122:8:1106:13995:163308/1_1	CAGCTCAGAATGGGTCGCTCCAGTCTGCTGTCCAATAGCAGAGAGGCTCATGGATCGCAGAGATCGGAAGAGCGGTTCAGCAGGAATGCC
17452			16489				primary	1	TGCAAGGA_HS10_122:8:1102:12478:47801/1_1	CAGCTCAGAATGGGTCGCTCCAGTCTGCTGTCCAATGGCAGAGAGGCTCATGGATCGCAGAGATCGGAAGAGCGGTTCAGCAGGAATGCC
17465			92334				primary	0	TGCAAGGA_HS10_122:8:1105:13284:52397/1_1	CAGCTGGTCTTCCGCTGTCCCTTTGGAGGATGATCCTGTGGATGAAGACAGAGGAGATGGCCCTGGGGGAGCTGAGATCGGAAGAGCGGT
17465			92334				primary	1	TGCAAGGA_HS10_122:8:1106:12341:154224/1_1	CAGCTGGTCTTCCGCTGTCCCTTTGGAGGATGATCCTGTGGATGAAGACAGAGGAGATGGCCCTTGGGGAGCTGAGATCGGAAGAGCGGT
17498	187648		131033				primary	0	TGCAAGGA_HS10_122:8:1106:7626:96784/1_1	CAGCTCTTTGCCACAACTTGGCTTTCGGTGCTCATTGGGGGGAGTAAGGGCTGAATTGCTGAGATCGGAAGAGCGGTTCAGCAGGAATGC
17498	58307		131033				primary	1	TGCAAGGA_HS10_122:8:1101:16433:50504/1_1	CAGCTCTTTGCCACAACTTGGCTTTCAGTGCTCATTGGGGGGAGTAAGGGCTGAATTGCTGAGATCGGAAGAGCGGTTCAGCAGGAATGC
17524			106223				primary	0	TGCAAGGA_HS10_122:8:1103:16613:4991/1_1	CAGCCTGATGCCAACGGGCGACCTGCTTTCTGACCTGGTGACCTCTGTACGCTGAGATCGGAAGAGCGGTTCAGCAGGAATGCCGAGACC
17524			17754				primary	0	CTCC_HS10_122:7:1105:11369:85462/1_1	CAGCCTCATGCCAACGGGCGACCTGCTTTCTGACCTGGTGACCTCTGTACGCTGAGATCGGAAGAGCGGTTCAGCAGGAATGCCGAGACC
17636			17866				primary	0	CTCC_HS10_122:7:1302:1794:113507/1_1	CTGCCCCTGGGGACGGGGTTTGGGCCTGGTTTTTGGAGAGTACCCAAGGCAGAGATCGGAAGAGCGGTTCAGCAGGAATGCCGAGACCGA
17636			17866				primary	1	CTCC_HS10_122:7:1101:13854:14881/1_1	CTGCCCCTGGGGATGGGGTTTGGGCCTGGTTTTTGGAGAGTACCCAAGGCAGAGATCGGAAGAGCGGTTCAGCAGGAATGCCGAGACCGA
17990			151204				primary	0	TGCAAGGA_HS10_122:8:1108:15125:38698/1_1	CAGCCAGTTTGGCTTAACTTCAGGTCAGTGAGTGATATGTTATGTTACGTGCTGATCTTGGACCTGCGCTGAGATCGGAAGAGCGGTTCA
17990			151204				primary	1	TGCAAGGA_HS10_122:8:1103:12750:109246/1_1	CAGCCAGTTTGGCTTAACTTCAGGTCAGTGAGTGATATGTTATGTTATGTGCTGATCTTGGACCTGCGCTGAGATCGGAAGAGCGGTTCA
18193			144019				primary	0	TGCAAGGA_HS10_122:8:1101:9149:67184/1_1	CAGCAGGTTGATGGGCAGGTAGGAAGGGCGGCTGTCTGTTTTCTACTCGAGCGACTGGAGCATGAGGAGCTGAGATCGGAAGAGCGGTTC
18193			18424				primary	0	CTCC_HS10_122:7:1104:14647:96594/1_1	CAGCAGGTTGATGGGCAGGTAGGAAGGGCGGTTGTCTGTTTTCTACTCGAGCGACTGGAGCATGAGGAGCTGAGATCGGAAGAGCGGTTC
18216			146256				primary	0	TGCAAGGA_HS10_122:8:1105:15100:134491/1_1	CAGCTTGTGCCTCTTTGACGATAGTGCCGATCTCAGTCCAGTCCACCTGATTCGCCAGTGCACTGCGCACCACCTGCAGAGATCGGAAGA
18216			18447				primary	1	CTCC_HS10_122:7:1107:4201:191054/1_1	CAGCTTGTGCCTCTTTGACGATAGTGCCGATCTCAGTCCAGTCCACCTGATTCGCCAGCGCACTGCGCACCACCTGCAGAGATCGGAAGA
18338			24686				primary	0	TGCAAGGA_HS10_122:8:1102:2696:191839/1_1	CAGCAAAGGCGTCGCGGCTCGCTGTCTGAAAGCACCACCAGCCTGCAGTTGTACCGGACAGACTCTAAAGCTGAGATCGGAAGAGCGGTT
18338			18569				primary	0	CTCC_HS10_122:7:1203:20305:145927/1_1	CAGCAAAGGCGCCGCGGCTCGCTGTCTGAAAGCACCACCAGCCTGCAGTTTTACCGGACAGACTCTAAAGCTGAGATCGGAAGAGCGGTT
18408			158315				primary	0	TGCAAGGA_HS10_122:8:1102:7435:145508/1_1	CAGCCCCGGATCAAGTTTCATTGGCCTGATAGGAGCCTCATCTGGGAAGAGTGCTGGTGGGTTCTGTGGTGAGAGGAGCTGAGATCGGAA
18408			18639				primary	0	CTCC_HS10_122:7:1102:10132:130607/1_1	CAGCCCCGGATCAAGTTTCATTGGCCTGATAGGAGCCTCGTCTGGGAAGAGTGCTGGTGGGTTCTGTGGTGAGAGGAGCTGAGATCGGAA
18523			29326				primary	0	TGCAAGGA_HS10_122:8:1203:15479:15062/1_1	CAGCGCTCTGTACTCACAGTGGCAAAACAAATACGACTTCTGGTTTCAGAGTCGCGCCGTTAGAGAGGCCATCCACAGCGTCGACGACCG
18523			18754				primary	0	CTCC_HS10_122:7:1103:13319:34451/1_1	CAGCGCTCTGTACTCACAGTGGCAAAACAAATACGACTTCTGGTTTCAGAGTCGCGCCGTTAGAGAGGCCATCCACAGCGTCGACGACAG
18617	213897		84256				primary	0	TGCAAGGA_HS10_122:8:1302:10839:119784/1_1	CAGCTGTGGTCACCTTGACACAAAAGGGACGAGCCGCTTTGTAAAGCTGAGATCGGAAGAGCGGTTCAGCAGGAATGCCGAGACCGATCT
18617	215431		84256				primary	1	TGCAAGGA_HS10_122:8:1107:16671:162225/1_1	CAGCTGTGGTCACCTTGACACAAAAGGGACGAGCCGCTTTGTCAAGCTGAGATCGGAAGAGCGGTTCAGCAGGAATGCCGAGACCGATCT
18622			243478				primary	0	TGCAAGGA_HS10_122:8:1102:10273:177281/1_1	CTGCACTGCTGGGACACAGAGCCCAGTGTGTCCCTGATGTTGCCCCGTGCCAGGGCCAGCCTTTAGCTGAGATCGGAAGAGCGGTTCAGC
18622			18853				primary	0	CTCC_HS10_122:7:1101:10799:188496/1_1	CTGCACTGCTGGGACACAGAGCCCAGTGTGTCCCTGATGTTGCCCCGTGCCAGGGCCAGTCTTTAGCTGAGATCGGAAGAGCGGTTCAGC
18763			122214				primary	0	TGCAAGGA_HS10_122:8:1102:11848:109946/1_1	CAGCTGTTTCTGTCTCCAACCCGGAGCTCCCGGTGTGTCCCGCTCCGTGCTGAGATCGGAAGAGCGGTTCAGCAGGAATGCCGAGACCGA
18763			18994				primary	1	CTCC_HS10_122:7:1104:19389:118969/1_1	CAGCTGTTTCTGTCTCCAACCCGGAGCTCCCGGTGTGTCCTGCTCCGTGCTGAGATCGGAAGAGCGGTTCAGCAGGAATGCCGAGACCGA
18842			126380				primary	0	TGCAAGGA_HS10_122:8:1105:3570:80064/1_1	CTGCATTGGGGCTCCCTCCATCAGTCAGGTACTTTTCCACCACAGGCAGTTTGTTCTCCATCGCTGAGATCGGAAGAGCGGTTCAGCAGG
18842			126380				primary	1	TGCAAGGA_HS10_122:8:1105:6607:139538/1_1	CTGCATTGGGGCTCCCTCCATCAGTCAGGTACTTCTCCACCACAGGCAGTTTGTTCTCCATCGCTGAGATCGGAAGAGCGGTTCAGCAGG
19086			103395				primary	0	TGCAAGGA_HS10_122:8:1106:20672:109096/1_1	CAGCCGTGAGCGGGGCCGAGGACGTGGCACTCTACGTGGGCATGGTGGCGGTGGCACTGTGTCTGACACTGCTGAGATCGGAAGAGCGGT
19086			103395				primary	1	TGCAAGGA_HS10_122:8:1104:14624:91291/1_1	CAGCCGTGAGCGGGGCCGAGGACGTGGCGCTCTACGTGGGCATGGTGGCGGTGGCACTGTGTCTGACACTGCTGAGATCGGAAGAGCGGT
19095			156504				primary	0	TGCAAGGA_HS10_122:8:1102:4925:119377/1_1	CAGCAAGTCTCGGATTCAAGACTCTGTTGATGCAGTGCTCCGTGAAGGATGGCCCTTCCCATAGTTACTCGAGCTGAGATCGGAAGAGCG
19095			156504				primary	1	TGCAAGGA_HS10_122:8:1101:20417:68680/1_1	CAGCAAGTCTTGGATTCAAGACTCTGTTGATGCAGTGCTCCGTGAAGGATGGCCCTTCCCATAGTTACTCGAGCTGAGATCGGAAGAGCG
19139			140221				primary	0	TGCAAGGA_HS10_122:8:1101:13786:88868/1_1	CAGCGAACTGTAACACTCTGTGGAAGTGTGGTGTCTCAGATTGTTAGTCTCTGATGTGAGAGTCGCTGAGATCGGAAGAGCGGTTCAGCA
19139			140221				primary	1	TGCAAGGA_HS10_122:8:1106:14149:174901/1_1	CAGCGAACTGTAACACTCTGTGGAAGTGTGGTGTCTCAGATTGTTAGTCTCTGATGTGAGAGCCGCTGAGATCGGAAGAGCGGTTCAGCA
19340			41726				primary	0	TGCAAGGA_HS10_122:8:1105:1247:20284/1_1	CAGCCAGCTAGCTAGCGTCCCGCGCCTCCTGCGTTAAACGCCTCAAGCCTCAACACTAAAACACGTTTCTGGCGACCTGTCTGCAAAGCC
19340			19571				primary	1	CTCC_HS10_122:7:1303:11825:97408/1_1	CAGCCAGCTAGCTAGCGTCCCGCGTCTCCTGCGTTAAACGCCCCAAGCCTCAACACTAAAACACGTTTCTGGCGACCTGTCTGCAAAGCC
19383			107220				primary	0	TGCAAGGA_HS10_122:8:1102:1833:83431/1_1	CTGCGCTGGAGGCTTCTTCCTCCCGGAGGAGGAAACTTTTCTGGAAGGTAAAGAGAAAACACTCGATAGTGAGCCTACAGTGCTGAGATC
19383			19614				primary	0	CTCC_HS10_122:7:1202:14245:90135/1_1	CTGCGCTGGAGGCTTCTTCCTCCCGGAGGAGGAAACTTTTCTGGAAGGTAAAGAGAAAACACTCGATAGTGAACCTACAGTGCTGAGATC
19412			145777				primary	0	TGCAAGGA_HS10_122:8:1104:17185:153535/1_1	CTGCCTCTGGTATGCTTCGACCCTCCAGCACCCTCAACACCTCGTCCCGGAGCGCTGAGATCGGAAGAGCGGTTCAGCAGGAATGCCGAG
19412			145777				primary	1	TGCAAGGA_HS10_122:8:1104:3905:104930/1_1	CTGCCTCCGGTATGCTTCGACCCTCCAGCACCCTCAACACCTCGTCCCGGAGCGCTGAGATCGGAAGAGCGGTTCAGCAGGAATGCCGAG
19438			24175				primary	0	TGCAAGGA_HS10_122:8:1101:5226:106671/1_1	CAGCTGGAAGAATCTCCTCTCCTTCTCCATCTCCTCAGCGATTTCTGCTCCGCTGATTTCCGTCCTGATCATCCCGTGCTGAGATCGGAA
19438			24175				primary	1	TGCAAGGA_HS10_122:8:1205:5572:25013/1_1	CAGCTGGAAGAATCTCCTCTCCTTCTCCATCTCCTCAGCGATTTCTGCCCCGCTGATTTCCGTCCTGATCATCCCGTGCTGAGATCGGAA
19449			33419				primary	0	TGCAAGGA_HS10_122:8:1202:18872:140875/1_1	CAGCATGCAGGGGGGAAAACCGCTACAACAATGGGTCCATGGCGAGGGCAGAGATCGGAAGAGCGGTTCAGCAGGAATGCCGAGACCGAT
19449			33419				primary	1	TGCAAGGA_HS10_122:8:1103:9898:157267/1_1	CAGCATGCAGGGGGGAAAACCGCTACAACAATGGGTCCATGGCGAGGGCTGAGATCGGAAGAGCGGTTCAGCAGGAATGCCGAGACCGAT
19511	89201		208483				primary	0	TGCAAGGA_HS10_122:8:1106:18216:86648/1_1	CAGCTCGGCGGGATGACAGGGGGTAATTGTAGCGTTTGCAGATGATGTCTTATTGTCATCGCGGAGGCCTCCCGGGCTGTTATGGGTACA
19511	178267		208483				primary	1	TGCAAGGA_HS10_122:8:1207:20433:77612/1_1	CAGCTCGGCGGGATGACAGGGGGTAATTGTAGCGTTTGCAGATGATGTCTTATTGTCATCGCGGAGGCCTCCCGGGCTGTTCTGGGTACA
19598			189367				primary	0	TGCAAGGA_HS10_122:8:1106:21037:11541/1_1	CAGCTCTGCCTCCCCCAGCCCTGGACCCACCCCCTCTGCCTCCCCATCCCCAGCCACCTTGGGCCCTGGCAGTGCTGAGATCGGAAGAGC
19598			19829				primary	0	CTCC_HS10_122:7:1205:12100:67149/1_1	CAGCTCTGCCTCCCCCAGCCCTGGACCCACCCCTTCTGCCTCCCCATCCCCAGCCACCTTGGGCCCTGGCAGTGCTGAGATCGGAAGAGC
19697			168208				primary	0	TGCAAGGA_HS10_122:8:1103:15052:90676/1_1	CAGCTGTGTGTCGGTCAGCCATGGTGCAGGATCCTGGGTTTCTCTGAGCTCCGTCGTCTTGCTGAGATCGGAAGAGCGGTTCAGCAGGAA
19697			168208				primary	1	TGCAAGGA_HS10_122:8:1102:19133:70040/1_1	CAGCAGTGTGTCGGTCAGCCATGGTGCAGGATCCTGGGTTTCTCTGAGCTCCGTCGTCTCGCTGAGATCGGAAGAGCGGTTCAGCAGGAA
19702			34512				primary	0	TGCAAGGA_HS10_122:8:1101:12449:132934/1_1	CAGCTCTCCATCAACACAAAGCTGGAGAGGGGGCCTGAAGTAAATTCCAATTAGGCGGCATGAGCTCGTCTCAAAGCTGAGATCGGAAGA
19702			19933				primary	0	CTCC_HS10_122:7:1102:2341:40676/1_1	CAGCTCTCCATCAACACAAAGCTGGAGAGGGGGCCTGAAGTAAATTCCAATTAGGCGGCATGAGCTTGTCTCAAAGCTGAGATCGGAAGA
19714	192015	30945	5642				primary	0	TGCAAGGA_HS10_122:8:1104:2568:65124/1_1	CAGCCAAAGAATTGAGGATCAAGCTTCCTCTGACTCTGACTCTGCATTTAGGCTTAGGTGAAGTATTGGCGCTGAGATCGGAAGAGCGGT
19714	199673	31416	5642				primary	1	TGCAAGGA_HS10_122:8:1104:1765:141372/1_1	CAGCCAAAGAATTGAGGATCAAGCTTCCTCTGACTCTGACTCTGCATTTAGGCTTAGGTGAAGTATTTGCGCTGAGATCGGAAGAGCGGT
19907			111488				primary	0	TGCAAGGA_HS10_122:8:1201:10538:41199/1_1	CAGCTTCAGCGAGGTGAGTCCCACGAGATGCGTGTCATGTCTGTGAGATATCGGGTTACAGCCCTCTGAACAACGCTGAGATCGGAAGAG
19907			20138				primary	0	CTCC_HS10_122:7:1102:14949:107376/1_1	CAGCTTCAGCGAGGTGAGTCCCACGAGATGCGTGTCATGTCTGTGAGATATCGGGTTACAGCCCTCTGAAGAGCGCTGAGATCGGAAGAG
19927			68742				primary	0	TGCAAGGA_HS10_122:8:1101:12133:118557/1_1	CAGCAGTAATGGTGCGGGAAGGGCAGGAAAGTTCAAACATCTCGCCATGGAGGGATCCAGTCCGTCTGACTTTGAGTCCGAGGATGAGCT
[truncated: 2,520 more rows]

## Sheet: Sheet3
196			98829				primary	0	TGCAAGGA_HS10_122:8:1102:6079:119312/1_1	CAGCTCATTCACAATGCTGACGAGGAGCTACCACGCAGACAGCAGGCTTGAACTCTATGACAACGCTGAGATCGGAAGAGCGGTTCAGCA
[truncated: 7,106 more rows]

[truncated: 2 more sheets: Sheet4, Combined]
