# Supplementary material for: Genomics of sablefish (Anoplopoma fimbria): expressed genes, mitochondrial phylogeny, linkage map and identification of a putative sex gene
Source: BMC Genomics. 2013 Jul 6;14:452. doi: 10.1186/1471-2164-14-452 (PMC3708741; doi:10.1186/1471-2164-14-452)
Supplement: Additional file 8: Table S5 — Mitochondrial genomes used in the phylogenetic analysis of the Scorpaeniformes and closely related Gasterosteiformes and Perciformes. All mitochondrial genome accession numbers used in the phylogenetic analysis. Accession numbers not included in Kawahara et al. [35] are marked in bold. [file 1471-2164-14-452-S8.xls]

## Sheet: Sheet1
Species	Curated Gen Bank Accession
Acanthogobius hasta	NC_006131
Anarhichas lupus	NC_009773
Anoplopoma fimbria	NC_018119
Antigonia capros	NC_003191
Apeltes quadracus	NC_011580
Aptocyclus ventricosus	NC_008129
Arcos sp. KU-149	NC_004413
Arctoscopus japonicus	NC_002812
Aspasma minima	NC_008130
Aulichthys japonicus	NC_011569
Aulorhynchus flavidus	NC_010268
Auxis rochei	NC_005313
Auxis thazard	NC_005318
Bassozetus zenkevitchi	NC_004374
Beryx splendens	NC_003188
Carangoides armatus	NC_004405
Caranx melampygus	NC_004406
Caulophryne pelagica	NC_016020
Chaunax abei	NC_004381
Chaunax tosaensis	NC_004382
Clinocottus analis	NC_013828
Cololabis saira	NC_003183
Cottus hangiongensis	NC_014851
Cottus poecilopus	NC_014849
Cottus reinii	NC_004404
Culaea inconstans	NC_011577
Dactyloptena peterseni	NC_003194
Dactyloptena tiltoni	NC_004402
Diplacanthopoma brachysoma	NC_004376
Eleotris acanthopoma	NC_004415
Emmelichthys struhsakeri	NC_004407
Etheostoma radiosum	NC_005254
Eurypegasus draconis	NC_010264
Euthynnus alletteratus	NC_004530
Exocoetus volitans	NC_003184
Fistularia commersonii	NC_010274
Gambusia affinis	NC_004388
Gasterosteus aculeatus	NC_003174
Gasterosteus wheatlandi	NC_011570
Hapalogenys nigripinnis	NC_014404
Helicolenus hilgendorfi	NC_003195
Hippocampus kuda	NC_010272
Hypoatherina tsurugae	NC_004386
Hypoptychus dybowskii	NC_004400
Indostomus paradoxus	NC_004401
Katsuwonus pelamis	NC_005316
Kryptolebias marmoratus	NC_003290
Lophiomus setigerus	NC_008125
Lophius americanus	NC_004380
Lycodes toyamensis	NC_004409
Macroramphosus scolopax	NC_010265
Mastacembelus favus	NC_003193
Masturus lanceolatus	NC_005837
Melanocetus murrayi	NC_013866
Melanotaenia lacustris	NC_004385
Microphis brachyurus	NC_010273
Mola mola	NC_005836
Monopterus albus	NC_003192
Mugil cephalus	NC_003182
Oryzias latipes	NC_004387
Pagrus auriga	NC_005146
Pagrus major	NC_003196
Paralichthys olivaceus	NC_002386
Pegasus volitans	NC_010271
Percina macrolepida	NC_008111
Petroscirtes breviceps	NC_004411
Pholis crassispina	NC_004410
Platichthys stellatus	NC_010966
Polymixia japonica	NC_002648
Pterocaesio tile	NC_004408
Pungitius kaibarae	NC_014893
Pungitius pungitius	NC_011571
Pungitius sinensis	NC_014889
Rhyacichthys aspro	NC_004414
Salarias fasciatus	NC_004412
Scalicus amiscus	NC_004403
Scomber scombrus	NC_006398
Sebastes schlegelii	NC_005450
Sebastiscus marmoratus	NC_013812
Spinachia spinachia	NC_011582
Stephanolepis cirrhifer	NC_003177
Sufflamen fraenatum	NC_004416
Takifugu rubripes	NC_004299
Thunnus alalunga	NC_005317
Thunnus thynnus thynnus	NC_004901
Trachurus japonicus	NC_002813
Trachurus trachurus	NC_006818
